# Supplementary material for: Organocatalytic atroposelective heterocycloaddition to access axially chiral 2-arylquinolines
Source: Commun Chem. 2021 Oct 13;4:144. doi: 10.1038/s42004-021-00580-5 (PMC9814953; doi:10.1038/s42004-021-00580-5)
Supplement: Supplementary file 3 — Supplementary Data 1 [file 42004_2021_580_MOESM3_ESM.cif]

data_exp_7060
_audit_creation_date               2021-03-15
_audit_creation_method
;
Olex2 1.3
(compiled 2020.11.12 svn.r5f609507 for OlexSys, GUI svn.r6226)
;
_shelx_SHELXL_version_number       '2014/7'
_audit_contact_author_address      ?
_audit_contact_author_email        ?
_audit_contact_author_name         None
_audit_contact_author_phone        ?
_publ_contact_author_id_orcid      ?
_publ_requested_journal            Angew.Chem.
_publ_section_references
;
Dolomanov, O.V., Bourhis, L.J., Gildea, R.J, Howard, J.A.K. & Puschmann, H.
 (2009), J. Appl. Cryst. 42, 339-341.

Sheldrick, G.M. (2015). Acta Cryst. A71, 3-8.

Sheldrick, G.M. (2015). Acta Cryst. C71, 3-8.
;
_chemical_name_common              ?
_chemical_name_systematic          ?
_chemical_formula_moiety           '0.039(C62 H60 N2 O6), 0.088[CH2Cl2]'
_chemical_formula_sum              'C32 H31 Cl2 N O3'
_chemical_formula_weight           548.48
_chemical_absolute_configuration   ?
_chemical_melting_point            ?
_chemical_oxdiff_formula           CHON
loop_
  _atom_type_symbol
  _atom_type_description
  _atom_type_scat_dispersion_real
  _atom_type_scat_dispersion_imag
  _atom_type_scat_source
 'C' 'C' 0.0181 0.0091 'International Tables Vol C Tables 4.2.6.8 and 6.1.1.4'
 'H' 'H' 0.0000 0.0000 'International Tables Vol C Tables 4.2.6.8 and 6.1.1.4'
 'Cl' 'Cl' 0.3639 0.7018 'International Tables Vol C Tables 4.2.6.8 and 6.1.1.4'
 'N' 'N' 0.0311 0.0180 'International Tables Vol C Tables 4.2.6.8 and 6.1.1.4'
 'O' 'O' 0.0492 0.0322 'International Tables Vol C Tables 4.2.6.8 and 6.1.1.4'

_shelx_space_group_comment
;
The symmetry employed for this shelxl refinement is uniquely defined
by the following loop, which should always be used as a source of
symmetry information in preference to the above space-group names.
They are only intended as comments.
;
_space_group_crystal_system        'orthorhombic'
_space_group_IT_number             19
_space_group_name_H-M_alt          'P 21 21 21'
_space_group_name_Hall             'P 2ac 2ab'
loop_
  _space_group_symop_operation_xyz
 'x, y, z'
 '-x+1/2, -y, z+1/2'
 '-x, y+1/2, -z+1/2'
 'x+1/2, -y+1/2, -z'

_cell_length_a                     12.05140(10)
_cell_length_b                     17.64090(10)
_cell_length_c                     26.0504(2)
_cell_angle_alpha                  90
_cell_angle_beta                   90
_cell_angle_gamma                  90
_cell_volume                       5538.25(7)
_cell_formula_units_Z              8
_cell_measurement_reflns_used      42098
_cell_measurement_temperature      173.00(10)
_cell_measurement_theta_max        65.0030
_cell_measurement_theta_min        4.0060
_shelx_estimated_absorpt_T_max     0.797
_shelx_estimated_absorpt_T_min     0.450
_exptl_absorpt_coefficient_mu      2.378
_exptl_absorpt_correction_T_max    1.00000
_exptl_absorpt_correction_T_min    0.34726
_exptl_absorpt_correction_type     multi-scan
_exptl_absorpt_process_details
;
CrysAlisPro 1.171.40.82a (Rigaku Oxford Diffraction, 2020)
Empirical absorption correction using spherical harmonics,
implemented in SCALE3 ABSPACK scaling algorithm.
;
_exptl_absorpt_special_details     ?
_exptl_crystal_colour              'clear colourless'
_exptl_crystal_colour_lustre       clear
_exptl_crystal_colour_modifier     ?
_exptl_crystal_colour_primary      colourless
_exptl_crystal_density_diffrn      1.316
_exptl_crystal_density_meas        ?
_exptl_crystal_density_method      ?
_exptl_crystal_description         needle
_exptl_crystal_F_000               2304
_exptl_crystal_size_max            0.4
_exptl_crystal_size_mid            0.1
_exptl_crystal_size_min            0.1
_exptl_transmission_factor_max     ?
_exptl_transmission_factor_min     ?
_diffrn_reflns_av_R_equivalents    0.0616
_diffrn_reflns_av_unetI/netI       0.0277
_diffrn_reflns_Laue_measured_fraction_full  0.998
_diffrn_reflns_Laue_measured_fraction_max  0.998
_diffrn_reflns_limit_h_max         14
_diffrn_reflns_limit_h_min         -14
_diffrn_reflns_limit_k_max         20
_diffrn_reflns_limit_k_min         -20
_diffrn_reflns_limit_l_max         30
_diffrn_reflns_limit_l_min         -30
_diffrn_reflns_number              80650
_diffrn_reflns_point_group_measured_fraction_full  0.995
_diffrn_reflns_point_group_measured_fraction_max  0.995
_diffrn_reflns_theta_full          65.139
_diffrn_reflns_theta_max           65.139
_diffrn_reflns_theta_min           3.393
_diffrn_ambient_environment        N~2~
_diffrn_ambient_temperature        173.00(10)
_diffrn_detector                   'CCD plate'
_diffrn_detector_area_resol_mean   5.2137
_diffrn_detector_type              AtlasS2
_diffrn_measured_fraction_theta_full  0.998
_diffrn_measured_fraction_theta_max  0.998
_diffrn_measurement_details
;
List of Runs (angles in degrees, time in seconds):

  # Type    Start    End  Width  t~exp~   \w     \q     \k     \f   Frames
--------------------------------------------------------------------------
  1  \w   -114.00 -15.00   1.00    1.00    --  -42.06 -57.00  30.00   99
  2  \w    -60.00 -14.00   1.00    1.00    --  -42.06 -57.00-120.00   46
  3  \w   -116.00 -13.00   1.00    1.00    --  -42.06 -72.00-134.00  103
  4  \w    -87.00  -6.00   1.00    1.00    --  -42.06 125.00-120.00   81
  5  \w    -87.00  -7.00   1.00    1.00    --  -42.06 125.00  90.00   80
  6  \w   -105.00 -14.00   1.00    1.00    --  -42.06 -57.00 120.00   91
  7  \w   -115.00 -14.00   1.00    1.00    --  -42.06 -57.00 -30.00  101
  8  \w     12.00  48.00   1.00    1.00    --   42.06  72.00  -4.00   36
  9  \w      9.00  41.00   1.00    1.00    --   42.06  79.00 112.93   32
 10  \w      8.00  42.00   1.00    1.00    --   42.06  82.00-176.44   34
 11  \w     59.00  85.00   1.00    3.12    --   89.04  68.00-114.95   26
 12  \w     59.00 139.00   1.00    3.12    --   89.04  68.00-145.62   80
 13  \w     58.00  84.00   1.00    3.12    --   89.04  70.00 147.78   26
 14  \w     96.00 158.00   1.00    3.12    --   89.04  70.00 147.78   62
 15  \w     57.00 164.00   1.00    3.12    --   89.04  74.00  58.47  107
 16  \w     59.00 162.00   1.00    3.12    --   89.04  67.00  87.02  103
 17  \w     60.00 127.00   1.00    3.12    --   89.04  60.00  52.01   67
 18  \w    100.00 164.00   1.00    3.12    --   89.04  74.00 107.92   64
 19  \w     13.00 116.00   1.00    3.12    --   89.04 -77.00-120.00  103
 20  \w     57.00  83.00   1.00    3.12    --   89.04  74.00 107.92   26
 21  \w     90.00 116.00   1.00    3.12    --   89.04  59.00-157.09   26
 22  \w      8.00 106.00   1.00    3.12    --   89.04 -95.00  90.00   98
 23  \w     97.00 162.00   1.00    3.12    --   89.04 125.00 150.00   65
 24  \w     28.00 109.00   1.00    3.12    --   89.04-125.00-120.00   81
 25  \w     57.00  86.00   1.00    3.12    --   89.04  73.00 -67.43   29
 26  \w     58.00  83.00   1.00    3.12    --   89.04  72.00  -4.00   25
 27  \w    103.00 155.00   1.00    3.12    --   89.04  72.00  -4.00   52
 28  \w     97.00 155.00   1.00    3.12    --   89.04 125.00 -90.00   58
 29  \w     46.00  72.00   1.00    3.12    --   89.04-125.00  30.00   26
 30  \w     84.00 112.00   1.00    3.12    --   89.04-125.00  30.00   28
 31  \w     60.00  86.00   1.00    3.12    --   89.04  63.00 137.00   26
 32  \w     60.00 153.00   1.00    3.12    --   89.04  61.00 -30.00   93
 33  \w     57.00  83.00   1.00    3.12    --   89.04  73.00 -30.79   26
 34  \w     61.00 155.00   1.00    3.12    --   89.04  61.00 -90.00   94
 35  \w    114.00 140.00   1.00    3.12    --   89.04 125.00-120.00   26
 36  \w     60.00  87.00   1.00    3.12    --   89.04  61.00  30.00   27
 37  \w     60.00  88.00   1.00    3.12    --   89.04  61.00-180.00   28
 38  \w     59.00  85.00   1.00    3.12    --   89.04  64.00 -72.00   26
 39  \w    115.00 149.00   1.00    3.12    --   89.04  68.00-114.95   34
 40  \w     60.00  86.00   1.00    3.12    --   89.04  59.00-157.09   26
;
_diffrn_measurement_device         'four-circle diffractometer'
_diffrn_measurement_device_type    'SuperNova, Dual, Cu at home/near, AtlasS2'
_diffrn_measurement_method         '\w scans'
_diffrn_orient_matrix_type        
 'CrysAlisPro convention (1999,Acta A55,543-557)'
_diffrn_orient_matrix_UB_11        0.0432612000
_diffrn_orient_matrix_UB_12        -0.0784933000
_diffrn_orient_matrix_UB_13        0.0164679000
_diffrn_orient_matrix_UB_21        -0.0638438000
_diffrn_orient_matrix_UB_22        -0.0368612000
_diffrn_orient_matrix_UB_23        -0.0447431000
_diffrn_orient_matrix_UB_31        0.1019258000
_diffrn_orient_matrix_UB_32        0.0101921000
_diffrn_orient_matrix_UB_33        -0.0350186000
_diffrn_radiation_monochromator    mirror
_diffrn_radiation_probe            x-ray
_diffrn_radiation_type             'Cu K\a'
_diffrn_radiation_wavelength       1.54184
_diffrn_source                     'micro-focus sealed X-ray tube'
_diffrn_source_type                'SuperNova (Cu) X-ray Source'
_reflns_Friedel_coverage           0.797
_reflns_Friedel_fraction_full      0.992
_reflns_Friedel_fraction_max       0.992
_reflns_number_gt                  8897
_reflns_number_total               9416
_reflns_odcompleteness_completeness  99.94
_reflns_odcompleteness_iscentric   1
_reflns_odcompleteness_theta       61.08
_reflns_special_details
;
 Reflections were merged by SHELXL according to the crystal
 class for the calculation of statistics and refinement.
 
 _reflns_Friedel_fraction is defined as the number of unique
 Friedel pairs measured divided by the number that would be
 possible theoretically, ignoring centric projections and
 systematic absences.
;
_reflns_threshold_expression       'I > 2\s(I)'
_computing_cell_refinement         'CrysAlisPro 1.171.40.82a (Rigaku OD, 2020)'
_computing_data_collection         'CrysAlisPro 1.171.40.82a (Rigaku OD, 2020)'
_computing_data_reduction          'CrysAlisPro 1.171.40.82a (Rigaku OD, 2020)'
_computing_molecular_graphics      'Olex2 1.3 (Dolomanov et al., 2009)'
_computing_publication_material    'Olex2 1.3 (Dolomanov et al., 2009)'
_computing_structure_refinement    'SHELXL 2014/7 (Sheldrick, 2015)'
_computing_structure_solution      'SHELXT 2014/5 (Sheldrick, 2014)'
_refine_diff_density_max           0.319
_refine_diff_density_min           -0.551
_refine_diff_density_rms           0.044
_refine_ls_abs_structure_details
;
 Flack x determined using 3760 quotients [(I+)-(I-)]/[(I+)+(I-)]
 (Parsons, Flack and Wagner, Acta Cryst. B69 (2013) 249-259).
;
_refine_ls_abs_structure_Flack     -0.003(4)
_refine_ls_extinction_coef         .
_refine_ls_extinction_method       none
_refine_ls_goodness_of_fit_ref     1.040
_refine_ls_hydrogen_treatment      mixed
_refine_ls_matrix_type             full
_refine_ls_number_parameters       703
_refine_ls_number_reflns           9416
_refine_ls_number_restraints       0
_refine_ls_R_factor_all            0.0388
_refine_ls_R_factor_gt             0.0358
_refine_ls_restrained_S_all        1.040
_refine_ls_shift/su_max            0.000
_refine_ls_shift/su_mean           0.000
_refine_ls_structure_factor_coef   Fsqd
_refine_ls_weighting_details      
 'w=1/[\s^2^(Fo^2^)+(0.0461P)^2^+2.1415P] where P=(Fo^2^+2Fc^2^)/3'
_refine_ls_weighting_scheme        calc
_refine_ls_wR_factor_gt            0.0896
_refine_ls_wR_factor_ref           0.0920
_refine_special_details            ?
_olex2_refinement_description
;
1. Fixed Uiso
 At 1.2 times of:
  All C(H) groups, All C(H,H) groups
 At 1.5 times of:
  All C(H,H,H) groups, All O(H) groups
2.a Secondary CH2 refined with riding coordinates:
 C01G(H01A,H01B), C01J(H01D,H01F), C01L(H01Z,HA), C022(H02L,H02M), C024(H02J,
 H02K)
2.b Aromatic/amide H refined with riding coordinates:
 C00M(H00M), C00R(H00R), C00S(H00S), C00U(H00U), C00X(H00X), C00Y(H00Y),
 C00Z(H00Z), C010(H010), C012(H012), C015(H015), C016(H016), C018(H018),
 C01C(H01C), C01D(H01W), C01E(H01E), C01H(H01X), C01K(H01Y), C01O(H01O),
 C01P(H01P), C01Q(H01), C01R(H1), C01U(H3), C01V(H4), C01W(H5)
2.c Idealised Me refined as rotating group:
 C01N(H01G,H01H,H01I), C01S(H01J,H01K,H01L), C01T(H2,HB,HC), C01Y(H01M,H01N,
 H01Q), C01Z(H01R,H01S,H01T), C020(H02A,H02B,H02C), C021(H02D,H02E,H02F),
 C023(H02G,H02H,H02I)
2.d Idealised tetrahedral OH refined as rotating group:
 O(H), O00C(H00C)
;
_atom_sites_solution_hydrogens     mixed
_atom_sites_solution_primary       dual
_atom_sites_solution_secondary     ?
loop_
  _atom_site_label
  _atom_site_type_symbol
  _atom_site_fract_x
  _atom_site_fract_y
  _atom_site_fract_z
  _atom_site_U_iso_or_equiv
  _atom_site_adp_type
  _atom_site_occupancy
  _atom_site_site_symmetry_order
  _atom_site_calc_flag
  _atom_site_refinement_flags_posn
  _atom_site_refinement_flags_adp
  _atom_site_refinement_flags_occupancy
  _atom_site_disorder_assembly
  _atom_site_disorder_group
 Cl01 Cl 0.84944(10) 0.45493(6) 0.71920(4) 0.0620(3) Uani 1 1 d . . . . .
 Cl02 Cl 0.32545(10) 0.61155(6) 0.72755(4) 0.0633(3) Uani 1 1 d . . . . .
 Cl03 Cl 0.39768(10) 0.68479(7) 0.82248(5) 0.0660(3) Uani 1 1 d . . . . .
 Cl04 Cl 0.84710(16) 0.30830(7) 0.76690(4) 0.0907(5) Uani 1 1 d . . . . .
 O005 O 0.53064(17) 0.38573(11) 0.49631(7) 0.0235(4) Uani 1 1 d . . . . .
 O006 O 0.07409(18) 0.45583(11) 0.49676(8) 0.0291(5) Uani 1 1 d . . . . .
 O O 0.82676(18) 0.39987(12) 0.60006(8) 0.0316(5) Uani 1 1 d . . . . .
 H H 0.8741 0.4322 0.6058 0.047 Uiso 1 1 calc R U . . .
 O008 O 0.5822(2) 0.54062(14) 0.75516(8) 0.0392(6) Uani 1 1 d . . . . .
 N009 N -0.01243(19) 0.52187(13) 0.60605(9) 0.0207(5) Uani 1 1 d . . . . .
 O00A O 0.1921(2) 0.34608(13) 0.75921(9) 0.0395(6) Uani 1 1 d . . . . .
 N00B N 0.58417(19) 0.56520(13) 0.55144(9) 0.0203(5) Uani 1 1 d . . . . .
 O00C O 0.36563(19) 0.59471(13) 0.58150(13) 0.0534(8) Uani 1 1 d . . . . .
 H00C H 0.4289 0.5813 0.5744 0.080 Uiso 1 1 calc R U . . .
 C00D C -0.0367(2) 0.59602(16) 0.61721(10) 0.0207(6) Uani 1 1 d . . . . .
 C00E C 0.0918(2) 0.50344(15) 0.59574(10) 0.0191(5) Uani 1 1 d . . . . .
 C00F C 0.6297(2) 0.49713(15) 0.55552(10) 0.0195(6) Uani 1 1 d . . . . .
 C00G C 0.7396(2) 0.48056(15) 0.53773(10) 0.0200(6) Uani 1 1 d . . . . .
 C00H C 0.0461(2) 0.65266(16) 0.61744(10) 0.0211(6) Uani 1 1 d . . . . .
 C00I C 0.5605(2) 0.43678(15) 0.57990(11) 0.0201(6) Uani 1 1 d . . . . .
 C00J C 0.5141(2) 0.38202(16) 0.54901(11) 0.0214(6) Uani 1 1 d . . . . .
 C00K C 0.7518(2) 0.61101(16) 0.50987(10) 0.0215(6) Uani 1 1 d . . . . .
 C00L C 0.1806(2) 0.55624(15) 0.59706(10) 0.0201(6) Uani 1 1 d . . . . .
 C00M C 0.1566(2) 0.63002(15) 0.60799(10) 0.0218(6) Uani 1 1 d . . . . .
 H00M H 0.2134 0.6657 0.6092 0.026 Uiso 1 1 calc R U . . .
 C00N C 0.4775(2) 0.37251(17) 0.65388(11) 0.0248(6) Uani 1 1 d . . . . .
 C00O C 0.1003(2) 0.39969(16) 0.53125(11) 0.0243(6) Uani 1 1 d . . . . .
 C00P C 0.6430(2) 0.62232(16) 0.52886(10) 0.0212(6) Uani 1 1 d . . . . .
 C00Q C 0.4517(2) 0.41515(17) 0.41403(11) 0.0241(6) Uani 1 1 d . . . . .
 C00R C 0.7975(2) 0.53786(17) 0.51485(10) 0.0228(6) Uani 1 1 d . . . . .
 H00R H 0.8685 0.5285 0.5023 0.027 Uiso 1 1 calc R U . . .
 C00S C -0.1468(2) 0.61635(17) 0.62840(11) 0.0266(6) Uani 1 1 d . . . . .
 H00S H -0.2017 0.5793 0.6290 0.032 Uiso 1 1 calc R U . . .
 C00T C 0.5400(2) 0.43415(15) 0.63397(11) 0.0205(6) Uani 1 1 d . . . . .
 C00U C 0.5937(3) 0.69483(17) 0.52433(12) 0.0275(6) Uani 1 1 d . . . . .
 H00U H 0.5217 0.7027 0.5361 0.033 Uiso 1 1 calc R U . . .
 C00V C 0.5094(2) 0.46959(17) 0.38550(11) 0.0273(6) Uani 1 1 d . . . . .
 C00W C 0.1108(2) 0.42193(15) 0.58172(11) 0.0217(6) Uani 1 1 d . . . . .
 C00X C 0.8094(3) 0.67294(17) 0.48809(11) 0.0274(7) Uani 1 1 d . . . . .
 H00X H 0.8812 0.6662 0.4758 0.033 Uiso 1 1 calc R U . . .
 C00Y C 0.5206(3) 0.45956(18) 0.33272(12) 0.0298(7) Uani 1 1 d . . . . .
 H00Y H 0.5596 0.4954 0.3138 0.036 Uiso 1 1 calc R U . . .
 C00Z C 0.4515(3) 0.32193(17) 0.56883(12) 0.0281(7) Uani 1 1 d . . . . .
 H00Z H 0.4220 0.2855 0.5470 0.034 Uiso 1 1 calc R U . . .
 C010 C -0.0920(3) 0.74686(18) 0.63745(13) 0.0345(7) Uani 1 1 d . . . . .
 H010 H -0.1115 0.7970 0.6438 0.041 Uiso 1 1 calc R U . . .
 C011 C 0.5532(3) 0.48753(18) 0.71892(11) 0.0295(7) Uani 1 1 d . . . . .
 C012 C 0.5776(2) 0.49168(17) 0.66788(11) 0.0243(6) Uani 1 1 d . . . . .
 H012 H 0.6188 0.5322 0.6553 0.029 Uiso 1 1 calc R U . . .
 C013 C -0.0646(3) 0.5133(2) 0.39153(12) 0.0338(7) Uani 1 1 d . . . . .
 C014 C 0.1354(2) 0.36743(16) 0.62025(11) 0.0238(6) Uani 1 1 d . . . . .
 C015 C 0.1499(2) 0.38763(16) 0.67254(11) 0.0254(6) Uani 1 1 d . . . . .
 H015 H 0.1441 0.4381 0.6825 0.030 Uiso 1 1 calc R U . . .
 C016 C 0.4566(3) 0.37001(18) 0.70766(11) 0.0297(7) Uani 1 1 d . . . . .
 H016 H 0.4170 0.3295 0.7213 0.036 Uiso 1 1 calc R U . . .
 C017 C 0.4067(3) 0.35127(17) 0.38968(11) 0.0268(6) Uani 1 1 d . . . . .
 C018 C 0.6515(3) 0.75304(18) 0.50282(13) 0.0320(7) Uani 1 1 d . . . . .
 H018 H 0.6184 0.8005 0.4999 0.038 Uiso 1 1 calc R U . . .
 C019 C 0.1463(3) 0.28977(16) 0.60547(13) 0.0280(7) Uani 1 1 d . . . . .
 C01A C 0.1725(3) 0.33297(18) 0.70841(12) 0.0300(7) Uani 1 1 d . . . . .
 C01B C 0.2977(2) 0.53065(17) 0.58685(14) 0.0288(7) Uani 1 1 d . . . . .
 C01C C 0.4342(3) 0.31728(17) 0.62060(12) 0.0289(7) Uani 1 1 d . . . . .
 H01C H 0.3933 0.2771 0.6339 0.035 Uiso 1 1 calc R U . . .
 C01D C -0.1738(3) 0.69025(18) 0.63842(12) 0.0314(7) Uani 1 1 d . . . . .
 H01W H -0.2469 0.7030 0.6459 0.038 Uiso 1 1 calc R U . . .
 C01E C 0.4184(3) 0.34396(18) 0.33663(12) 0.0292(7) Uani 1 1 d . . . . .
 H01E H 0.3875 0.3021 0.3203 0.035 Uiso 1 1 calc R U . . .
 C01F C 0.1129(3) 0.57069(19) 0.41247(12) 0.0337(7) Uani 1 1 d . . . . .
 C01G C 0.4394(2) 0.42425(17) 0.47101(11) 0.0258(6) Uani 1 1 d . . . . .
 H01A H 0.4399 0.4776 0.4799 0.031 Uiso 1 1 calc R U . . .
 H01B H 0.3693 0.4027 0.4822 0.031 Uiso 1 1 calc R U . . .
 C01H C 0.1349(3) 0.27004(16) 0.55383(13) 0.0315(7) Uani 1 1 d . . . . .
 H01X H 0.1421 0.2194 0.5444 0.038 Uiso 1 1 calc R U . . .
 C01I C 0.0409(3) 0.50851(18) 0.41439(11) 0.0298(7) Uani 1 1 d . . . . .
 C01J C 0.7924(3) 0.40487(17) 0.54815(12) 0.0260(6) Uani 1 1 d . . . . .
 H01D H 0.7397 0.3648 0.5408 0.031 Uiso 1 1 calc R U . . .
 H01F H 0.8561 0.3982 0.5258 0.031 Uiso 1 1 calc R U . . .
 C01K C 0.0153(3) 0.72892(17) 0.62734(12) 0.0289(7) Uani 1 1 d . . . . .
 H01Y H 0.0690 0.7668 0.6269 0.035 Uiso 1 1 calc R U . . .
 C01L C 0.0758(3) 0.43797(18) 0.44270(12) 0.0334(7) Uani 1 1 d . . . . .
 H01Z H 0.0251 0.3967 0.4354 0.040 Uiso 1 1 calc R U . . .
 HA H 0.1498 0.4228 0.4323 0.040 Uiso 1 1 calc R U . . .
 C01M C 0.4749(3) 0.39732(18) 0.30746(12) 0.0305(7) Uani 1 1 d . . . . .
 C01N C 0.3499(3) 0.28856(18) 0.41890(13) 0.0338(7) Uani 1 1 d . . . . .
 H01G H 0.4031 0.2629 0.4401 0.051 Uiso 1 1 calc R U . . .
 H01H H 0.3178 0.2532 0.3951 0.051 Uiso 1 1 calc R U . . .
 H01I H 0.2925 0.3097 0.4401 0.051 Uiso 1 1 calc R U . . .
 C01O C 0.7605(3) 0.74244(18) 0.48491(12) 0.0324(7) Uani 1 1 d . . . . .
 H01O H 0.7994 0.7830 0.4709 0.039 Uiso 1 1 calc R U . . .
 C01P C 0.4932(3) 0.4255(2) 0.73930(12) 0.0333(7) Uani 1 1 d . . . . .
 H01P H 0.4790 0.4228 0.7743 0.040 Uiso 1 1 calc R U . . .
 C01Q C 0.0771(3) 0.63693(19) 0.38895(12) 0.0363(8) Uani 1 1 d . . . . .
 H01 H 0.1252 0.6781 0.3874 0.044 Uiso 1 1 calc R U . . .
 C01R C 0.1134(3) 0.32288(17) 0.51673(12) 0.0298(7) Uani 1 1 d . . . . .
 H1 H 0.1075 0.3086 0.4825 0.036 Uiso 1 1 calc R U . . .
 C01S C 0.5601(3) 0.53869(19) 0.41022(13) 0.0367(8) Uani 1 1 d . . . . .
 H01J H 0.5022 0.5711 0.4228 0.055 Uiso 1 1 calc R U . . .
 H01K H 0.6037 0.5656 0.3853 0.055 Uiso 1 1 calc R U . . .
 H01L H 0.6067 0.5233 0.4382 0.055 Uiso 1 1 calc R U . . .
 C01T C 0.2282(3) 0.5670(2) 0.43477(15) 0.0448(9) Uani 1 1 d . . . . .
 H2 H 0.2236 0.5573 0.4710 0.067 Uiso 1 1 calc R U . . .
 HB H 0.2653 0.6144 0.4291 0.067 Uiso 1 1 calc R U . . .
 HC H 0.2690 0.5270 0.4184 0.067 Uiso 1 1 calc R U . . .
 C01U C -0.0966(3) 0.5811(2) 0.36895(12) 0.0390(8) Uani 1 1 d . . . . .
 H3 H -0.1667 0.5844 0.3542 0.047 Uiso 1 1 calc R U . . .
 C01V C 0.1794(3) 0.25578(18) 0.69437(14) 0.0353(8) Uani 1 1 d . . . . .
 H4 H 0.1930 0.2191 0.7192 0.042 Uiso 1 1 calc R U . . .
 C01W C 0.1663(3) 0.23521(17) 0.64457(14) 0.0346(7) Uani 1 1 d . . . . .
 H5 H 0.1705 0.1842 0.6358 0.042 Uiso 1 1 calc R U . . .
 C01X C -0.0283(3) 0.6439(2) 0.36762(12) 0.0399(8) Uani 1 1 d . . . . .
 C01Y C 0.4867(3) 0.3879(2) 0.25032(13) 0.0417(8) Uani 1 1 d . . . . .
 H01M H 0.4500 0.4290 0.2332 0.063 Uiso 1 1 calc R U . . .
 H01N H 0.4538 0.3407 0.2400 0.063 Uiso 1 1 calc R U . . .
 H01Q H 0.5640 0.3879 0.2413 0.063 Uiso 1 1 calc R U . . .
 C01Z C 0.6342(3) 0.6078(2) 0.73716(14) 0.0472(9) Uani 1 1 d . . . . .
 H01R H 0.5881 0.6313 0.7117 0.071 Uiso 1 1 calc R U . . .
 H01S H 0.7048 0.5953 0.7223 0.071 Uiso 1 1 calc R U . . .
 H01T H 0.6450 0.6421 0.7653 0.071 Uiso 1 1 calc R U . . .
 C020 C 0.1856(4) 0.4224(2) 0.77625(14) 0.0507(10) Uani 1 1 d . . . . .
 H02A H 0.1125 0.4418 0.7697 0.076 Uiso 1 1 calc R U . . .
 H02B H 0.2393 0.4525 0.7582 0.076 Uiso 1 1 calc R U . . .
 H02C H 0.2005 0.4245 0.8124 0.076 Uiso 1 1 calc R U . . .
 C021 C -0.1439(3) 0.4474(2) 0.39015(14) 0.0480(9) Uani 1 1 d . . . . .
 H02D H -0.1086 0.4048 0.3739 0.072 Uiso 1 1 calc R U . . .
 H02E H -0.2090 0.4613 0.3711 0.072 Uiso 1 1 calc R U . . .
 H02F H -0.1646 0.4339 0.4246 0.072 Uiso 1 1 calc R U . . .
 C022 C 0.3464(4) 0.6014(2) 0.79411(16) 0.0506(9) Uani 1 1 d . . . . .
 H02L H 0.2767 0.5879 0.8103 0.061 Uiso 1 1 calc R U . . .
 H02M H 0.3985 0.5604 0.8001 0.061 Uiso 1 1 calc R U . . .
 C023 C -0.0663(4) 0.7175(2) 0.34390(16) 0.0594(12) Uani 1 1 d . . . . .
 H02G H -0.0427 0.7591 0.3650 0.089 Uiso 1 1 calc R U . . .
 H02H H -0.1457 0.7176 0.3413 0.089 Uiso 1 1 calc R U . . .
 H02I H -0.0345 0.7226 0.3103 0.089 Uiso 1 1 calc R U . . .
 C024 C 0.8001(5) 0.3618(2) 0.7156(2) 0.0707(14) Uani 1 1 d . . . . .
 H02J H 0.7196 0.3622 0.7155 0.085 Uiso 1 1 calc R U . . .
 H02K H 0.8249 0.3389 0.6837 0.085 Uiso 1 1 calc R U . . .
 H01U H 0.299(3) 0.502(2) 0.5564(15) 0.040(10) Uiso 1 1 d . . . . .
 H01V H 0.324(3) 0.4966(19) 0.6132(13) 0.029(9) Uiso 1 1 d . . . . .

loop_
  _atom_site_aniso_label
  _atom_site_aniso_U_11
  _atom_site_aniso_U_22
  _atom_site_aniso_U_33
  _atom_site_aniso_U_23
  _atom_site_aniso_U_13
  _atom_site_aniso_U_12
 Cl01 0.0802(7) 0.0480(5) 0.0576(6) -0.0012(5) -0.0255(6) -0.0125(5)
 Cl02 0.0681(7) 0.0569(6) 0.0650(6) 0.0033(5) -0.0148(5) -0.0035(5)
 Cl03 0.0606(6) 0.0610(6) 0.0765(7) -0.0185(6) 0.0023(6) -0.0119(5)
 Cl04 0.1605(15) 0.0623(7) 0.0494(6) 0.0166(5) 0.0075(8) 0.0327(9)
 O005 0.0259(10) 0.0255(10) 0.0191(9) -0.0018(8) -0.0010(8) 0.0018(9)
 O006 0.0409(13) 0.0241(10) 0.0223(10) -0.0028(8) 0.0005(9) 0.0057(9)
 O 0.0319(12) 0.0275(11) 0.0353(11) 0.0057(9) -0.0081(10) -0.0039(9)
 O008 0.0459(14) 0.0496(14) 0.0220(10) -0.0078(10) 0.0034(10) -0.0171(12)
 N009 0.0196(12) 0.0209(11) 0.0216(12) -0.0011(9) 0.0007(9) 0.0011(9)
 O00A 0.0487(14) 0.0393(13) 0.0306(12) 0.0122(10) -0.0008(10) 0.0022(11)
 N00B 0.0212(12) 0.0215(12) 0.0183(11) 0.0013(9) 0.0015(10) -0.0005(9)
 O00C 0.0225(12) 0.0259(12) 0.112(2) 0.0092(14) 0.0200(14) -0.0011(9)
 C00D 0.0226(14) 0.0223(14) 0.0172(13) 0.0001(11) 0.0024(11) 0.0023(11)
 C00E 0.0223(14) 0.0203(13) 0.0148(12) 0.0012(10) 0.0008(11) 0.0004(11)
 C00F 0.0217(14) 0.0209(13) 0.0160(12) -0.0015(11) -0.0020(11) -0.0005(11)
 C00G 0.0184(13) 0.0241(14) 0.0176(13) -0.0030(11) -0.0012(11) 0.0008(11)
 C00H 0.0255(15) 0.0205(13) 0.0173(13) -0.0001(11) -0.0001(11) 0.0018(12)
 C00I 0.0180(13) 0.0210(14) 0.0213(14) 0.0020(11) 0.0005(11) 0.0023(11)
 C00J 0.0200(13) 0.0226(14) 0.0215(14) 0.0008(11) 0.0005(11) 0.0031(11)
 C00K 0.0216(14) 0.0260(15) 0.0168(13) -0.0007(11) -0.0003(11) -0.0023(12)
 C00L 0.0202(14) 0.0208(13) 0.0192(13) 0.0028(11) 0.0019(11) 0.0011(11)
 C00M 0.0213(14) 0.0199(13) 0.0240(14) 0.0023(11) 0.0020(11) -0.0029(11)
 C00N 0.0210(14) 0.0264(15) 0.0270(15) 0.0067(12) -0.0021(12) -0.0011(12)
 C00O 0.0237(14) 0.0209(14) 0.0284(15) -0.0017(12) 0.0014(13) -0.0001(12)
 C00P 0.0214(14) 0.0235(14) 0.0186(12) -0.0001(11) -0.0011(11) -0.0030(11)
 C00Q 0.0248(15) 0.0273(15) 0.0202(14) -0.0013(11) -0.0005(12) 0.0060(12)
 C00R 0.0180(14) 0.0308(16) 0.0197(13) -0.0008(12) 0.0022(11) 0.0006(12)
 C00S 0.0221(14) 0.0312(15) 0.0266(14) -0.0028(12) 0.0024(12) 0.0017(13)
 C00T 0.0171(13) 0.0231(14) 0.0214(14) 0.0041(11) -0.0013(11) 0.0010(11)
 C00U 0.0266(15) 0.0248(15) 0.0310(16) 0.0027(13) 0.0031(13) 0.0023(13)
 C00V 0.0261(15) 0.0301(16) 0.0256(15) -0.0010(12) -0.0039(12) 0.0018(13)
 C00W 0.0190(14) 0.0182(13) 0.0279(15) 0.0000(11) 0.0036(12) 0.0002(11)
 C00X 0.0258(16) 0.0333(16) 0.0233(14) 0.0035(12) 0.0044(12) -0.0057(13)
 C00Y 0.0327(16) 0.0327(16) 0.0239(15) 0.0045(13) 0.0014(13) -0.0018(14)
 C00Z 0.0312(16) 0.0236(15) 0.0295(16) -0.0003(12) -0.0027(13) -0.0059(13)
 C010 0.046(2) 0.0251(15) 0.0328(16) -0.0030(13) 0.0052(15) 0.0142(15)
 C011 0.0302(16) 0.0380(17) 0.0204(14) -0.0026(13) -0.0026(12) -0.0051(14)
 C012 0.0216(14) 0.0289(15) 0.0224(14) 0.0009(12) 0.0007(12) -0.0051(12)
 C013 0.0382(18) 0.0420(18) 0.0212(15) -0.0060(14) 0.0045(13) 0.0033(15)
 C014 0.0181(14) 0.0203(14) 0.0331(15) 0.0026(12) 0.0030(12) -0.0004(11)
 C015 0.0248(14) 0.0198(13) 0.0316(15) 0.0026(12) 0.0011(13) 0.0008(12)
 C016 0.0281(16) 0.0357(17) 0.0252(15) 0.0138(13) 0.0009(13) -0.0048(13)
 C017 0.0252(15) 0.0274(15) 0.0278(15) 0.0010(12) -0.0016(12) 0.0021(13)
 C018 0.0386(18) 0.0226(14) 0.0349(16) 0.0038(12) 0.0009(15) 0.0008(14)
 C019 0.0225(15) 0.0194(14) 0.0421(18) 0.0004(13) 0.0021(14) -0.0016(12)
 C01A 0.0245(16) 0.0323(16) 0.0333(16) 0.0094(13) 0.0028(13) 0.0008(13)
 C01B 0.0208(15) 0.0204(15) 0.045(2) 0.0018(15) 0.0072(14) -0.0003(12)
 C01C 0.0287(16) 0.0261(15) 0.0319(16) 0.0068(13) -0.0016(13) -0.0072(13)
 C01D 0.0275(16) 0.0359(17) 0.0308(16) -0.0030(13) 0.0041(13) 0.0125(14)
 C01E 0.0307(17) 0.0301(16) 0.0268(15) -0.0042(13) -0.0028(13) -0.0024(13)
 C01F 0.0363(18) 0.0386(18) 0.0260(16) -0.0035(13) 0.0035(14) 0.0033(14)
 C01G 0.0262(15) 0.0293(15) 0.0218(14) -0.0027(12) -0.0008(12) 0.0057(12)
 C01H 0.0293(17) 0.0179(14) 0.0475(19) -0.0058(13) 0.0056(15) -0.0023(12)
 C01I 0.0378(17) 0.0329(16) 0.0186(14) -0.0039(12) 0.0044(13) 0.0036(14)
 C01J 0.0251(15) 0.0233(14) 0.0297(16) 0.0017(12) 0.0017(12) 0.0032(12)
 C01K 0.0349(17) 0.0200(14) 0.0318(16) -0.0019(12) 0.0043(14) 0.0011(13)
 C01L 0.045(2) 0.0325(17) 0.0230(15) -0.0064(13) 0.0005(14) 0.0032(14)
 C01M 0.0341(17) 0.0338(17) 0.0236(15) -0.0016(13) -0.0024(13) 0.0027(14)
 C01N 0.0358(18) 0.0331(16) 0.0324(16) 0.0011(13) 0.0033(15) -0.0042(14)
 C01O 0.0349(18) 0.0295(17) 0.0326(17) 0.0076(13) 0.0011(14) -0.0093(14)
 C01P 0.0347(17) 0.0453(19) 0.0200(15) 0.0084(13) 0.0012(13) -0.0039(15)
 C01Q 0.048(2) 0.0331(17) 0.0276(16) -0.0014(13) 0.0060(15) 0.0027(15)
 C01R 0.0301(17) 0.0254(16) 0.0338(16) -0.0098(13) 0.0052(13) -0.0022(13)
 C01S 0.0443(19) 0.0333(17) 0.0324(17) -0.0044(14) -0.0015(15) -0.0091(15)
 C01T 0.039(2) 0.047(2) 0.048(2) -0.0009(17) -0.0024(17) 0.0000(17)
 C01U 0.0386(19) 0.054(2) 0.0246(16) -0.0055(15) -0.0029(15) 0.0128(17)
 C01V 0.0349(18) 0.0257(15) 0.045(2) 0.0164(14) 0.0017(15) 0.0004(14)
 C01W 0.0299(17) 0.0189(14) 0.055(2) 0.0065(14) 0.0022(16) -0.0008(13)
 C01X 0.055(2) 0.043(2) 0.0217(15) -0.0008(14) 0.0007(15) 0.0116(18)
 C01Y 0.053(2) 0.047(2) 0.0246(16) -0.0025(15) 0.0007(15) -0.0022(18)
 C01Z 0.055(2) 0.050(2) 0.0368(18) -0.0154(17) 0.0113(17) -0.0209(19)
 C020 0.077(3) 0.046(2) 0.0293(18) 0.0033(16) -0.0020(19) 0.004(2)
 C021 0.045(2) 0.059(2) 0.041(2) -0.0086(18) 0.0000(17) -0.0096(19)
 C022 0.047(2) 0.046(2) 0.058(2) -0.0039(18) 0.0067(19) -0.0020(18)
 C023 0.083(3) 0.052(2) 0.043(2) 0.0069(19) -0.006(2) 0.021(2)
 C024 0.100(4) 0.042(2) 0.070(3) 0.009(2) -0.032(3) -0.010(2)

_geom_special_details
;
 All esds (except the esd in the dihedral angle between two l.s. planes)
 are estimated using the full covariance matrix.  The cell esds are taken
 into account individually in the estimation of esds in distances, angles
 and torsion angles; correlations between esds in cell parameters are only
 used when they are defined by crystal symmetry.  An approximate (isotropic)
 treatment of cell esds is used for estimating esds involving l.s. planes.
;
loop_
  _geom_bond_atom_site_label_1
  _geom_bond_atom_site_label_2
  _geom_bond_distance
  _geom_bond_site_symmetry_2
  _geom_bond_publ_flag
 Cl01 C024 1.750(4) . ?
 Cl02 C022 1.761(4) . ?
 Cl03 C022 1.758(4) . ?
 Cl04 C024 1.731(5) . ?
 O005 C00J 1.389(3) . ?
 O005 C01G 1.451(3) . ?
 O006 C00O 1.374(4) . ?
 O006 C01L 1.443(4) . ?
 O H 0.8200 . ?
 O C01J 1.417(4) . ?
 O008 C011 1.375(4) . ?
 O008 C01Z 1.420(4) . ?
 N009 C00D 1.371(4) . ?
 N009 C00E 1.325(4) . ?
 O00A C01A 1.364(4) . ?
 O00A C020 1.420(4) . ?
 N00B C00F 1.324(4) . ?
 N00B C00P 1.365(4) . ?
 O00C H00C 0.8200 . ?
 O00C C01B 1.402(4) . ?
 C00D C00H 1.412(4) . ?
 C00D C00S 1.405(4) . ?
 C00E C00L 1.419(4) . ?
 C00E C00W 1.501(4) . ?
 C00F C00G 1.434(4) . ?
 C00F C00I 1.494(4) . ?
 C00G C00R 1.365(4) . ?
 C00G C01J 1.504(4) . ?
 C00H C00M 1.412(4) . ?
 C00H C01K 1.419(4) . ?
 C00I C00J 1.376(4) . ?
 C00I C00T 1.431(4) . ?
 C00J C00Z 1.400(4) . ?
 C00K C00P 1.415(4) . ?
 C00K C00R 1.409(4) . ?
 C00K C00X 1.414(4) . ?
 C00L C00M 1.363(4) . ?
 C00L C01B 1.506(4) . ?
 C00M H00M 0.9300 . ?
 C00N C00T 1.421(4) . ?
 C00N C016 1.424(4) . ?
 C00N C01C 1.405(4) . ?
 C00O C00W 1.378(4) . ?
 C00O C01R 1.416(4) . ?
 C00P C00U 1.415(4) . ?
 C00Q C00V 1.399(4) . ?
 C00Q C017 1.402(4) . ?
 C00Q C01G 1.501(4) . ?
 C00R H00R 0.9300 . ?
 C00S H00S 0.9300 . ?
 C00S C01D 1.369(4) . ?
 C00T C012 1.420(4) . ?
 C00U H00U 0.9300 . ?
 C00U C018 1.362(4) . ?
 C00V C00Y 1.393(4) . ?
 C00V C01S 1.508(4) . ?
 C00W C014 1.421(4) . ?
 C00X H00X 0.9300 . ?
 C00X C01O 1.363(5) . ?
 C00Y H00Y 0.9300 . ?
 C00Y C01M 1.393(4) . ?
 C00Z H00Z 0.9300 . ?
 C00Z C01C 1.367(4) . ?
 C010 H010 0.9300 . ?
 C010 C01D 1.403(5) . ?
 C010 C01K 1.358(5) . ?
 C011 C012 1.364(4) . ?
 C011 C01P 1.415(4) . ?
 C012 H012 0.9300 . ?
 C013 C01I 1.407(5) . ?
 C013 C01U 1.389(5) . ?
 C013 C021 1.505(5) . ?
 C014 C015 1.419(4) . ?
 C014 C019 1.429(4) . ?
 C015 H015 0.9300 . ?
 C015 C01A 1.370(4) . ?
 C016 H016 0.9300 . ?
 C016 C01P 1.353(5) . ?
 C017 C01E 1.395(4) . ?
 C017 C01N 1.507(4) . ?
 C018 H018 0.9300 . ?
 C018 C01O 1.407(5) . ?
 C019 C01H 1.396(5) . ?
 C019 C01W 1.422(4) . ?
 C01A C01V 1.413(5) . ?
 C01B H01U 0.94(4) . ?
 C01B H01V 0.97(4) . ?
 C01C H01C 0.9300 . ?
 C01D H01W 0.9300 . ?
 C01E H01E 0.9300 . ?
 C01E C01M 1.388(5) . ?
 C01F C01I 1.399(5) . ?
 C01F C01Q 1.388(5) . ?
 C01F C01T 1.507(5) . ?
 C01G H01A 0.9700 . ?
 C01G H01B 0.9700 . ?
 C01H H01X 0.9300 . ?
 C01H C01R 1.368(5) . ?
 C01I C01L 1.507(4) . ?
 C01J H01D 0.9700 . ?
 C01J H01F 0.9700 . ?
 C01K H01Y 0.9300 . ?
 C01L H01Z 0.9700 . ?
 C01L HA 0.9700 . ?
 C01M C01Y 1.505(4) . ?
 C01N H01G 0.9600 . ?
 C01N H01H 0.9600 . ?
 C01N H01I 0.9600 . ?
 C01O H01O 0.9300 . ?
 C01P H01P 0.9300 . ?
 C01Q H01 0.9300 . ?
 C01Q C01X 1.392(5) . ?
 C01R H1 0.9300 . ?
 C01S H01J 0.9600 . ?
 C01S H01K 0.9600 . ?
 C01S H01L 0.9600 . ?
 C01T H2 0.9600 . ?
 C01T HB 0.9600 . ?
 C01T HC 0.9600 . ?
 C01U H3 0.9300 . ?
 C01U C01X 1.380(5) . ?
 C01V H4 0.9300 . ?
 C01V C01W 1.357(5) . ?
 C01W H5 0.9300 . ?
 C01X C023 1.509(5) . ?
 C01Y H01M 0.9600 . ?
 C01Y H01N 0.9600 . ?
 C01Y H01Q 0.9600 . ?
 C01Z H01R 0.9600 . ?
 C01Z H01S 0.9600 . ?
 C01Z H01T 0.9600 . ?
 C020 H02A 0.9600 . ?
 C020 H02B 0.9600 . ?
 C020 H02C 0.9600 . ?
 C021 H02D 0.9600 . ?
 C021 H02E 0.9600 . ?
 C021 H02F 0.9600 . ?
 C022 H02L 0.9700 . ?
 C022 H02M 0.9700 . ?
 C023 H02G 0.9600 . ?
 C023 H02H 0.9600 . ?
 C023 H02I 0.9600 . ?
 C024 H02J 0.9700 . ?
 C024 H02K 0.9700 . ?

loop_
  _geom_angle_atom_site_label_1
  _geom_angle_atom_site_label_2
  _geom_angle_atom_site_label_3
  _geom_angle
  _geom_angle_site_symmetry_1
  _geom_angle_site_symmetry_3
  _geom_angle_publ_flag
 C00J O005 C01G 111.2(2) . . ?
 C00O O006 C01L 118.5(2) . . ?
 C01J O H 109.5 . . ?
 C011 O008 C01Z 117.0(2) . . ?
 C00E N009 C00D 118.6(2) . . ?
 C01A O00A C020 117.0(3) . . ?
 C00F N00B C00P 119.2(2) . . ?
 C01B O00C H00C 109.5 . . ?
 N009 C00D C00H 121.7(3) . . ?
 N009 C00D C00S 119.2(3) . . ?
 C00S C00D C00H 119.1(3) . . ?
 N009 C00E C00L 123.3(2) . . ?
 N009 C00E C00W 115.4(2) . . ?
 C00L C00E C00W 121.3(2) . . ?
 N00B C00F C00G 122.8(2) . . ?
 N00B C00F C00I 116.7(2) . . ?
 C00G C00F C00I 120.5(2) . . ?
 C00F C00G C01J 120.9(2) . . ?
 C00R C00G C00F 117.6(2) . . ?
 C00R C00G C01J 121.3(2) . . ?
 C00D C00H C01K 119.1(3) . . ?
 C00M C00H C00D 117.8(3) . . ?
 C00M C00H C01K 123.1(3) . . ?
 C00J C00I C00F 118.6(2) . . ?
 C00J C00I C00T 118.9(3) . . ?
 C00T C00I C00F 122.5(2) . . ?
 O005 C00J C00Z 118.5(3) . . ?
 C00I C00J O005 119.1(3) . . ?
 C00I C00J C00Z 122.3(3) . . ?
 C00R C00K C00P 117.4(3) . . ?
 C00R C00K C00X 123.5(3) . . ?
 C00X C00K C00P 119.1(3) . . ?
 C00E C00L C01B 120.4(2) . . ?
 C00M C00L C00E 118.2(3) . . ?
 C00M C00L C01B 121.4(3) . . ?
 C00H C00M H00M 119.8 . . ?
 C00L C00M C00H 120.4(3) . . ?
 C00L C00M H00M 119.8 . . ?
 C00T C00N C016 118.5(3) . . ?
 C01C C00N C00T 120.2(3) . . ?
 C01C C00N C016 121.3(3) . . ?
 O006 C00O C00W 116.1(2) . . ?
 O006 C00O C01R 122.7(3) . . ?
 C00W C00O C01R 121.1(3) . . ?
 N00B C00P C00K 121.8(3) . . ?
 N00B C00P C00U 119.0(3) . . ?
 C00K C00P C00U 119.2(3) . . ?
 C00V C00Q C017 120.2(3) . . ?
 C00V C00Q C01G 120.1(3) . . ?
 C017 C00Q C01G 119.7(3) . . ?
 C00G C00R C00K 121.2(3) . . ?
 C00G C00R H00R 119.4 . . ?
 C00K C00R H00R 119.4 . . ?
 C00D C00S H00S 119.8 . . ?
 C01D C00S C00D 120.5(3) . . ?
 C01D C00S H00S 119.8 . . ?
 C00N C00T C00I 118.4(3) . . ?
 C012 C00T C00I 122.3(3) . . ?
 C012 C00T C00N 119.3(3) . . ?
 C00P C00U H00U 120.0 . . ?
 C018 C00U C00P 120.1(3) . . ?
 C018 C00U H00U 120.0 . . ?
 C00Q C00V C01S 122.0(3) . . ?
 C00Y C00V C00Q 119.0(3) . . ?
 C00Y C00V C01S 119.0(3) . . ?
 C00O C00W C00E 119.4(3) . . ?
 C00O C00W C014 120.0(3) . . ?
 C014 C00W C00E 120.5(3) . . ?
 C00K C00X H00X 119.8 . . ?
 C01O C00X C00K 120.5(3) . . ?
 C01O C00X H00X 119.8 . . ?
 C00V C00Y H00Y 119.1 . . ?
 C00V C00Y C01M 121.9(3) . . ?
 C01M C00Y H00Y 119.1 . . ?
 C00J C00Z H00Z 120.3 . . ?
 C01C C00Z C00J 119.4(3) . . ?
 C01C C00Z H00Z 120.3 . . ?
 C01D C010 H010 119.8 . . ?
 C01K C010 H010 119.8 . . ?
 C01K C010 C01D 120.5(3) . . ?
 O008 C011 C01P 113.5(3) . . ?
 C012 C011 O008 125.3(3) . . ?
 C012 C011 C01P 121.2(3) . . ?
 C00T C012 H012 120.0 . . ?
 C011 C012 C00T 120.0(3) . . ?
 C011 C012 H012 120.0 . . ?
 C01I C013 C021 122.5(3) . . ?
 C01U C013 C01I 118.8(3) . . ?
 C01U C013 C021 118.7(3) . . ?
 C00W C014 C019 118.5(3) . . ?
 C015 C014 C00W 122.3(3) . . ?
 C015 C014 C019 119.2(3) . . ?
 C014 C015 H015 119.9 . . ?
 C01A C015 C014 120.2(3) . . ?
 C01A C015 H015 119.9 . . ?
 C00N C016 H016 119.4 . . ?
 C01P C016 C00N 121.3(3) . . ?
 C01P C016 H016 119.4 . . ?
 C00Q C017 C01N 122.5(3) . . ?
 C01E C017 C00Q 118.9(3) . . ?
 C01E C017 C01N 118.6(3) . . ?
 C00U C018 H018 119.5 . . ?
 C00U C018 C01O 120.9(3) . . ?
 C01O C018 H018 119.5 . . ?
 C01H C019 C014 119.3(3) . . ?
 C01H C019 C01W 122.5(3) . . ?
 C01W C019 C014 118.1(3) . . ?
 O00A C01A C015 125.2(3) . . ?
 O00A C01A C01V 113.8(3) . . ?
 C015 C01A C01V 120.9(3) . . ?
 O00C C01B C00L 108.8(2) . . ?
 O00C C01B H01U 110(2) . . ?
 O00C C01B H01V 112(2) . . ?
 C00L C01B H01U 109(2) . . ?
 C00L C01B H01V 112(2) . . ?
 H01U C01B H01V 105(3) . . ?
 C00N C01C H01C 119.6 . . ?
 C00Z C01C C00N 120.7(3) . . ?
 C00Z C01C H01C 119.6 . . ?
 C00S C01D C010 120.5(3) . . ?
 C00S C01D H01W 119.8 . . ?
 C010 C01D H01W 119.8 . . ?
 C017 C01E H01E 119.0 . . ?
 C01M C01E C017 122.0(3) . . ?
 C01M C01E H01E 119.0 . . ?
 C01I C01F C01T 121.6(3) . . ?
 C01Q C01F C01I 118.9(3) . . ?
 C01Q C01F C01T 119.5(3) . . ?
 O005 C01G C00Q 108.9(2) . . ?
 O005 C01G H01A 109.9 . . ?
 O005 C01G H01B 109.9 . . ?
 C00Q C01G H01A 109.9 . . ?
 C00Q C01G H01B 109.9 . . ?
 H01A C01G H01B 108.3 . . ?
 C019 C01H H01X 119.0 . . ?
 C01R C01H C019 122.0(3) . . ?
 C01R C01H H01X 119.0 . . ?
 C013 C01I C01L 120.6(3) . . ?
 C01F C01I C013 119.9(3) . . ?
 C01F C01I C01L 119.5(3) . . ?
 O C01J C00G 110.6(2) . . ?
 O C01J H01D 109.5 . . ?
 O C01J H01F 109.5 . . ?
 C00G C01J H01D 109.5 . . ?
 C00G C01J H01F 109.5 . . ?
 H01D C01J H01F 108.1 . . ?
 C00H C01K H01Y 119.8 . . ?
 C010 C01K C00H 120.4(3) . . ?
 C010 C01K H01Y 119.8 . . ?
 O006 C01L C01I 107.1(2) . . ?
 O006 C01L H01Z 110.3 . . ?
 O006 C01L HA 110.3 . . ?
 C01I C01L H01Z 110.3 . . ?
 C01I C01L HA 110.3 . . ?
 H01Z C01L HA 108.6 . . ?
 C00Y C01M C01Y 121.1(3) . . ?
 C01E C01M C00Y 118.0(3) . . ?
 C01E C01M C01Y 120.8(3) . . ?
 C017 C01N H01G 109.5 . . ?
 C017 C01N H01H 109.5 . . ?
 C017 C01N H01I 109.5 . . ?
 H01G C01N H01H 109.5 . . ?
 H01G C01N H01I 109.5 . . ?
 H01H C01N H01I 109.5 . . ?
 C00X C01O C018 120.2(3) . . ?
 C00X C01O H01O 119.9 . . ?
 C018 C01O H01O 119.9 . . ?
 C011 C01P H01P 120.1 . . ?
 C016 C01P C011 119.8(3) . . ?
 C016 C01P H01P 120.1 . . ?
 C01F C01Q H01 118.9 . . ?
 C01F C01Q C01X 122.3(3) . . ?
 C01X C01Q H01 118.9 . . ?
 C00O C01R H1 120.5 . . ?
 C01H C01R C00O 119.0(3) . . ?
 C01H C01R H1 120.5 . . ?
 C00V C01S H01J 109.5 . . ?
 C00V C01S H01K 109.5 . . ?
 C00V C01S H01L 109.5 . . ?
 H01J C01S H01K 109.5 . . ?
 H01J C01S H01L 109.5 . . ?
 H01K C01S H01L 109.5 . . ?
 C01F C01T H2 109.5 . . ?
 C01F C01T HB 109.5 . . ?
 C01F C01T HC 109.5 . . ?
 H2 C01T HB 109.5 . . ?
 H2 C01T HC 109.5 . . ?
 HB C01T HC 109.5 . . ?
 C013 C01U H3 118.8 . . ?
 C01X C01U C013 122.4(3) . . ?
 C01X C01U H3 118.8 . . ?
 C01A C01V H4 120.0 . . ?
 C01W C01V C01A 119.9(3) . . ?
 C01W C01V H4 120.0 . . ?
 C019 C01W H5 119.2 . . ?
 C01V C01W C019 121.6(3) . . ?
 C01V C01W H5 119.2 . . ?
 C01Q C01X C023 121.1(4) . . ?
 C01U C01X C01Q 117.6(3) . . ?
 C01U C01X C023 121.3(4) . . ?
 C01M C01Y H01M 109.5 . . ?
 C01M C01Y H01N 109.5 . . ?
 C01M C01Y H01Q 109.5 . . ?
 H01M C01Y H01N 109.5 . . ?
 H01M C01Y H01Q 109.5 . . ?
 H01N C01Y H01Q 109.5 . . ?
 O008 C01Z H01R 109.5 . . ?
 O008 C01Z H01S 109.5 . . ?
 O008 C01Z H01T 109.5 . . ?
 H01R C01Z H01S 109.5 . . ?
 H01R C01Z H01T 109.5 . . ?
 H01S C01Z H01T 109.5 . . ?
 O00A C020 H02A 109.5 . . ?
 O00A C020 H02B 109.5 . . ?
 O00A C020 H02C 109.5 . . ?
 H02A C020 H02B 109.5 . . ?
 H02A C020 H02C 109.5 . . ?
 H02B C020 H02C 109.5 . . ?
 C013 C021 H02D 109.5 . . ?
 C013 C021 H02E 109.5 . . ?
 C013 C021 H02F 109.5 . . ?
 H02D C021 H02E 109.5 . . ?
 H02D C021 H02F 109.5 . . ?
 H02E C021 H02F 109.5 . . ?
 Cl02 C022 H02L 109.1 . . ?
 Cl02 C022 H02M 109.1 . . ?
 Cl03 C022 Cl02 112.3(2) . . ?
 Cl03 C022 H02L 109.1 . . ?
 Cl03 C022 H02M 109.1 . . ?
 H02L C022 H02M 107.9 . . ?
 C01X C023 H02G 109.5 . . ?
 C01X C023 H02H 109.5 . . ?
 C01X C023 H02I 109.5 . . ?
 H02G C023 H02H 109.5 . . ?
 H02G C023 H02I 109.5 . . ?
 H02H C023 H02I 109.5 . . ?
 Cl01 C024 H02J 109.4 . . ?
 Cl01 C024 H02K 109.4 . . ?
 Cl04 C024 Cl01 111.0(3) . . ?
 Cl04 C024 H02J 109.4 . . ?
 Cl04 C024 H02K 109.4 . . ?
 H02J C024 H02K 108.0 . . ?

loop_
  _geom_torsion_atom_site_label_1
  _geom_torsion_atom_site_label_2
  _geom_torsion_atom_site_label_3
  _geom_torsion_atom_site_label_4
  _geom_torsion
  _geom_torsion_site_symmetry_1
  _geom_torsion_site_symmetry_2
  _geom_torsion_site_symmetry_3
  _geom_torsion_site_symmetry_4
  _geom_torsion_publ_flag
 O005 C00J C00Z C01C -179.9(3) . . . . ?
 O006 C00O C00W C00E 1.0(4) . . . . ?
 O006 C00O C00W C014 178.6(2) . . . . ?
 O006 C00O C01R C01H -177.3(3) . . . . ?
 O008 C011 C012 C00T -178.1(3) . . . . ?
 O008 C011 C01P C016 178.1(3) . . . . ?
 N009 C00D C00H C00M -2.8(4) . . . . ?
 N009 C00D C00H C01K 177.6(3) . . . . ?
 N009 C00D C00S C01D -178.4(3) . . . . ?
 N009 C00E C00L C00M -2.0(4) . . . . ?
 N009 C00E C00L C01B 177.7(3) . . . . ?
 N009 C00E C00W C00O 87.5(3) . . . . ?
 N009 C00E C00W C014 -90.2(3) . . . . ?
 O00A C01A C01V C01W -177.2(3) . . . . ?
 N00B C00F C00G C00R -1.3(4) . . . . ?
 N00B C00F C00G C01J 173.4(3) . . . . ?
 N00B C00F C00I C00J 105.2(3) . . . . ?
 N00B C00F C00I C00T -74.2(3) . . . . ?
 N00B C00P C00U C018 178.8(3) . . . . ?
 C00D N009 C00E C00L 1.8(4) . . . . ?
 C00D N009 C00E C00W -177.5(2) . . . . ?
 C00D C00H C00M C00L 2.5(4) . . . . ?
 C00D C00H C01K C010 1.3(5) . . . . ?
 C00D C00S C01D C010 0.3(5) . . . . ?
 C00E N009 C00D C00H 0.6(4) . . . . ?
 C00E N009 C00D C00S -179.8(3) . . . . ?
 C00E C00L C00M C00H -0.3(4) . . . . ?
 C00E C00L C01B O00C 169.7(3) . . . . ?
 C00E C00W C014 C015 -4.0(4) . . . . ?
 C00E C00W C014 C019 176.3(3) . . . . ?
 C00F N00B C00P C00K -0.3(4) . . . . ?
 C00F N00B C00P C00U 179.6(3) . . . . ?
 C00F C00G C00R C00K 1.3(4) . . . . ?
 C00F C00G C01J O -75.1(3) . . . . ?
 C00F C00I C00J O005 -1.6(4) . . . . ?
 C00F C00I C00J C00Z 177.7(3) . . . . ?
 C00F C00I C00T C00N -177.1(2) . . . . ?
 C00F C00I C00T C012 4.5(4) . . . . ?
 C00G C00F C00I C00J -74.7(3) . . . . ?
 C00G C00F C00I C00T 105.8(3) . . . . ?
 C00H C00D C00S C01D 1.2(4) . . . . ?
 C00I C00F C00G C00R 178.7(3) . . . . ?
 C00I C00F C00G C01J -6.6(4) . . . . ?
 C00I C00J C00Z C01C 0.8(5) . . . . ?
 C00I C00T C012 C011 178.2(3) . . . . ?
 C00J O005 C01G C00Q -170.5(2) . . . . ?
 C00J C00I C00T C00N 3.5(4) . . . . ?
 C00J C00I C00T C012 -175.0(3) . . . . ?
 C00J C00Z C01C C00N 0.7(5) . . . . ?
 C00K C00P C00U C018 -1.3(4) . . . . ?
 C00K C00X C01O C018 -0.7(5) . . . . ?
 C00L C00E C00W C00O -91.9(3) . . . . ?
 C00L C00E C00W C014 90.5(3) . . . . ?
 C00M C00H C01K C010 -178.3(3) . . . . ?
 C00M C00L C01B O00C -10.6(4) . . . . ?
 C00N C00T C012 C011 -0.3(4) . . . . ?
 C00N C016 C01P C011 0.2(5) . . . . ?
 C00O O006 C01L C01I 178.4(3) . . . . ?
 C00O C00W C014 C015 178.4(3) . . . . ?
 C00O C00W C014 C019 -1.4(4) . . . . ?
 C00P N00B C00F C00G 0.8(4) . . . . ?
 C00P N00B C00F C00I -179.1(2) . . . . ?
 C00P C00K C00R C00G -0.8(4) . . . . ?
 C00P C00K C00X C01O -0.7(4) . . . . ?
 C00P C00U C018 C01O -0.1(5) . . . . ?
 C00Q C00V C00Y C01M 0.7(5) . . . . ?
 C00Q C017 C01E C01M 1.1(5) . . . . ?
 C00R C00G C01J O 99.4(3) . . . . ?
 C00R C00K C00P N00B 0.3(4) . . . . ?
 C00R C00K C00P C00U -179.6(3) . . . . ?
 C00R C00K C00X C01O -179.3(3) . . . . ?
 C00S C00D C00H C00M 177.6(3) . . . . ?
 C00S C00D C00H C01K -2.0(4) . . . . ?
 C00T C00I C00J O005 177.9(2) . . . . ?
 C00T C00I C00J C00Z -2.9(4) . . . . ?
 C00T C00N C016 C01P 1.2(4) . . . . ?
 C00T C00N C01C C00Z 0.0(5) . . . . ?
 C00U C018 C01O C00X 1.1(5) . . . . ?
 C00V C00Q C017 C01E -1.4(4) . . . . ?
 C00V C00Q C017 C01N 176.2(3) . . . . ?
 C00V C00Q C01G O005 -91.6(3) . . . . ?
 C00V C00Y C01M C01E -0.9(5) . . . . ?
 C00V C00Y C01M C01Y 179.3(3) . . . . ?
 C00W C00E C00L C00M 177.3(3) . . . . ?
 C00W C00E C00L C01B -3.0(4) . . . . ?
 C00W C00O C01R C01H 1.2(5) . . . . ?
 C00W C014 C015 C01A 179.4(3) . . . . ?
 C00W C014 C019 C01H 1.4(4) . . . . ?
 C00W C014 C019 C01W -177.4(3) . . . . ?
 C00X C00K C00P N00B -178.4(3) . . . . ?
 C00X C00K C00P C00U 1.7(4) . . . . ?
 C00X C00K C00R C00G 177.8(3) . . . . ?
 C012 C011 C01P C016 -1.8(5) . . . . ?
 C013 C01I C01L O006 -106.8(3) . . . . ?
 C013 C01U C01X C01Q 1.4(5) . . . . ?
 C013 C01U C01X C023 -178.6(3) . . . . ?
 C014 C015 C01A O00A 177.3(3) . . . . ?
 C014 C015 C01A C01V -1.3(5) . . . . ?
 C014 C019 C01H C01R -0.1(5) . . . . ?
 C014 C019 C01W C01V -2.6(5) . . . . ?
 C015 C014 C019 C01H -178.3(3) . . . . ?
 C015 C014 C019 C01W 2.8(4) . . . . ?
 C015 C01A C01V C01W 1.6(5) . . . . ?
 C016 C00N C00T C00I -179.7(3) . . . . ?
 C016 C00N C00T C012 -1.2(4) . . . . ?
 C016 C00N C01C C00Z 177.6(3) . . . . ?
 C017 C00Q C00V C00Y 0.5(4) . . . . ?
 C017 C00Q C00V C01S -179.4(3) . . . . ?
 C017 C00Q C01G O005 87.3(3) . . . . ?
 C017 C01E C01M C00Y 0.0(5) . . . . ?
 C017 C01E C01M C01Y 179.7(3) . . . . ?
 C019 C014 C015 C01A -0.9(4) . . . . ?
 C019 C01H C01R C00O -1.2(5) . . . . ?
 C01A C01V C01W C019 0.5(5) . . . . ?
 C01B C00L C00M C00H -180.0(3) . . . . ?
 C01C C00N C00T C00I -2.1(4) . . . . ?
 C01C C00N C00T C012 176.4(3) . . . . ?
 C01C C00N C016 C01P -176.3(3) . . . . ?
 C01D C010 C01K C00H 0.2(5) . . . . ?
 C01F C01I C01L O006 71.0(4) . . . . ?
 C01F C01Q C01X C01U -2.1(5) . . . . ?
 C01F C01Q C01X C023 177.9(3) . . . . ?
 C01G O005 C00J C00I -94.8(3) . . . . ?
 C01G O005 C00J C00Z 85.9(3) . . . . ?
 C01G C00Q C00V C00Y 179.5(3) . . . . ?
 C01G C00Q C00V C01S -0.4(4) . . . . ?
 C01G C00Q C017 C01E 179.6(3) . . . . ?
 C01G C00Q C017 C01N -2.8(4) . . . . ?
 C01H C019 C01W C01V 178.6(3) . . . . ?
 C01I C013 C01U C01X 0.7(5) . . . . ?
 C01I C01F C01Q C01X 0.6(5) . . . . ?
 C01J C00G C00R C00K -173.4(3) . . . . ?
 C01K C00H C00M C00L -177.8(3) . . . . ?
 C01K C010 C01D C00S -1.0(5) . . . . ?
 C01L O006 C00O C00W 172.2(3) . . . . ?
 C01L O006 C00O C01R -9.2(4) . . . . ?
 C01N C017 C01E C01M -176.5(3) . . . . ?
 C01P C011 C012 C00T 1.8(5) . . . . ?
 C01Q C01F C01I C013 1.6(4) . . . . ?
 C01Q C01F C01I C01L -176.1(3) . . . . ?
 C01R C00O C00W C00E -177.6(3) . . . . ?
 C01R C00O C00W C014 0.1(4) . . . . ?
 C01S C00V C00Y C01M -179.4(3) . . . . ?
 C01T C01F C01I C013 -177.7(3) . . . . ?
 C01T C01F C01I C01L 4.5(4) . . . . ?
 C01T C01F C01Q C01X 180.0(3) . . . . ?
 C01U C013 C01I C01F -2.3(4) . . . . ?
 C01U C013 C01I C01L 175.5(3) . . . . ?
 C01W C019 C01H C01R 178.6(3) . . . . ?
 C01Z O008 C011 C012 5.2(5) . . . . ?
 C01Z O008 C011 C01P -174.7(3) . . . . ?
 C020 O00A C01A C015 1.8(5) . . . . ?
 C020 O00A C01A C01V -179.5(3) . . . . ?
 C021 C013 C01I C01F 177.2(3) . . . . ?
 C021 C013 C01I C01L -5.1(4) . . . . ?
 C021 C013 C01U C01X -178.7(3) . . . . ?

loop_
  _diffrn_refln_index_h
  _diffrn_refln_index_k
  _diffrn_refln_index_l
  _diffrn_refln_intensity_net
  _diffrn_refln_intensity_u
 0 0 2 44.61 2.01
 0 0 -3 2.34 0.47
 0 0 3 -0.03 0.32
 0 0 4 4.22 0.86
 0 0 -4 5.1 0.75
 0 0 -5 0.01 0.46
 0 0 5 0.04 0.54
 0 0 -6 2809.84 62.53
 0 0 6 2617.16 63.89
 0 0 -7 -0.08 0.55
 0 0 7 -0.09 0.74
 0 0 8 3213.92 76.29
 0 0 -8 3214.26 74.41
 0 0 9 0.12 0.89
 0 0 9 -0.78 1.03
 0 0 -9 -0.19 0.66
 0 0 -10 484.66 15.32
 0 0 10 500.68 17.42
 0 0 10 467.43 16.93
 0 0 11 -0.05 1.35
 0 0 11 -0.15 0.99
 0 0 -11 -0.19 0.95
 0 0 12 39.44 4.57
 0 0 12 35.65 4.34
 0 0 -12 41.62 3.88
 0 0 -13 -0.43 1.05
 0 0 13 -0.58 1.01
 0 0 13 -0.76 1.48
 0 0 14 16.61 3.42
 0 0 -14 17.57 2.86
 0 0 -14 22.62 2.24
 0 0 15 0.78 0.74
 0 0 -15 -0.67 1.21
 0 0 15 -0.31 1.43
 0 0 -15 -0.35 0.78
 0 0 -15 0.15 0.55
 0 0 -15 -0.47 0.86
 0 0 -15 -0.25 0.46
 0 0 16 0.6 0.56
 0 0 -16 0.12 1.11
 0 0 16 0.67 1.25
 0 0 -16 1.07 0.73
 0 0 -16 -0.09 0.49
 0 0 -16 0.04 0.74
 0 0 -16 0.51 0.57
 0 0 17 -0.56 0.94
 0 0 -17 -0.32 1.66
 0 0 17 -0.54 1.27
 0 0 -17 0.58 0.8
 0 0 -17 0.24 0.73
 0 0 -17 -0.05 0.58
 0 0 -17 0.14 0.65
 0 0 18 258.98 10.08
 0 0 18 239.25 15.57
 0 0 -18 238.46 13.85
 0 0 -18 260.85 9.03
 0 0 -18 258.5 10.37
 0 0 -18 252.06 9.39
 0 0 -18 243.68 10.37
 0 0 19 0.17 0.74
 0 0 19 0.06 1.5
 0 0 -19 -0.22 1.23
 0 0 -19 0.76 0.91
 0 0 -19 -0.12 0.78
 0 0 -19 0.23 0.61
 0 0 -19 0.72 0.97
 0 0 20 31.69 3.37
 0 0 -20 21.26 4.43
 0 0 20 27.2 5.57
 0 0 -20 28.99 2.73
 0 0 -20 28.86 3.32
 0 0 -20 24.82 2.68
 0 0 20 30.11 3.44
 0 0 -20 28.82 3.33
 0 0 21 -0.67 1.09
 0 0 21 -0.72 2.48
 0 0 -21 0.24 0.71
 0 0 -21 -0.52 1.33
 0 0 -21 0.56 0.86
 0 0 -21 0.32 0.99
 0 0 21 -0.06 0.99
 0 0 22 58.01 4.88
 0 0 22 50.97 8.12
 0 0 -22 41.4 6.59
 0 0 -22 52.11 4.14
 0 0 -22 58.22 4.13
 0 0 -22 63.55 4.99
 0 0 22 54.97 4.99
 0 0 -22 52.97 4.74
 0 0 23 0.77 1.22
 0 0 -23 -0.29 0.74
 0 0 -23 -0.22 0.75
 0 0 -23 0.07 1.08
 0 0 -23 0.16 0.91
 0 0 23 0.22 1.25
 0 0 24 13.25 2.55
 0 0 -24 9.78 1.75
 0 0 -24 12.7 2.5
 0 0 -24 12.08 1.93
 0 0 24 11.32 2.64
 0 0 -24 10.7 2.21
 0 0 25 -0.24 1.12
 0 0 -25 0.42 1.26
 0 0 -25 0.05 0.9
 0 0 -25 -0.83 0.83
 0 0 -25 -0.24 0.96
 0 0 25 0.79 1.59
 0 0 26 3.14 1.49
 0 0 26 2.4 1.64
 0 0 -26 2.66 1.45
 0 0 -26 1.43 1.06
 0 0 26 1.5 1.35
 0 0 27 -0.89 0.98
 0 0 27 -0.2 1.29
 0 0 -27 -0.15 1.05
 0 0 27 1.63 1.35
 0 0 28 11.06 2.35
 0 0 -28 11.88 2.18
 0 0 28 12.21 2.43
 0 0 29 1.17 1.21
 0 0 29 -0.12 1
 0 0 -29 0.27 0.91
 0 0 29 -0.29 1.33
 0 0 30 4.8 1.56
 0 0 -30 1.5 0.9
 0 0 30 4.09 1.48
 0 -1 -2 1060.34 21.35
 0 1 2 1094.51 22.31
 0 1 -2 1061.49 22.36
 0 1 3 395.29 10.89
 0 -1 -3 401.72 10.06
 0 -1 3 381.26 10.8
 0 -1 -3 368.64 9.56
 0 -1 3 377.64 11.02
 0 1 -3 411.56 11.04
 0 -1 -4 216.37 5.71
 0 1 -4 212.77 7.34
 0 1 4 224.03 7.43
 0 -1 4 217.37 7.54
 0 -1 -4 225.41 6.51
 0 -1 4 207.9 7.25
 0 1 4 223.71 7.37
 0 1 -5 182.57 6.93
 0 -1 5 194.99 4.81
 0 -1 -5 185.89 6
 0 1 5 192.99 7.09
 0 -1 -5 175.79 4.81
 0 -1 5 184.26 7.11
 0 1 -6 671.91 19.19
 0 -1 -6 695.53 17.8
 0 -1 6 673.93 19.44
 0 1 6 705.73 19.39
 0 -1 -6 674.69 15.94
 0 1 7 912.71 25.12
 0 -1 -7 883.33 23.2
 0 -1 7 892.79 25.15
 0 1 -8 119.23 5.48
 0 1 8 112.59 6.28
 0 1 8 110.72 6.22
 0 -1 -8 106.98 5.17
 0 -1 8 114.99 6.4
 0 -1 9 1520.87 40.05
 0 -1 9 1465.02 39.47
 0 1 9 1462.34 39.35
 0 -1 -9 1527.91 37.53
 0 1 9 1515.54 39.87
 0 1 -9 1567.78 38.27
 0 -1 10 841.9 25.52
 0 1 10 802.43 24.82
 0 1 10 835.73 25.3
 0 -1 -10 782.58 22.82
 0 -1 10 761.64 24.67
 0 1 11 822.94 25.84
 0 -1 11 771.45 25.17
 0 -1 11 818.99 25.99
 0 1 11 823.47 25.59
 0 -1 -11 771.38 23.04
 0 1 -11 870.09 24.05
 0 1 -12 96.82 6.19
 0 1 12 88.83 6.93
 0 1 12 93.11 7.14
 0 -1 -12 100.67 6.13
 0 -1 12 99.93 7.4
 0 1 13 351.73 15.87
 0 1 -13 370.08 14.33
 0 -1 13 361.64 16.14
 0 -1 -13 354.34 13.99
 0 1 13 356.86 16.05
 0 1 14 12.45 1.59
 0 -1 14 13.34 3.09
 0 1 14 9.37 2.48
 0 1 14 8.81 2.42
 0 1 -14 13.6 2.6
 0 -1 -14 10.03 2.3
 0 -1 -14 11.78 1.69
 0 1 -14 10.54 1.44
 0 1 -14 13.14 1.44
 0 1 -14 12.64 1.74
 0 -1 -14 11.05 1.79
 0 -1 15 34.78 2.78
 0 1 15 37.95 2.93
 0 -1 -15 34.4 4.24
 0 1 15 36.03 4.94
 0 -1 15 40.83 5.46
 0 1 15 33.97 4.93
 0 1 -15 38.69 4.5
 0 1 -15 39.49 2.68
 0 -1 -15 43.3 3.26
 0 -1 -15 38.16 2.7
 0 1 -15 36.46 2.74
 0 1 -15 39.52 3.18
 0 1 -15 34.33 3.08
 0 -1 -15 37.91 3.29
 0 1 16 33.2 2.59
 0 1 16 37.09 3.06
 0 -1 16 36.52 2.96
 0 -1 16 34.36 5.25
 0 1 -16 33.45 4.41
 0 -1 -16 31.33 4.27
 0 1 16 38.78 5.5
 0 -1 -16 34.12 2.7
 0 -1 -16 35.56 2.59
 0 -1 -16 38.19 3.23
 0 1 -16 35.74 2.84
 0 1 -16 39.16 3.27
 0 1 -16 41.61 2.85
 0 -1 -16 36.6 3.36
 0 1 -16 35.1 3.17
 0 1 17 48.51 3.71
 0 1 17 50.87 3.36
 0 -1 17 45.13 3.51
 0 -1 -17 45.27 5.34
 0 1 17 48.78 6.5
 0 -1 17 46.76 6.4
 0 1 -17 37.31 4.92
 0 1 -17 48.93 3.25
 0 1 -17 50.13 3.91
 0 -1 -17 49.68 3.87
 0 -1 -17 47.7 3.31
 0 -1 -17 46.71 3.09
 0 1 -17 46.59 3.4
 0 1 -17 42.26 3.65
 0 -1 -17 48.02 3.99
 0 -1 18 110.2 5.98
 0 1 18 118.08 5.64
 0 1 18 104.51 5.97
 0 -1 18 113.94 10.47
 0 -1 -18 104.57 8.85
 0 1 18 106.02 10
 0 1 -18 97.95 8.62
 0 1 -18 108.46 5.64
 0 -1 -18 112.79 5.57
 0 -1 -18 113.2 6.3
 0 1 -18 123.82 5.62
 0 -1 -18 113.52 5.3
 0 1 -18 112.49 6.32
 0 -1 -18 102.77 6.31
 0 1 -18 107.92 6.26
 0 -1 19 221.98 9.32
 0 1 19 219.3 9.45
 0 1 19 202.57 14.69
 0 -1 19 210 15.14
 0 1 -19 193.18 12.96
 0 -1 -19 192.16 12.8
 0 -1 -19 207.08 8.4
 0 1 -19 225.66 8.43
 0 1 -19 202.61 9.34
 0 -1 -19 211.01 9.42
 0 1 -19 205.21 8.61
 0 -1 -19 219.18 8.23
 0 -1 19 212.17 9.45
 0 1 -19 195.95 9.25
 0 -1 -19 206.42 9.62
 0 -1 20 14.77 2.3
 0 1 20 13.33 2.27
 0 -1 -20 8.15 2.63
 0 1 -20 10.97 3.25
 0 -1 20 10.26 3.73
 0 1 20 10.08 3.55
 0 1 -20 12 2
 0 1 -20 11.7 1.85
 0 -1 -20 13.14 1.94
 0 -1 -20 12.03 2.19
 0 -1 -20 14.4 1.92
 0 1 -20 13.17 2.35
 0 -1 20 13.57 2.36
 0 -1 -20 11.73 2.23
 0 1 -20 12.04 2.22
 0 -1 21 34.02 3.57
 0 1 21 34.91 3.7
 0 -1 -21 30.29 5.36
 0 -1 21 25.96 5.71
 0 1 21 27.87 5.87
 0 1 -21 27.41 5.26
 0 1 21 28.26 7.01
 0 1 -21 35.25 3.17
 0 -1 -21 32.64 3.62
 0 -1 -21 38 3.19
 0 1 -21 35.93 3.7
 0 1 -21 32.68 3.26
 0 -1 -21 36.91 3.32
 0 1 -21 32.81 3.63
 0 1 21 34.52 3.84
 0 -1 21 33.4 3.74
 0 -1 -21 32.26 3.65
 0 1 22 20.41 3.05
 0 -1 22 22.72 2.97
 0 1 22 18.66 5.17
 0 1 22 24.63 6.76
 0 -1 -22 25.97 5.44
 0 1 -22 25.3 5.33
 0 -1 22 27.28 5.96
 0 -1 22 26.25 6.07
 0 1 -22 24.13 3.1
 0 -1 -22 21.92 2.6
 0 -1 -22 23.03 3.01
 0 -1 -22 21.68 3.01
 0 1 -22 20.25 2.48
 0 1 -22 24.75 2.89
 0 1 -22 22.58 3.06
 0 1 22 22.83 3.23
 0 -1 22 21.51 3.14
 0 -1 -22 23.79 3.21
 0 1 23 24.33 3.27
 0 -1 23 29 3.47
 0 1 -23 23.39 2.75
 0 -1 -23 22.73 2.68
 0 1 -23 25.91 3.32
 0 -1 -23 27.84 3.37
 0 1 -23 25.33 2.95
 0 1 23 29.12 3.7
 0 1 -23 24.56 3.19
 0 -1 23 27.12 3.65
 0 -1 -23 20.23 2.99
 0 -1 24 62.52 5.16
 0 1 24 62.56 5.36
 0 1 -24 52.65 4.38
 0 -1 -24 59.4 4.36
 0 -1 -24 57.29 4.9
 0 1 -24 59.28 4.44
 0 1 -24 56.29 4.91
 0 1 -24 57.54 4.89
 0 -1 -24 53.38 4.83
 0 -1 24 58.12 5.34
 0 1 24 57.45 5.27
 0 -1 25 -0.75 1.09
 0 1 25 0.49 1.05
 0 1 -25 -0.87 1
 0 -1 25 1.24 1.59
 0 1 -25 1.1 1.38
 0 1 -25 1.02 0.87
 0 -1 -25 -0.46 1.28
 0 -1 25 -0.36 1.14
 0 -1 -25 3.01 1.41
 0 1 -25 1.31 0.98
 0 1 25 1.02 1.5
 0 1 26 8.69 2.22
 0 1 -26 6.02 1.46
 0 1 -26 8.07 2.01
 0 -1 26 4.79 1.81
 0 -1 -26 6.65 1.84
 0 -1 26 7.65 2.11
 0 -1 -26 6.28 1.69
 0 1 26 11.41 2.74
 0 1 27 13.06 2.58
 0 1 27 10.05 2.44
 0 -1 -27 7.85 1.88
 0 1 -27 8.07 2.01
 0 -1 27 12.81 2.71
 0 -1 -27 7.74 1.85
 0 -1 27 8.06 2.18
 0 1 27 10.25 2.4
 0 -1 28 0.34 1.04
 0 1 28 1.43 1.11
 0 1 28 1.68 1.48
 0 -1 28 2.41 1.46
 0 -1 -28 0.37 0.89
 0 1 -28 0.84 1.03
 0 -1 28 0.58 1.09
 0 1 28 2.5 1.59
 0 -1 29 1.63 1.1
 0 1 29 2.2 1.32
 0 -1 -29 1.56 1.07
 0 -1 29 1 1.14
 0 1 -29 2.62 1.11
 0 1 29 0.47 1.08
 0 -1 30 0.37 1.03
 0 1 30 -0.71 0.92
 0 -1 30 -0.26 1
 0 1 -30 0.14 0.79
 0 -1 -30 0.42 0.79
 0 1 30 -0.73 1.12
 0 -2 0 1811.99 44.15
 0 2 0 2275.35 46.13
 0 2 1 22.91 1.95
 0 -2 -1 14.68 1.2
 0 2 -1 17.41 1.7
 0 2 -1 20.06 1.46
 0 -2 1 17.52 1.35
 0 -2 -2 317.89 7.35
 0 2 -2 299.38 9.54
 0 -2 2 292.92 8.05
 0 -2 2 312.09 9.25
 0 2 -2 303.25 8.53
 0 2 2 288.1 9.49
 0 2 3 13.05 1.37
 0 -2 -3 11.65 0.91
 0 2 -3 12.23 1.37
 0 -2 3 12.84 1.55
 0 2 3 12.49 1.73
 0 -2 -3 10.04 1.03
 0 -2 3 12.7 1.09
 0 2 4 0.62 0.61
 0 -2 -4 0.94 0.42
 0 2 4 1.26 0.89
 0 -2 -4 1.24 0.51
 0 -2 4 1.27 0.69
 0 -2 4 1.26 0.45
 0 2 -4 0.91 0.57
 0 2 5 114.45 5.25
 0 -2 -5 108.97 3.88
 0 -2 5 110.11 5.41
 0 -2 -5 110.62 4.25
 0 2 -5 113.2 5.22
 0 2 6 3209.81 74.64
 0 2 -6 3252.99 74.46
 0 -2 -6 3056.97 71.41
 0 -2 6 3212.13 75.04
 0 -2 6 3425.99 71.56
 0 -2 -6 3125.11 72.44
 0 2 6 3327.8 74.66
 0 2 -6 3532.16 73.7
 0 -2 -7 13.7 1.59
 0 -2 -7 13.09 1.13
 0 -2 7 13.72 2.09
 0 2 7 14.54 2.14
 0 2 7 13.6 2.01
 0 2 -7 17.1 1.9
 0 2 -7 15.36 2.11
 0 -2 7 15.43 1.16
 0 -2 -8 107.42 3.93
 0 2 8 118.19 6.4
 0 -2 -8 108.48 5.1
 0 2 8 115.09 6.36
 0 -2 8 111.9 6.54
 0 2 -8 129.26 5.87
 0 2 -8 121.1 6.42
 0 -2 8 122.92 3.99
 0 2 9 3.26 1.38
 0 2 -9 1.78 0.98
 0 -2 9 1.08 0.96
 0 -2 -9 1.41 0.75
 0 2 9 0.23 0.85
 0 2 -10 310.98 11.29
 0 2 10 290.83 12.31
 0 2 10 278.74 12.1
 0 -2 -10 273.98 10.33
 0 -2 10 280.82 12.43
 0 2 -11 21.36 2.74
 0 2 11 17.02 2.95
 0 2 11 17.61 2.96
 0 -2 -11 16.41 2.26
 0 -2 11 20.39 3.25
 0 2 -12 82.38 5.71
 0 2 12 74.8 6.3
 0 2 12 74.97 6.33
 0 -2 -12 76.42 5.33
 0 -2 12 80.9 6.74
 0 2 13 371.38 16.28
 0 -2 -13 357.83 14.11
 0 -2 13 382.54 16.9
 0 2 -13 391.37 14.97
 0 2 13 383.8 16.61
 0 2 14 23.69 3.94
 0 -2 -14 23.61 3.35
 0 2 14 21.4 3.77
 0 -2 14 23.88 4.16
 0 2 -14 24.87 3.56
 0 2 -14 24.9 2.25
 0 2 -14 28.38 2.21
 0 -2 -14 26.46 2.51
 0 2 -14 27.12 2.54
 0 -2 -14 25.01 2.7
 0 2 15 95.64 4.59
 0 -2 15 96.23 4.89
 0 2 15 95.38 5.02
 0 2 15 95.6 8.36
 0 -2 15 102.65 8.82
 0 2 15 99.66 8.41
 0 2 -15 97.28 7.39
 0 -2 -15 93.16 7.08
 0 -2 -15 100.61 5.3
 0 2 -15 96.52 4.83
 0 2 -15 97.7 5.31
 0 2 -15 110.1 4.77
 0 -2 -15 95.56 4.54
 0 -2 -15 100.93 5.74
 0 2 -15 91.54 5.18
 0 2 16 184.09 7.24
 0 -2 16 180.13 7.58
 0 2 16 192.37 7.93
 0 -2 -16 180.39 10.72
 0 2 16 196.8 12.73
 0 2 16 192.45 12.86
 0 -2 16 194.1 13.03
 0 2 -16 192.72 11.32
 0 2 -16 194.98 7.66
 0 2 -16 209.17 7.46
 0 -2 -16 206.77 8.33
 0 2 -16 198.86 8.39
 0 -2 -16 189.36 7.24
 0 2 -16 190.52 8.29
 0 -2 -16 199.05 8.76
 0 -2 17 38.69 3.25
 0 2 17 39.56 3.03
 0 2 17 41.23 3.44
 0 2 17 39.94 5.88
 0 -2 17 41.85 6.18
 0 2 -17 41.74 5.25
 0 -2 -17 39.52 5.04
 0 2 -17 41.75 3.62
 0 -2 -17 37.97 2.93
 0 2 -17 40.36 3.19
 0 -2 -17 42.99 3.59
 0 2 -17 42.94 3.12
 0 -2 17 42.44 3.53
 0 2 -17 39.54 3.5
 0 -2 -17 40.39 3.77
 0 2 18 77.65 5.11
 0 2 18 78.79 4.62
 0 -2 18 84.07 5.05
 0 2 -18 71.42 7.33
 0 -2 18 71.04 8.41
 0 -2 -18 64.04 6.78
 0 2 18 75.29 8.3
 0 -2 -18 84.61 4.63
 0 -2 -18 81.81 5.24
 0 2 -18 82.84 4.58
 0 2 -18 80.12 4.83
 0 2 -18 81.41 5.36
 0 -2 18 81.59 5.25
 0 2 -18 71.49 5.04
 0 -2 -18 80.59 5.58
 0 2 19 10.93 1.78
 0 -2 19 11.01 1.9
 0 2 19 10.08 1.95
 0 2 19 10.43 4.3
 0 -2 -19 5.5 2.13
 0 2 19 10.13 3.26
 0 2 -19 9.56 2.83
 0 -2 19 9.86 3.23
 0 2 -19 11.05 1.87
 0 -2 -19 11.53 2.09
 0 2 -19 11.43 1.82
 0 -2 -19 9.75 1.61
 0 -2 -19 8.69 1.97
 0 -2 19 10.53 2.02
 0 2 -19 10.46 2.04
 0 -2 20 18.85 2.49
 0 2 20 16.48 2.28
 0 2 20 14.73 2.41
 0 -2 20 13.97 4.04
 0 2 20 16.15 4.33
 0 -2 20 12.66 3.83
 0 2 -20 15.07 3.74
 0 -2 -20 11.12 3.43
 0 2 20 10.4 4.19
 0 2 -20 15.86 2.18
 0 -2 -20 14.03 1.98
 0 -2 -20 14.37 2.4
 0 2 -20 14.91 2.29
 0 2 -20 16.87 2.49
 0 -2 -20 14.12 2.51
 0 -2 20 16.67 2.62
 0 -2 21 23.02 2.92
 0 2 21 24.55 2.89
 0 2 21 22.03 3.02
 0 -2 21 19.48 5.22
 0 -2 21 20.4 5.2
 0 2 -21 16.77 4.33
 0 2 21 22.31 6.06
 0 2 21 17.73 4.7
 0 2 -21 23.65 3.04
 0 2 -21 21.58 2.57
 0 2 -21 21.62 2.68
 0 -2 -21 20.29 2.86
 0 -2 -21 21.25 2.49
 0 2 -21 22.18 3
 0 -2 21 19.51 2.88
 0 -2 -21 19.59 2.98
 0 -2 22 18.46 2.74
 0 2 22 17.16 2.81
 0 2 -22 13.4 4.06
 0 -2 22 20.55 5.27
 0 2 22 17.71 5.05
 0 2 22 20.85 6.44
 0 -2 22 12.55 4.37
 0 2 -22 15.81 2.26
 0 -2 -22 18.83 2.7
 0 -2 -22 14.27 2.09
 0 2 -22 18.05 2.86
 0 2 -22 15.52 2.43
 0 -2 -22 15.69 2.61
 0 2 -22 16.85 2.6
 0 -2 22 17.41 2.79
 0 2 22 17.93 2.9
 0 -2 -22 15.19 2.58
 0 2 23 -0.19 1.13
 0 -2 23 0.3 1
 0 -2 -23 -0.46 1.32
 0 -2 -23 0.55 1.15
 0 2 -23 0.27 0.82
 0 2 -23 0.18 1.08
 0 2 -23 0.29 0.88
 0 -2 -23 -0.68 1.09
 0 2 23 -0.36 1.33
 0 2 -23 -0.36 1.02
 0 -2 23 -0.28 1.25
 0 2 24 35.84 4.2
 0 -2 -24 38.73 3.87
 0 -2 24 39.75 4.51
 0 2 -24 37.66 4.02
 0 2 -24 32.72 3.44
 0 2 -24 36.09 3.45
 0 2 24 33.97 4.12
 0 2 -24 36.6 3.85
 0 -2 24 34.69 4.12
 0 -2 -24 29.38 3.63
 0 2 25 6.34 1.92
 0 2 -25 4.62 1.35
 0 -2 25 5.59 2.12
 0 2 -25 3.44 1.68
 0 -2 -25 4.66 1.63
 0 -2 25 4.2 1.7
 0 2 25 4.61 1.79
 0 -2 -25 3.73 1.58
 0 2 26 14.15 2.69
 0 -2 -26 12.01 2.28
 0 2 -26 11.67 1.96
 0 2 -26 12.36 2.4
 0 -2 26 12.02 2.64
 0 -2 -26 12.82 2.4
 0 2 26 13.21 2.67
 0 -2 26 12.9 2.67
 0 2 27 -0.68 1.09
 0 2 -27 -0.06 0.71
 0 2 -27 1.01 1.01
 0 -2 -27 1.51 1.27
 0 -2 27 1.53 1.55
 0 2 27 0.35 1.34
 0 -2 -27 0.91 0.98
 0 -2 27 -0.62 1.15
 0 2 28 4.31 1.6
 0 -2 28 2.62 1.4
 0 2 -28 2.47 1.22
 0 2 28 4.34 1.7
 0 -2 28 2.53 1.35
 0 2 -28 1.95 0.92
 0 -2 -28 1.36 1.03
 0 -2 -28 2.2 1.06
 0 2 28 2.28 1.35
 0 2 29 -2.04 1.4
 0 -2 29 0.03 1.02
 0 2 29 0.14 1.02
 0 -2 -29 -0.63 0.91
 0 -2 29 0.13 1.04
 0 2 -29 0.17 0.83
 0 2 29 0.48 1.25
 0 -2 30 8.33 1.91
 0 2 30 10 2.09
 0 -2 -30 6.27 1.4
 0 -2 30 6.97 1.74
 0 3 0 0.79 0.93
 0 -3 0 0.42 0.55
 0 3 0 0.05 0.55
 0 3 1 291.97 10.26
 0 3 -1 282.85 10.06
 0 -3 1 302.16 8.75
 0 3 -1 291.85 9.01
 0 -3 -1 282.26 8.6
 0 3 2 62.2 4.16
 0 3 -2 63.66 3.35
 0 -3 -2 58.92 3.05
 0 -3 2 66.51 3.17
 0 3 -2 56.06 3.89
 0 -3 -3 28.8 2.07
 0 -3 3 32.8 2.14
 0 3 -3 26.8 2.79
 0 3 -3 28.11 2.26
 0 -3 -3 28.45 1.47
 0 3 3 26.54 2.82
 0 3 4 545.42 15.24
 0 3 -4 513.93 14.9
 0 3 4 518.14 16.78
 0 -3 -4 485.33 13.76
 0 -3 -4 516.99 13.22
 0 3 -5 1568.2 38.05
 0 -3 5 1554.75 39.4
 0 3 5 1489.14 40.25
 0 -3 5 1508.36 38.7
 0 3 5 1546.74 38.19
 0 -3 -5 1500.51 35.99
 0 -3 -5 1431.05 36.22
 0 -3 -6 181.61 6.36
 0 -3 -6 178.71 6.24
 0 -3 6 209.46 6.55
 0 3 6 191.32 7.92
 0 -3 6 189.83 8.31
 0 -3 6 184.71 8.46
 0 3 -6 194.31 7.79
 0 3 6 192.38 9.38
 0 -3 -7 453.67 13.56
 0 3 7 450.95 17.25
 0 3 -7 554.12 14.98
 0 3 7 476.8 15.49
 0 -3 7 491.8 16.24
 0 3 7 496.41 15.64
 0 -3 7 472.56 16.27
 0 -3 -7 442.73 12.98
 0 3 -7 484.09 15.34
 0 -3 7 536.83 13.27
 0 3 -8 8.1 1.56
 0 -3 -8 7.46 1.26
 0 3 8 6.57 1.91
 0 3 8 6.84 1.66
 0 -3 -8 5.96 0.96
 0 -3 8 6.19 1.64
 0 3 -8 7.56 1.65
 0 -3 8 8.78 1.09
 0 3 8 5.06 1.45
 0 3 9 1.15 1.29
 0 -3 9 0.88 1.13
 0 3 9 0.5 0.83
 0 -3 -9 1.35 0.88
 0 3 -9 0.92 1.06
 0 3 9 0.81 1.04
 0 3 -9 0.86 0.83
 0 -3 -9 0.83 0.54
 0 -3 9 1.02 0.59
 0 3 -10 268.07 10.56
 0 -3 10 250.51 11.86
 0 3 -10 237.6 10.84
 0 -3 10 261.5 7.81
 0 3 10 240.09 11.11
 0 -3 -10 233.34 9.35
 0 -3 -10 243.68 7.88
 0 3 10 225.47 12.63
 0 3 10 251.97 11.39
 0 -3 -11 1.14 0.98
 0 3 11 0.33 1.16
 0 3 -11 0.32 0.94
 0 -3 11 0.35 1.11
 0 3 11 0.57 1.17
 0 -3 -12 41.21 3.96
 0 -3 12 48.14 5.33
 0 3 12 48.13 5
 0 3 12 46.72 5.02
 0 3 -12 59.26 4.89
 0 -3 -13 20.61 2.4
 0 -3 -13 20.7 3.02
 0 -3 13 21.19 3.7
 0 3 -13 23.64 3.34
 0 3 13 21.34 3.6
 0 3 13 22.97 3.61
 0 3 13 19.18 4.13
 0 3 -13 27.21 2.13
 0 3 -13 20.34 1.99
 0 3 -13 21.42 2.25
 0 -3 -13 21.82 2.45
 0 3 14 221.68 7.82
 0 -3 -14 208.01 8.94
 0 3 14 213.4 12.38
 0 3 14 213.04 12.49
 0 3 14 204.64 14.4
 0 -3 -14 222.33 10.89
 0 -3 14 212.02 12.84
 0 3 -14 241.22 11.76
 0 3 -14 247.64 8.03
 0 3 -14 226.23 8.16
 0 -3 -14 230.23 8.6
 0 3 -14 216.68 8.59
 0 -3 14 221.84 8.35
 0 -3 -14 234.56 9.46
 0 3 15 16.63 1.86
 0 3 15 15.01 1.8
 0 3 15 14.41 3.27
 0 -3 15 14.63 3.49
 0 -3 -15 16.55 2.94
 0 3 15 15.46 4.29
 0 3 -15 18.09 3.29
 0 3 15 14.08 3.22
 0 3 -15 14.54 2
 0 -3 -15 17.25 2.15
 0 3 -15 13.83 1.81
 0 3 -15 17.83 1.91
 0 -3 -15 16.81 2.35
 0 -3 15 16.97 2.09
 0 3 -15 14.23 2
 0 3 16 86.51 4.67
 0 3 16 88.9 5.1
 0 3 16 91.03 4.76
 0 3 -16 90.49 7.62
 0 -3 16 87.98 8.67
 0 3 16 88.01 8.46
 0 -3 -16 86.76 7.18
 0 3 16 91.52 10.31
 0 3 16 89.14 8.32
 0 -3 16 90.29 8.83
 0 3 -16 100.5 4.86
 0 -3 -16 95.67 5.34
 0 3 -16 88.57 4.9
 0 -3 -16 86.18 4.44
 0 -3 16 88.83 5.14
 0 3 -16 93.5 5.42
 0 -3 -16 97.27 5.9
 0 3 17 9.87 1.76
 0 3 17 7.98 1.45
 0 3 -17 7.33 2.6
 0 3 17 5.74 3.28
 0 3 17 6.4 2.52
 0 -3 17 8.61 2.94
 0 3 17 10.68 3.19
 0 -3 -17 5.85 2.15
 0 -3 17 7.85 2.6
 0 -3 -17 9.32 1.39
 0 3 -17 9.34 1.64
 0 -3 -17 9.63 1.77
 0 3 -17 8.38 1.68
 0 3 -17 9.81 1.59
 0 -3 17 8.56 1.65
 0 -3 -17 10.27 2.02
 0 3 18 3.63 1.34
 0 3 18 3.57 1.08
 0 3 18 4.54 2.49
 0 3 18 4.33 3.24
 0 -3 18 4.54 2.78
 0 3 -18 2.37 1.67
 0 -3 -18 2.87 1.66
 0 -3 18 3.91 2.47
 0 -3 -18 2.67 1.26
 0 -3 -18 3.6 1.11
 0 3 -18 3.45 1.24
 0 -3 18 4.15 1.36
 0 3 -18 2.48 1.23
 0 -3 -18 4.28 1.53
 0 3 -18 2.71 1.02
 0 3 19 21.82 2.57
 0 3 19 24.04 3.02
 0 3 19 27.42 5.35
 0 3 19 15.49 5.05
 0 -3 19 23.02 4.81
 0 -3 19 24.36 5.27
 0 3 -19 25.35 4.77
 0 -3 -19 26.6 2.54
 0 -3 -19 27.17 3.12
 0 3 -19 23.69 2.57
 0 3 -19 24.48 2.78
 0 -3 -19 24.81 3.21
 0 3 -19 26.25 3.06
 0 -3 19 24.49 3.02
 0 3 20 32.56 3.24
 0 3 20 33.52 3.66
 0 3 -20 38.15 6.04
 0 -3 20 42.23 7.33
 0 3 20 37.53 7.94
 0 -3 20 38.01 6.69
 0 3 20 30.28 5.8
 0 3 -20 38.25 3.7
 0 3 -20 34.29 3.39
 0 -3 -20 33.48 3.56
 0 3 -20 34.83 3.22
 0 3 -20 35.11 3.69
 0 -3 -20 32.84 3.77
 0 -3 20 37.81 3.85
 0 3 21 -0.55 1.13
 0 3 21 1.46 1.12
 0 3 21 -0.27 2.34
 0 -3 21 -0.71 1.85
 0 3 -21 1.26 1.93
 0 3 21 0.01 2.26
 0 -3 21 -0.13 2.13
 0 3 -21 0.29 0.86
 0 3 -21 1.25 1.25
 0 -3 -21 -0.88 1.12
 0 3 -21 0.37 0.87
 0 -3 21 0.17 1.12
 0 3 -21 0.84 1.17
 0 -3 -21 1.15 1.21
 0 3 22 13.88 2.64
 0 3 22 15.2 2.41
 0 -3 22 13.94 4.49
 0 -3 22 11.92 4.29
 0 3 -22 13.09 3.95
 0 3 22 10.98 4.99
 0 3 -22 10.23 2.02
 0 3 -22 14.53 2.52
 0 -3 -22 17.85 2.71
 0 -3 22 11.79 2.54
 0 3 -22 12.85 2.18
 0 -3 -22 13.75 2.43
 0 -3 -22 13.12 2.49
 0 3 -22 13.3 2.35
 0 3 22 14.97 2.77
 0 -3 22 13.77 2.6
 0 3 23 14.22 2.74
 0 3 23 16.79 2.56
 0 -3 23 15.7 2.95
 0 3 -23 14.74 2.6
 0 -3 -23 17.23 2.58
 0 3 -23 15.76 2.37
 0 3 -23 11.42 2.13
 0 -3 -23 17.74 2.83
 0 3 23 16.63 2.83
 0 -3 -23 13.93 2.57
 0 -3 23 19.65 3.05
 0 3 -23 16.94 2.65
 0 3 24 57.34 5.26
 0 -3 -24 53.1 4.47
 0 -3 24 58.8 5.43
 0 3 -24 58.11 4.92
 0 -3 -24 49.84 4.56
 0 3 -24 57.8 4.5
 0 3 -24 50.41 4.39
 0 -3 -24 47.61 4.63
 0 -3 24 52.4 4.99
 0 3 24 52.3 5
 0 3 25 27.75 3.72
 0 3 -25 30.2 3.6
 0 -3 -25 25.71 3.18
 0 -3 25 31.55 4.05
 0 3 -25 29.47 3.19
 0 -3 -25 26.87 3.52
 0 -3 25 30.46 3.77
 0 3 25 30.98 3.9
 0 3 26 1.1 1.27
 0 -3 26 -0.19 1.19
 0 3 -26 -0.49 1.06
 0 3 -26 -0.33 0.89
 0 -3 26 0.92 1.2
 0 -3 -26 0.63 1.01
 0 -3 26 0.33 1.28
 0 3 26 0.86 1.34
 0 -3 -26 0.74 1.1
 0 3 27 0.09 1.08
 0 -3 27 -0.18 1.23
 0 3 -27 0.66 0.92
 0 3 -27 0.42 0.97
 0 -3 -27 -0.23 1.01
 0 -3 27 0.25 1.23
 0 3 27 1.62 1.42
 0 -3 -27 1.54 0.88
 0 -3 28 0.23 1.02
 0 3 28 0.98 1.43
 0 3 28 0.65 1.23
 0 3 -28 0.11 1.08
 0 3 -28 0.28 0.75
 0 -3 28 -0.16 1.25
 0 -3 -28 -0.75 0.84
 0 3 28 -0.34 1.36
 0 -3 -28 0.21 0.83
 0 3 29 33.97 3.59
 0 -3 29 31.65 3.69
 0 3 -29 27.81 3.03
 0 -3 29 32.96 3.69
 0 3 29 31.13 3.51
 0 3 -29 25.75 2.52
 0 -3 -29 29.29 2.88
 0 3 29 36.9 3.81
 0 -3 30 1.24 1.18
 0 3 30 2.09 1.06
 0 -3 30 0.69 1.05
 0 3 30 1.1 1.14
 0 4 0 1194.51 33.14
 0 4 0 1287.06 31.92
 0 -4 0 1282.87 30.99
 0 4 1 49.66 4.03
 0 4 -1 44.34 3.83
 0 4 -1 48.37 3.28
 0 -4 1 49.68 3.13
 0 -4 -1 48.95 3.07
 0 4 -2 585.74 16.66
 0 4 -2 581.89 18.51
 0 4 2 579.6 18.58
 0 -4 2 602.73 16.3
 0 -4 -2 610.22 16.31
 0 4 -3 60.09 4.65
 0 -4 -3 57.46 3.38
 0 4 -3 56.26 3.63
 0 4 3 56.86 4.61
 0 4 -4 385.95 14.46
 0 4 -4 364.34 12.34
 0 -4 -4 390.65 11.74
 0 4 4 371.3 14.44
 0 -4 -5 649.48 16.81
 0 4 -5 658.01 19.1
 0 4 5 652.18 21.73
 0 -4 -5 669.34 18.11
 0 -4 5 686 20.86
 0 -4 6 93.66 5.88
 0 -4 6 88.56 5.94
 0 4 6 97.43 5.58
 0 -4 -6 92.36 4.04
 0 4 -6 94.93 5.29
 0 -4 6 102.97 4.67
 0 4 6 93.82 6.72
 0 -4 -6 89.03 4.4
 0 -4 -7 236.37 8.15
 0 -4 7 240.72 10.66
 0 4 7 244.86 10.17
 0 4 7 244.55 12.01
 0 -4 7 250.15 11.06
 0 -4 -7 234.05 8.3
 0 -4 7 268.92 8.67
 0 4 -7 232.27 9.63
 0 4 -8 222.02 8.6
 0 -4 8 185.44 9.46
 0 4 8 202.31 9.12
 0 4 -8 191.76 8.72
 0 -4 -8 174.89 6.97
 0 -4 -8 183.91 7.22
 0 -4 8 194.83 9.9
 0 4 8 193.18 10.9
 0 -4 8 198.61 7.24
 0 4 8 181.51 8.81
 0 4 9 212.56 9.92
 0 -4 9 215.58 10.7
 0 4 9 196.22 11.57
 0 -4 -9 208.71 8.22
 0 -4 -9 190.42 7.54
 0 -4 9 218.55 7.76
 0 -4 9 197.61 10.44
 0 4 -9 208.05 9.55
 0 4 -9 238.5 9.43
 0 4 9 197.06 9.63
 0 -4 10 0.63 0.71
 0 4 -10 0.05 0.8
 0 4 -10 0.62 1.15
 0 -4 10 -0.08 1
 0 4 10 0.72 1.61
 0 4 10 1.75 1.29
 0 4 10 0.92 1.15
 0 -4 -10 -0.12 0.79
 0 -4 -10 0.01 0.55
 0 -4 10 0.58 1.27
 0 -4 11 50.18 5.34
 0 4 11 43.72 4.61
 0 4 11 45.15 5.83
 0 -4 11 36.13 4.55
 0 4 -11 53.2 4.57
 0 -4 -11 45.62 3.85
 0 4 11 50.83 4.96
 0 4 12 93.68 7.27
 0 4 12 98.47 7.37
 0 4 -12 111.49 7.06
 0 4 12 91.85 8.76
 0 -4 12 91.68 7.61
 0 -4 -12 93.35 6.04
 0 -4 12 102.25 8.07
 0 -4 -12 94.81 5.3
 0 -4 -13 63.09 4.34
 0 4 13 66.36 3.64
 0 4 -13 71.73 5.96
 0 4 13 62.07 7.58
 0 -4 -13 63.94 5.15
 0 -4 13 73.05 7.07
 0 4 13 66.04 6.36
 0 -4 13 60.82 6.39
 0 4 13 56.53 5.85
 0 4 -13 63.15 3.75
 0 4 -13 76.85 3.77
 0 -4 13 64.74 3.87
 0 4 14 19.33 1.95
 0 4 14 19.38 1.98
 0 -4 -14 21.66 2.58
 0 -4 14 17.75 3.73
 0 4 -14 20.32 3.38
 0 4 14 16.23 4.14
 0 4 14 17.65 3.53
 0 -4 -14 17.92 2.89
 0 4 14 18.79 3.57
 0 -4 14 18.04 3.73
 0 4 -14 20.34 2
 0 -4 -14 21.72 2.31
 0 4 -14 21.03 2.17
 0 -4 -14 21.69 2.67
 0 -4 14 21.12 2.22
 0 4 -14 20.87 2.32
 0 4 15 48.83 3.34
 0 4 15 49.87 3.35
 0 -4 -15 54.44 4.3
 0 4 -15 53.93 5.7
 0 4 15 50.39 7.44
 0 -4 15 57.42 6.87
 0 4 15 42.98 5.69
 0 4 15 49.27 5.98
 0 -4 15 45.53 6.09
 0 -4 -15 52.3 5.16
 0 4 -15 50.37 3.53
 0 4 -15 58.94 3.55
 0 -4 -15 57.21 3.93
 0 -4 -15 52.56 4.35
 0 4 -15 49.76 3.86
 0 -4 15 51.36 3.71
 0 4 16 15.39 1.94
 0 4 16 14.1 1.88
 0 -4 16 11.85 3.24
 0 -4 16 12.59 3.44
 0 -4 -16 12.81 2.92
 0 4 16 14.19 3.55
 0 4 -16 15.97 3.31
 0 4 16 12.52 3.17
 0 4 16 12.41 4.1
 0 4 -16 15.49 2.08
 0 4 -16 15.89 1.95
 0 -4 -16 17.58 2.22
 0 -4 -16 14.56 2.41
 0 4 -16 14.15 2.12
 0 -4 16 15.27 2.1
 0 4 17 22.49 2.42
 0 4 17 19.94 2.53
 0 4 17 19.83 2.31
 0 4 17 16.35 4.87
 0 4 -17 21.3 4.02
 0 -4 17 20.69 4.62
 0 4 17 15.6 3.85
 0 -4 17 15.7 3.77
 0 4 17 20.6 4.18
 0 4 -17 18.86 2.37
 0 -4 -17 20.07 2.54
 0 4 -17 19.03 2.21
 0 -4 -17 23.86 3.09
 0 4 -17 21.75 2.65
 0 -4 17 21.39 2.61
 0 4 18 6.68 1.63
 0 4 18 4.4 1.25
 0 4 18 5.91 1.42
 0 -4 18 4.74 2.34
 0 4 -18 2.8 1.86
 0 4 18 4.85 3.28
 0 4 18 8.4 2.9
 0 -4 18 4.94 2.45
 0 4 -18 5.52 1.44
 0 -4 -18 5.45 1.47
 0 4 -18 6.9 1.46
 0 -4 18 5.97 1.53
 0 -4 -18 4.36 1.51
 0 4 -18 5.87 1.42
 0 4 19 11.85 1.94
 0 4 19 11.81 2.18
 0 4 -19 13.3 3.48
 0 4 19 13.65 3.94
 0 4 19 11.26 4.43
 0 -4 19 12.2 3.9
 0 -4 19 10.55 3.64
 0 4 -19 13.19 2.18
 0 -4 -19 12.52 2.16
 0 4 -19 10.23 1.91
 0 -4 19 13.15 2.4
 0 4 -19 14.31 2.3
 0 -4 -19 12.68 2.49
 0 4 -19 14.16 2.05
 0 -4 19 14.44 2.37
 0 4 20 40.21 4.06
 0 4 20 39.13 3.62
 0 -4 20 35.8 6.84
 0 -4 20 43.88 7.34
 0 4 -20 44.44 6.71
 0 4 20 39.12 8.19
 0 4 20 39.66 6.53
 0 4 -20 43.96 3.94
 0 -4 -20 41.42 3.98
 0 4 -20 43.34 3.69
 0 4 -20 39.05 3.75
 0 -4 20 41.05 4.27
 0 -4 20 35.31 3.76
 0 4 -20 44.24 4.1
 0 -4 -20 37.01 4.13
 0 4 21 430.95 15.95
 0 4 21 420.61 14.97
 0 4 -21 401.03 21.97
 0 -4 21 417.65 24.78
 0 -4 21 408.02 23.86
 0 4 21 452.15 28.87
 0 4 -21 403.63 14.88
 0 -4 21 414.06 16.06
 0 -4 -21 404.11 15.1
 0 -4 -21 448.07 14.91
 0 4 -21 444.68 14.66
 0 4 -21 425.85 15.11
 0 -4 21 422.69 15.71
 0 -4 -21 398.92 15.93
 0 4 -21 441.32 15.62
 0 4 22 16.84 2.58
 0 4 22 16.99 2.9
 0 4 -22 12.84 2.33
 0 4 -22 17.8 2.51
 0 -4 -22 18.48 2.55
 0 -4 22 16.39 2.87
 0 -4 -22 15.36 2.55
 0 4 -22 20.33 2.9
 0 -4 -22 17.84 2.99
 0 -4 22 16.72 2.74
 0 4 23 6.6 2.06
 0 4 23 8.1 1.95
 0 4 -23 4.63 1.48
 0 -4 -23 3.93 1.49
 0 4 -23 5.05 1.41
 0 -4 -23 6.96 1.73
 0 -4 23 5.05 1.69
 0 4 -23 5.66 1.84
 0 4 23 7.15 2.12
 0 -4 -23 5.88 1.9
 0 -4 23 4.66 1.82
 0 4 24 6.13 1.74
 0 4 24 5.26 1.88
 0 4 -24 4.32 1.7
 0 4 -24 5.47 1.66
 0 -4 -24 6.02 1.72
 0 -4 24 7.67 2.34
 0 -4 -24 5.51 1.73
 0 -4 -24 5.43 1.74
 0 4 24 5.24 1.94
 0 -4 24 4.92 1.86
 0 -4 25 0.53 1.27
 0 4 25 0.98 1.28
 0 4 -25 1.85 1.24
 0 -4 25 1.33 1.42
 0 4 -25 0.1 1.22
 0 -4 -25 1.2 1.04
 0 -4 -25 0.87 0.94
 0 -4 25 0.9 1.38
 0 4 25 1.49 1.44
 0 4 26 20.59 3.19
 0 -4 26 18.79 3.19
 0 4 -26 19.56 2.86
 0 -4 26 20.69 3.3
 0 -4 -26 20.74 2.67
 0 4 -26 18.01 2.5
 0 -4 -26 15.74 2.59
 0 4 26 22.34 3.23
 0 -4 27 41.83 4.56
 0 4 27 39.89 4.33
 0 -4 -27 39.18 3.59
 0 4 -27 37.85 3.45
 0 4 -27 37.1 3.71
 0 -4 27 43.41 4.45
 0 -4 -27 35.17 3.6
 0 4 27 36.98 4.05
 0 4 28 -0.03 1.34
 0 -4 28 0.24 1.04
 0 4 -28 -0.19 0.89
 0 4 -28 -0.09 0.78
 0 -4 -28 0.36 0.9
 0 -4 28 0.26 1.14
 0 4 28 1.26 1.22
 0 4 28 -0.06 1.25
 0 -4 -28 0.26 0.87
 0 -4 29 9.85 2.25
 0 4 29 8.87 1.97
 0 -4 -29 5.88 1.38
 0 4 -29 6.09 1.34
 0 -4 29 9.61 2.17
 0 4 29 7.65 1.77
 0 4 29 7.99 1.92
 0 -4 30 0.39 0.86
 0 5 0 0.46 1.03
 0 5 0 -0.16 1.01
 0 -5 0 0.33 0.94
 0 -5 -1 35.29 2.92
 0 -5 1 35.14 2.9
 0 5 1 34.69 3.81
 0 5 -1 32.05 3.6
 0 5 -1 29.04 2.8
 0 5 -2 322.98 11.48
 0 5 2 336.93 8.78
 0 5 -2 318.97 13.33
 0 5 2 313.09 13.35
 0 -5 -3 0.53 0.95
 0 -5 3 1.44 0.79
 0 5 3 -0.05 1.15
 0 5 -3 0.55 1.25
 0 5 -3 -0.02 0.68
 0 -5 4 118.92 7.24
 0 5 4 128.8 8.07
 0 5 -4 127.7 7.96
 0 5 -4 131.18 6.46
 0 -5 -4 133.18 6.11
 0 5 5 34.86 4.26
 0 5 -5 33.02 3.1
 0 -5 5 43.88 3.21
 0 -5 -5 35.14 2.91
 0 -5 5 34.39 3.78
 0 -5 6 32.33 3.8
 0 -5 6 39.93 3.1
 0 -5 -6 29.53 1.89
 0 5 -6 31.8 3.1
 0 5 -6 32.59 2.88
 0 -5 6 37.3 3.85
 0 5 6 29.92 4.09
 0 -5 -6 33.09 2.87
 0 -5 7 97.51 6.89
 0 5 7 87.29 7.19
 0 -5 -7 87.43 4.01
 0 -5 7 103.6 5.21
 0 5 -7 94.49 5.72
 0 -5 7 91.57 6.42
 0 5 -7 107.07 5.61
 0 -5 -7 90.4 4.97
 0 5 8 54.72 4.56
 0 5 -8 67.07 4.53
 0 -5 8 53.41 5.21
 0 -5 -8 52.75 3.23
 0 -5 -8 47.82 3.54
 0 5 8 49.72 5.68
 0 -5 8 56.78 3.77
 0 -5 8 58.22 5.26
 0 5 -8 53.3 4.38
 0 -5 9 233.29 8.82
 0 -5 9 226.33 11.64
 0 5 9 226.48 10.5
 0 5 -9 253.63 10.13
 0 5 9 213.02 12.65
 0 -5 -9 201.27 8.4
 0 -5 -9 211.31 8.17
 0 5 -9 216.42 10.04
 0 -5 9 229.04 11.6
 0 5 10 6.66 2.44
 0 -5 10 6.4 2.16
 0 5 10 6.53 1.85
 0 -5 10 5.58 1.25
 0 5 -10 5.37 1.74
 0 -5 10 4.53 1.95
 0 5 10 6.12 1.9
 0 -5 -10 5 1.23
 0 -5 -10 4.52 1.21
 0 5 -10 5.36 1.56
 0 -5 11 441.66 18.38
 0 -5 -11 414.37 13.77
 0 5 11 399.37 16.65
 0 -5 -11 396.75 13.91
 0 5 11 411.4 19.92
 0 5 11 429.44 16.93
 0 5 -11 428.41 16.44
 0 -5 11 381.62 17.45
 0 5 12 64.92 3.61
 0 5 12 69.85 3.71
 0 -5 -12 67.24 4.45
 0 -5 -12 63.17 4.79
 0 -5 12 64.28 6.57
 0 -5 12 70.61 7
 0 5 12 64.85 6.1
 0 5 -12 81.45 6.2
 0 5 12 66.51 6.22
 0 5 12 60.52 7.37
 0 5 -12 78.26 3.81
 0 -5 12 68.74 4.22
 0 5 -12 71.05 4.02
 0 -5 -13 5.45 1.47
 0 5 13 4.56 1.01
 0 5 13 5.42 1.13
 0 5 13 6.35 2.82
 0 5 13 5.15 2.1
 0 5 -13 4.99 1.84
 0 -5 13 5.55 2.46
 0 -5 13 3 1.65
 0 5 13 4.62 1.98
 0 5 -13 5.41 1.22
 0 -5 13 4.4 1.19
 0 -5 13 5.86 1.2
 0 5 -13 6.31 1.1
 0 5 14 389.62 12.49
 0 5 14 385.35 12.43
 0 -5 -14 408.56 14.23
 0 5 -14 442.72 17.82
 0 5 14 417.95 18.72
 0 5 14 393.73 18.32
 0 5 14 396.67 21.94
 0 -5 14 401.86 19.34
 0 -5 14 418.26 20
 0 5 -14 418.13 13.1
 0 5 -14 460.74 12.75
 0 -5 14 405.83 13.67
 0 5 -14 406.67 13.66
 0 -5 14 408.78 13.19
 0 5 15 39.15 3.1
 0 5 15 40.82 3.15
 0 -5 -15 44.55 3.95
 0 -5 15 43.65 6.14
 0 5 15 40.73 5.64
 0 5 -15 45.12 5.36
 0 -5 15 38.39 5.63
 0 5 15 43.96 7.17
 0 5 15 42.24 5.71
 0 -5 15 41.26 3.6
 0 -5 -15 42.36 3.43
 0 5 -15 44.6 3.47
 0 5 -15 47.7 3.26
 0 5 -15 45.6 3.74
 0 -5 -15 48.37 4.27
 0 -5 15 43.37 3.46
 0 5 16 294.35 10.68
 0 -5 -16 294.68 12.11
 0 5 16 289.19 10.57
 0 5 16 304.08 16.7
 0 5 -16 319.9 16.05
 0 -5 16 290.77 17.11
 0 5 16 315.39 20.62
 0 -5 16 330 18.65
 0 5 16 306.24 16.81
 0 5 -16 342.97 10.94
 0 5 -16 313.98 11.23
 0 -5 -16 317.19 11.42
 0 -5 16 290.44 11.63
 0 -5 16 301.48 11.26
 0 -5 -16 326.5 12.82
 0 5 -16 324.31 11.85
 0 5 17 52.83 3.98
 0 5 17 58.71 4.18
 0 5 17 61.67 4.52
 0 5 -17 61.47 6.89
 0 5 17 60.13 7.37
 0 5 17 63.93 9.4
 0 -5 17 61.03 7.95
 0 5 17 59.23 7.25
 0 -5 17 59.68 7.68
 0 5 -17 62.53 4.23
 0 -5 -17 62.73 4.51
 0 5 -17 61.58 4.41
 0 -5 17 55.83 4.57
 0 5 -17 63.61 4.16
 0 5 -17 64.5 4.72
 0 -5 -17 61.45 5.14
 0 -5 17 58.97 4.41
 0 5 18 104.9 5.95
 0 5 18 99.91 6.22
 0 5 18 103.24 5.86
 0 -5 18 112.85 11.31
 0 5 18 136.39 14.02
 0 -5 18 94.38 10.06
 0 5 -18 96.47 9.14
 0 5 18 109.24 10.28
 0 -5 -18 110.39 6.31
 0 5 -18 113.73 6.1
 0 -5 18 105.85 6.59
 0 5 -18 114.14 5.9
 0 5 -18 100.06 5.97
 0 5 -18 116.43 6.67
 0 -5 -18 108.42 7.1
 0 -5 18 102.06 6.18
 0 5 19 73.89 5.41
 0 5 19 80.81 5.29
 0 5 19 71.4 4.95
 0 -5 19 82.35 10.07
 0 -5 19 66.89 8.74
 0 5 19 78.17 10.95
 0 5 -19 70.4 8.14
 0 5 -19 81.09 5.04
 0 5 -19 76.03 5.1
 0 -5 19 69.25 5.45
 0 5 -19 71.06 5.13
 0 -5 -19 73.25 5.22
 0 5 -19 78.82 5.49
 0 -5 -19 76.37 5.95
 0 -5 19 76.29 5.4
 0 5 20 78.8 5.36
 0 5 20 65.82 4.9
 0 5 20 69.14 5.44
 0 5 -20 72.18 8.59
 0 5 20 61.14 9.95
 0 -5 20 59.1 8.48
 0 -5 20 64.02 9.06
 0 5 -20 70.31 5.03
 0 5 -20 68.18 4.78
 0 5 -20 64.66 4.96
 0 -5 20 68.67 5.54
 0 -5 -20 69.71 5.16
 0 -5 -20 65.16 5.64
 0 -5 20 61.9 5.02
 0 5 21 1.84 1.22
 0 5 21 1.86 1.4
 0 5 -21 1.49 2.25
 0 -5 21 3.38 2.73
 0 -5 21 1.33 1.8
 0 5 21 -2.13 4.12
 0 5 -21 1.74 1.28
 0 5 -21 1.6 1.2
 0 5 -21 0.87 1.12
 0 -5 -21 0.55 0.94
 0 -5 -21 0.44 1.09
 0 -5 21 2.45 1.58
 0 -5 -21 1.31 1.23
 0 -5 21 0.92 1.03
 0 5 22 3.02 1.29
 0 5 22 2.28 1.59
 0 -5 22 1.73 1.37
 0 5 -22 1.79 1.15
 0 -5 -22 2.17 1.13
 0 5 -22 2.98 1.35
 0 -5 -22 3.15 1.34
 0 -5 -22 2.93 1.41
 0 -5 22 3.67 1.58
 0 -5 23 8.74 2.41
 0 5 23 10.12 2.35
 0 5 23 12.86 2.41
 0 -5 23 9.47 2.24
 0 -5 -23 10.32 2.06
 0 5 -23 9.74 2.1
 0 -5 -23 11.04 2.04
 0 5 -23 12.86 2.24
 0 5 23 13.04 2.63
 0 -5 -23 6.74 1.98
 0 -5 23 11.69 2.51
 0 5 24 19.95 3.19
 0 -5 24 16.39 3.12
 0 5 24 20.4 2.94
 0 -5 -24 17.5 2.57
 0 -5 24 19.82 3.21
 0 5 -24 19.51 2.85
 0 5 -24 19.09 2.75
 0 -5 -24 18.06 2.69
 0 5 24 18.72 3.07
 0 -5 -24 16.34 2.81
 0 5 25 9.21 2.08
 0 5 25 9.19 2.25
 0 -5 25 10.77 2.53
 0 5 -25 9.57 2.1
 0 -5 -25 9.79 1.93
 0 5 -25 8.4 1.89
 0 -5 25 9.11 2.18
 0 -5 -25 12.21 2.43
 0 5 25 13.59 2.65
 0 5 26 31.84 3.59
 0 5 26 27.7 3.71
 0 -5 26 28.86 3.86
 0 5 -26 25.26 3.01
 0 -5 26 26.12 3.52
 0 5 -26 29.01 3.29
 0 -5 -26 25.93 2.89
 0 5 26 28.05 3.61
 0 -5 -26 25.6 3.26
 0 -5 27 23.86 3.47
 0 5 27 24.16 3.35
 0 -5 -27 19.57 2.46
 0 -5 27 17.3 2.83
 0 5 -27 23.77 2.79
 0 5 -27 22.22 2.82
 0 -5 -27 19.21 2.77
 0 5 27 24.83 3.26
 0 -5 28 15.07 2.71
 0 5 28 16.86 2.72
 0 5 -28 10.53 1.8
 0 5 -28 13.65 2.07
 0 -5 28 15.82 2.63
 0 -5 -28 13.05 1.89
 0 -5 -28 11.39 1.94
 0 5 28 14.21 2.45
 0 -5 29 5.9 1.68
 0 5 29 8.8 1.97
 0 5 -29 6.62 1.36
 0 5 29 6.49 1.69
 0 5 29 7.14 1.73
 0 -6 0 590.94 17.43
 0 6 0 561.55 18.06
 0 6 0 551.27 20.01
 0 6 -1 173.6 8.21
 0 6 1 188.3 8.94
 0 -6 -1 192.32 8.21
 0 6 -1 172.1 9.74
 0 -6 1 205.43 8.62
 0 6 1 167.67 9.66
 0 6 2 288.71 12.66
 0 6 -2 308.14 12.93
 0 -6 2 347.69 10.66
 0 -6 -2 328.61 10.38
 0 6 -2 296.26 10.37
 0 6 -3 727.72 25.12
 0 6 -3 733.27 22.1
 0 6 3 769.02 18.54
 0 6 3 723.88 25.15
 0 -6 -3 791.94 21.93
 0 -6 4 43.53 3.59
 0 -6 -4 37.86 3.41
 0 6 -4 29.78 3.1
 0 6 4 37.98 4.62
 0 6 -4 36.59 4.45
 0 6 -5 604.82 22.66
 0 6 -5 637.93 17.84
 0 6 -5 600.98 19.15
 0 6 5 621.28 22.89
 0 -6 -5 608.41 18.94
 0 -6 6 98.68 5.51
 0 6 -6 99.35 5.31
 0 6 6 82.81 7.25
 0 -6 6 87.36 6.75
 0 -6 -6 88.18 5.31
 0 6 -6 78.34 5.37
 0 -6 7 443.67 18.07
 0 6 -7 448.7 15.85
 0 -6 -7 429.71 14.85
 0 6 7 462.29 19.75
 0 -6 7 500.99 15.58
 0 -6 7 442.22 17.63
 0 -6 8 17.24 2.25
 0 -6 8 18.18 3.27
 0 -6 -8 14.12 2.15
 0 -6 8 17.87 3.18
 0 6 8 19.85 3.92
 0 6 8 19.21 2.82
 0 6 -8 13.04 2.3
 0 6 -8 20.3 2.61
 0 -6 9 0.25 1.15
 0 -6 9 1.55 1.37
 0 -6 -9 0.45 1.17
 0 6 9 -0.27 1.66
 0 6 9 1.7 1.19
 0 -6 9 0.38 0.86
 0 6 -9 0.77 1.13
 0 6 -9 0.74 0.9
 0 -6 10 27.53 3
 0 -6 10 23.22 3.86
 0 6 10 23.73 3.48
 0 6 10 29.84 5.19
 0 -6 -10 24.73 2.86
 0 6 -10 31.74 3.6
 0 -6 10 28.4 4.3
 0 6 -10 24.19 3.28
 0 6 11 4.61 1.02
 0 -6 -11 3.32 1.03
 0 6 11 3.85 0.9
 0 6 -11 2.99 1.48
 0 -6 11 2.03 1.17
 0 -6 11 3.38 1.71
 0 -6 -11 2.81 0.98
 0 -6 11 3.02 1.24
 0 6 -11 3.71 1.62
 0 6 11 2.05 1.35
 0 6 11 2.28 1.96
 0 6 -11 3.21 0.9
 0 -6 11 3.29 0.97
 0 6 -11 3.72 0.87
 0 6 12 2.65 0.88
 0 6 12 3.09 0.88
 0 -6 -12 1.55 0.84
 0 6 12 0.78 1.19
 0 6 -12 2.55 1.39
 0 6 12 3.23 2.44
 0 -6 12 2.87 1.66
 0 -6 12 2.86 1.81
 0 6 -12 1.4 0.75
 0 -6 12 2.07 0.88
 0 6 -12 3.06 0.87
 0 -6 -13 37.28 3.51
 0 6 13 32.95 2.67
 0 6 13 35.66 2.77
 0 6 13 34.24 6.11
 0 6 -13 40.01 4.74
 0 6 13 34.08 4.64
 0 -6 13 30.88 4.91
 0 -6 13 36.22 5.47
 0 6 -13 35.8 2.99
 0 6 -13 37.6 2.8
 0 6 -13 34.08 2.29
 0 -6 13 34.61 3.13
 0 6 -13 39.83 2.82
 0 -6 13 36.36 2.99
 0 6 -13 37.41 3.4
 0 6 -13 39.79 2.99
 0 -6 -14 226.11 9.92
 0 6 14 212.53 8.4
 0 6 14 220.05 8.47
 0 6 14 211.44 12.94
 0 -6 14 219.43 14.12
 0 6 14 223.92 16.35
 0 6 -14 238.67 12.75
 0 -6 14 240.53 15.03
 0 6 -14 257.17 8.63
 0 6 -14 221.13 8.96
 0 6 -14 250.82 8.72
 0 -6 14 216.12 9.25
 0 6 -14 242.45 9.68
 0 6 -14 269.03 9.12
 0 -6 14 218.06 8.83
 0 6 15 122.47 6.14
 0 6 15 129.72 6.21
 0 -6 -15 127.45 7.3
 0 -6 15 130.81 10.95
 0 -6 15 131.89 11.39
 0 6 15 139.58 10.57
 0 6 15 134.59 12.92
 0 6 -15 142.77 9.96
 0 6 -15 145.39 6.3
 0 -6 -15 141.99 6.77
 0 -6 15 129.81 6.92
 0 6 -15 137.1 6.73
 0 6 -15 141.06 6.32
 0 -6 -15 141.37 7.86
 0 -6 15 135.22 6.66
 0 6 -15 147.93 6.58
 0 6 -15 150.58 7.34
 0 6 16 13.82 2.03
 0 6 16 13.53 1.95
 0 -6 -16 12.39 2.28
 0 6 16 12.6 3.19
 0 6 16 18.78 5.19
 0 6 -16 15.22 3.49
 0 -6 16 12.13 3.73
 0 -6 16 12.21 3.53
 0 6 -16 15.57 2.26
 0 -6 16 13.78 2.25
 0 6 -16 16.7 2.12
 0 6 -16 15.45 2.05
 0 -6 -16 16.74 2.29
 0 6 -16 16.31 2.4
 0 -6 -16 17.67 2.84
 0 -6 16 14.4 2.13
 0 6 17 4.11 1.27
 0 -6 -17 3.45 1.42
 0 6 17 3.88 1.28
 0 6 17 5.62 1.62
 0 6 17 5.49 2.46
 0 -6 17 3.82 2.15
 0 6 17 3.92 2.74
 0 -6 17 5.41 2.72
 0 6 -17 6.93 2.71
 0 6 -17 5.41 1.33
 0 -6 17 6.67 1.73
 0 6 -17 3.74 1.27
 0 -6 -17 6.11 1.51
 0 -6 17 5.64 1.48
 0 6 -17 5.98 1.59
 0 -6 -17 6.25 1.94
 0 6 -17 4.79 1.35
 0 6 18 117 6.52
 0 6 18 129.27 7.13
 0 6 18 128.53 6.9
 0 6 -18 127.59 10.71
 0 -6 18 117.62 11.46
 0 -6 18 143.53 13.19
 0 6 18 121.3 13.69
 0 -6 18 124.36 7.29
 0 6 -18 123.01 6.91
 0 6 -18 135.59 6.79
 0 -6 -18 129.08 6.93
 0 6 -18 135.99 6.68
 0 -6 -18 128.76 8
 0 -6 18 125.93 6.98
 0 6 19 52.43 4.3
 0 6 19 63.37 4.76
 0 6 19 56.36 4.78
 0 -6 19 48.96 7.45
 0 -6 19 63.07 9.01
 0 6 -19 53.39 7.17
 0 6 19 48.9 8.99
 0 -6 19 53.14 4.75
 0 6 -19 59.86 4.5
 0 6 -19 53.33 4.51
 0 6 -19 61.52 4.45
 0 -6 -19 57.04 4.54
 0 -6 -19 60.21 5.43
 0 -6 19 54.43 4.55
 0 6 20 16.89 2.76
 0 6 20 10.74 2.04
 0 6 20 19.43 2.73
 0 -6 20 11.49 2.54
 0 -6 20 8.52 3.28
 0 -6 20 10.2 4.2
 0 6 -20 14.27 4.19
 0 6 20 24.16 7.24
 0 -6 -20 14.99 2.41
 0 6 -20 15.26 2.38
 0 6 -20 13.92 2.19
 0 -6 20 15.22 2.72
 0 -6 -20 15.22 2.23
 0 -6 -20 15.2 2.84
 0 -6 20 15.87 2.55
 0 6 21 35.14 3.77
 0 6 21 38.86 3.9
 0 6 21 33.69 3.96
 0 -6 21 35.7 4.33
 0 6 -21 34.47 3.49
 0 -6 21 33.99 4.03
 0 -6 -21 35.11 3.69
 0 6 -21 35.32 3.63
 0 -6 -21 36.63 3.41
 0 -6 -21 31.65 4.04
 0 -6 22 106.34 7.61
 0 6 22 103.91 6.67
 0 6 22 109.51 7.25
 0 6 -22 109.28 6.58
 0 -6 -22 97.68 6.32
 0 -6 22 101.86 7.08
 0 -6 -22 107.01 6.07
 0 6 -22 105.63 6.33
 0 -6 -22 94.81 6.98
 0 6 23 1.46 1.16
 0 6 23 2.4 1.69
 0 -6 23 1.27 1.3
 0 6 -23 0.87 0.97
 0 -6 -23 1.08 1.1
 0 -6 23 1.77 1.28
 0 6 -23 1.56 1.2
 0 -6 -23 1.15 0.86
 0 6 23 1.75 1.32
 0 -6 -23 0.78 1.23
 0 6 24 3.73 1.71
 0 -6 24 3.48 1.83
 0 6 24 3.93 1.65
 0 6 -24 3.7 1.35
 0 6 -24 2.88 1.42
 0 -6 -24 4.16 1.44
 0 -6 -24 2.78 1.3
 0 -6 24 2.64 1.45
 0 -6 -24 2.94 1.37
 0 6 24 1.4 1.18
 0 6 25 41.76 4.52
 0 -6 25 44.21 4.74
 0 6 25 46.28 4.41
 0 6 -25 46.28 4.16
 0 -6 -25 43.31 3.67
 0 -6 -25 36.96 3.59
 0 6 -25 42.2 3.91
 0 -6 25 40.98 4.36
 0 -6 -25 35.2 3.97
 0 6 25 41.98 4.28
 0 6 26 2.56 1.38
 0 -6 26 0.42 1.16
 0 6 26 0.88 1.23
 0 -6 26 1.4 1.22
 0 -6 -26 2.7 1.1
 0 6 -26 1.61 1.09
 0 6 -26 3.2 1.27
 0 -6 -26 1.23 1.13
 0 6 26 0.97 1.15
 0 -6 27 33.21 3.92
 0 6 27 35.24 3.92
 0 -6 -27 28.64 2.75
 0 6 -27 26.85 2.92
 0 -6 27 31.62 3.64
 0 -6 -27 28.36 3.2
 0 6 27 28.6 3.34
 0 -6 28 6.84 2.06
 0 6 28 9 2
 0 6 -28 6.74 1.47
 0 6 28 7.83 1.76
 0 -6 -28 7.36 1.58
 0 6 29 0.42 1.04
 0 -6 29 0.2 0.94
 0 6 -29 0.33 0.76
 0 6 29 0.43 0.88
 0 7 0 -0.81 1.31
 0 7 0 -0.03 0.88
 0 -7 0 1.59 1.18
 0 7 0 0.15 0.34
 0 7 1 2.69 0.47
 0 7 -1 2.81 1.19
 0 -7 -1 5.87 1.74
 0 7 -1 3.62 0.76
 0 7 -1 2.4 1.71
 0 7 1 1.23 1.5
 0 -7 1 4.25 1.53
 0 7 1 4.19 1.63
 0 7 -2 118.98 6.9
 0 7 -2 127.13 5.1
 0 -7 2 143.28 7.24
 0 7 2 124.35 7.87
 0 7 2 115.36 8.54
 0 -7 -2 139.6 7.17
 0 7 -2 112.2 8.41
 0 -7 -3 263.12 10.68
 0 7 -3 241.88 13.02
 0 7 -3 256.13 8.59
 0 7 3 233.68 12.82
 0 7 -3 236.57 10.44
 0 7 -4 160.24 8.29
 0 7 -4 177.97 7.04
 0 7 4 171.07 10.89
 0 -7 -4 181.23 8.5
 0 7 -4 163.55 10.66
 0 7 -5 198.37 7.87
 0 -7 5 208.36 9.24
 0 7 5 188.27 11.75
 0 7 -5 188.51 11.72
 0 -7 -5 187.04 8.77
 0 7 -5 188.18 9.03
 0 7 -6 364.39 13.8
 0 -7 6 368.23 13.59
 0 -7 -6 337.42 13.08
 0 7 -6 399.53 12.81
 0 7 6 323.27 16.64
 0 -7 -7 55.43 4.53
 0 7 -7 65.9 4.55
 0 7 -7 44.27 4.29
 0 -7 7 58.22 4.64
 0 7 7 51.74 6.26
 0 -7 7 55.22 5.59
 0 7 -8 0.4 0.84
 0 7 -8 0.62 0.82
 0 -7 8 -0.33 1.19
 0 -7 8 0.01 1.26
 0 -7 8 0.47 1.24
 0 -7 -8 -1.63 1.72
 0 7 8 0.54 1.54
 0 7 8 0.38 1.15
 0 7 -9 124.83 7.85
 0 -7 9 135.93 9.81
 0 7 9 140.33 8.23
 0 -7 9 149.15 7.92
 0 7 9 146.75 11.37
 0 -7 -9 122.13 7.35
 0 -7 9 139.23 9.76
 0 7 -9 158.1 8.15
 0 -7 9 132.14 6.52
 0 -7 -9 138.24 6.58
 0 7 9 130.07 5.41
 0 7 9 148.84 5.6
 0 7 10 1.2 0.65
 0 7 10 -0.09 0.48
 0 -7 -10 0.33 0.7
 0 -7 10 1.04 0.86
 0 7 10 1.55 1.19
 0 -7 10 0.39 1.4
 0 -7 -10 0.47 0.82
 0 -7 10 0.53 0.89
 0 7 -10 0.58 0.99
 0 7 10 1.57 2.21
 0 7 -10 0.71 1.16
 0 -7 10 1.21 1.19
 0 7 -10 1.06 0.54
 0 7 -10 0.19 0.72
 0 -7 10 1.01 0.79
 0 7 -10 0.81 0.58
 0 -7 -11 95.62 5.63
 0 7 11 91.02 4.55
 0 -7 11 92.78 5.62
 0 7 11 95.43 4.6
 0 -7 11 104.37 6.77
 0 7 11 94.62 7.27
 0 -7 -11 96.63 6.46
 0 7 11 98.75 9.9
 0 -7 11 101.45 8.8
 0 7 -11 109.08 7.42
 0 7 -11 93.9 7.09
 0 -7 11 87.28 8.23
 0 -7 11 88.27 5.05
 0 7 -11 97.52 4.19
 0 7 -11 87.07 4.92
 0 7 -11 104.24 4.6
 0 -7 12 8.48 1.75
 0 -7 -12 8.25 1.72
 0 7 12 8.72 1.42
 0 7 12 9.99 1.5
 0 7 12 6.59 3.02
 0 7 12 7.68 2.27
 0 7 -12 6.86 2.06
 0 -7 12 5.43 2.14
 0 -7 12 6.06 2.45
 0 7 -12 7.08 2.25
 0 -7 12 7.91 1.56
 0 7 -12 6.16 1.32
 0 7 -12 9.35 1.21
 0 7 -12 9.71 1.94
 0 7 -12 7.52 1.27
 0 -7 -13 49.29 4.17
 0 7 13 43.6 3.26
 0 -7 13 43.49 3.95
 0 7 13 46.97 3.32
 0 7 13 46.68 5.54
 0 -7 13 43.29 6.17
 0 7 13 46.72 7.35
 0 7 -13 51.45 5.59
 0 -7 13 51.51 6.75
 0 7 -13 51.53 3.36
 0 -7 13 43.87 3.65
 0 7 -13 49.15 2.92
 0 7 -13 40.92 3.41
 0 7 -13 55.14 3.41
 0 7 -13 55.7 3.7
 0 7 -13 51.53 4.08
 0 7 14 16.93 2.09
 0 -7 14 14.24 2.31
 0 7 14 14.33 1.96
 0 -7 -14 11.8 2.16
 0 7 14 13.19 4.06
 0 -7 14 15.56 3.87
 0 -7 14 10.09 3.08
 0 7 -14 15.64 3.38
 0 7 14 14.78 3.29
 0 7 -14 13.04 1.54
 0 7 -14 13.35 1.78
 0 7 -14 17.08 1.99
 0 -7 14 12.89 2.09
 0 7 -14 12.54 1.97
 0 7 -14 17.71 2.47
 0 7 -14 15.26 2.06
 0 -7 -15 13.94 2.4
 0 -7 15 13.96 2.35
 0 7 15 12.51 1.97
 0 7 15 13.61 2
 0 -7 15 13.03 3.81
 0 7 15 15.79 4.85
 0 7 -15 15.31 3.42
 0 -7 15 15.35 3.64
 0 7 15 14.36 3.36
 0 7 -15 11.79 2.02
 0 7 -15 14.49 1.91
 0 -7 15 11.77 2.08
 0 7 -15 12.74 1.54
 0 7 -15 17.09 2.11
 0 7 -15 16.31 2.12
 0 -7 -16 -0.38 1.26
 0 7 16 0.29 0.95
 0 -7 16 0.02 0.98
 0 7 16 0.53 0.89
 0 7 16 0.24 2.22
 0 7 -16 -0.74 1.56
 0 7 16 0.59 1.44
 0 -7 16 1.36 1.41
 0 -7 16 0.27 1.72
 0 -7 16 -0.98 1.06
 0 7 -16 -0.23 0.9
 0 -7 -16 0.15 0.89
 0 7 -16 -0.08 0.8
 0 7 -16 0.53 0.82
 0 7 -16 0.05 0.83
 0 -7 -16 0.78 1.42
 0 -7 -17 191.32 9.88
 0 7 17 202.47 8.94
 0 7 17 195.13 8.99
 0 -7 17 194.19 9.91
 0 7 17 191.29 8.6
 0 7 17 192.26 17.32
 0 -7 17 200.51 15.01
 0 7 -17 200.08 13.46
 0 7 17 186.78 13.44
 0 -7 17 200.68 15.74
 0 -7 17 188.06 9.22
 0 7 -17 207.84 8.59
 0 7 -17 210.92 8.71
 0 -7 -17 211.48 9.06
 0 -7 -17 217.67 10.67
 0 7 18 9.24 2.1
 0 -7 -18 6.87 2.05
 0 -7 18 6.97 1.92
 0 7 18 6.57 1.76
 0 7 18 5.67 1.49
 0 7 18 4.47 3.05
 0 -7 18 8.67 3.92
 0 7 -18 4.33 2.19
 0 -7 18 7.33 3.61
 0 -7 -18 7.06 1.69
 0 -7 18 6.56 1.83
 0 -7 -18 9.69 1.7
 0 7 -18 8.09 1.62
 0 7 -18 6.61 1.66
 0 -7 -18 8.09 2.24
 0 7 19 8.57 1.78
 0 -7 19 11.33 2.52
 0 7 19 10.33 2.16
 0 7 19 9.49 2
 0 -7 19 7.53 3.52
 0 7 19 9 4.38
 0 7 -19 7.94 2.96
 0 -7 19 8.95 4.05
 0 7 -19 7.79 1.69
 0 -7 19 7.03 1.89
 0 -7 -19 9.09 1.87
 0 -7 -19 11.02 1.79
 0 7 -19 8.56 1.85
 0 -7 -19 8.94 2.37
 0 7 20 13.3 2.58
 0 7 20 14.99 2.54
 0 7 20 7.89 1.8
 0 -7 20 12.93 2.74
 0 -7 20 16.16 4.97
 0 -7 20 10.43 4
 0 7 -20 12.55 3.9
 0 7 20 12.24 4.99
 0 7 -20 12.68 2.14
 0 -7 -20 12.94 2.19
 0 7 -20 13.98 2.38
 0 -7 20 11.75 2.4
 0 -7 -20 13.9 2.06
 0 -7 -20 13.49 2.83
 0 -7 21 225.68 11.55
 0 7 21 227.51 10.55
 0 7 21 255.96 11.15
 0 7 21 228.35 10.99
 0 -7 -21 260.46 9.89
 0 -7 -21 227.79 10.12
 0 7 -21 226.93 10.07
 0 -7 21 211.28 10.73
 0 7 -21 240.97 10.26
 0 -7 -21 232.51 11.59
 0 -7 22 3.07 1.85
 0 7 22 3.34 1.6
 0 7 22 3.52 1.74
 0 7 22 3.13 1.69
 0 -7 -22 3.35 1.33
 0 -7 22 3.17 1.57
 0 7 -22 3.3 1.27
 0 7 -22 2.14 1.41
 0 -7 -22 2.42 0.93
 0 -7 -22 3.3 1.45
 0 7 23 34.51 3.89
 0 -7 23 35.48 4.33
 0 7 23 33.82 4.01
 0 7 -23 36.63 3.67
 0 -7 -23 29.93 3.26
 0 -7 23 32.25 3.87
 0 7 -23 35.4 3.61
 0 -7 -23 28.61 3.74
 0 7 23 35.55 3.88
 0 -7 24 0.94 1.4
 0 7 24 -0.8 1.35
 0 7 24 0.55 1.42
 0 -7 -24 0.17 0.81
 0 7 -24 -0.54 1.11
 0 -7 24 -0.87 1.21
 0 7 -24 -0.22 1.04
 0 -7 -24 -0.03 1.12
 0 7 24 -0.38 0.97
 0 7 25 0.79 1.11
 0 7 25 -0.73 1.38
 0 -7 25 -0.17 1.28
 0 -7 -25 0.76 0.85
 0 7 -25 -0.55 0.87
 0 -7 25 0.63 1.14
 0 7 -25 0.15 0.99
 0 7 25 0.66 0.98
 0 -7 -25 0.22 0.99
 0 7 26 3.15 1.65
 0 -7 26 0.87 1.3
 0 7 26 2.91 1.46
 0 7 -26 1.53 1.06
 0 -7 -26 2.14 1.07
 0 7 26 2.41 1.27
 0 -7 27 20.9 3.07
 0 7 27 20.45 2.97
 0 7 27 21.4 2.89
 0 7 -27 19.52 2.47
 0 -7 -27 13.91 2.24
 0 7 27 17.67 2.54
 0 7 28 0.05 1.12
 0 -7 28 -0.69 1.12
 0 -7 28 0.04 0.87
 0 7 -28 0.24 0.89
 0 7 28 0.56 0.82
 0 -7 -28 0.45 0.76
 0 -8 0 0.13 1.37
 0 8 0 0.59 0.37
 0 8 0 0.23 0.82
 0 8 0 0.66 1.43
 0 -8 -1 165.21 8.39
 0 8 1 128.75 9.6
 0 8 -1 125.73 9.49
 0 8 1 124.44 8.1
 0 8 -1 133.32 5.2
 0 -8 1 165.54 8.36
 0 8 -1 132.58 7.91
 0 8 -2 0.61 1.3
 0 8 2 3.11 1.59
 0 -8 -2 3.43 1.63
 0 8 -2 1.86 1.32
 0 8 -2 1.32 0.62
 0 8 2 1.39 1.77
 0 -8 2 2.21 1.52
 0 8 -3 346.57 17.4
 0 -8 3 401.96 14.65
 0 -8 -3 386.52 14.39
 0 8 3 359.51 17.57
 0 8 -3 357.45 14.39
 0 8 -3 395.54 11.95
 0 -8 -4 41.29 4.14
 0 8 -4 44.97 3.26
 0 -8 4 47.68 4.39
 0 8 4 38.27 5.41
 0 8 -4 37.28 5.3
 0 8 -4 39.86 4.07
 0 8 -5 257.84 11.49
 0 -8 -5 251.46 11.42
 0 8 -5 247.15 14.71
 0 8 -5 274.09 10.11
 0 8 5 242.39 14.52
 0 -8 6 160.45 8.66
 0 8 -6 152.96 7.29
 0 8 -6 144.49 8.18
 0 -8 -6 130.6 7.77
 0 8 6 147.49 11.19
 0 -8 -7 0.19 0.67
 0 8 7 0.17 0.43
 0 -8 7 0.57 1.17
 0 8 -7 1.13 1.11
 0 -8 -7 -1.58 1.76
 0 8 7 -0.08 1.73
 0 -8 7 0.22 1.04
 0 8 -7 1.22 1.15
 0 -8 7 0.51 0.56
 0 8 -7 0.92 0.53
 0 8 7 0.53 0.44
 0 -8 -7 -0.01 0.66
 0 -8 -8 122.43 6.25
 0 8 8 131.7 5.22
 0 -8 8 124.13 6.37
 0 8 8 122.14 5.2
 0 8 8 141.63 8.03
 0 8 -8 126.05 7.71
 0 -8 -8 107.28 7.1
 0 8 -8 131.83 7.38
 0 8 8 127.76 10.83
 0 -8 8 126.68 7.74
 0 -8 8 122.87 9.28
 0 8 -8 125.78 4.89
 0 -8 -8 117.35 6.04
 0 8 9 5.84 1.15
 0 -8 9 4.5 1.31
 0 -8 -9 4.97 1.25
 0 8 9 6.72 1.21
 0 -8 9 5.04 1.71
 0 8 9 4.8 2.68
 0 -8 9 4.46 1.94
 0 8 -9 6.29 1.79
 0 8 -9 6.19 1.77
 0 -8 -9 0.09 1.89
 0 8 9 3.97 1.59
 0 8 -9 5.39 0.95
 0 8 -9 5.07 0.99
 0 8 10 37.99 2.81
 0 8 10 42.62 2.95
 0 -8 10 38.66 3.53
 0 -8 -10 41.65 3.61
 0 -8 10 31.62 5.02
 0 8 10 43.01 6.65
 0 8 -10 40.64 4.4
 0 8 10 43.51 4.69
 0 -8 10 38.45 4.27
 0 -8 -10 42.91 4.5
 0 8 -10 42.28 4.53
 0 8 -10 40.48 2.69
 0 -8 10 34.95 3.1
 0 8 -10 41.33 2.62
 0 -8 11 31.93 3.27
 0 8 11 32.24 2.67
 0 -8 -11 31.43 3.22
 0 8 11 33.23 2.72
 0 8 -11 36.53 4.4
 0 8 11 38.38 6.54
 0 -8 11 33.45 5.3
 0 8 11 32.26 4.2
 0 -8 -11 32.22 3.99
 0 -8 11 30.16 3.96
 0 -8 11 31.59 5.27
 0 8 -11 40.69 4.61
 0 -8 11 30.07 2.91
 0 8 -11 37.17 2.66
 0 8 -11 35.41 2.45
 0 -8 -11 33 3.22
 0 8 -11 36.71 3.55
 0 -8 -12 116.21 6.72
 0 8 12 114.16 5.61
 0 -8 12 111.17 6.6
 0 8 12 118.13 5.7
 0 -8 12 112.4 10.06
 0 -8 12 132.67 10.99
 0 8 -12 132.01 8.93
 0 8 12 125.15 12.16
 0 8 12 127.16 8.86
 0 8 -12 118.75 5.1
 0 8 -12 130.96 5.54
 0 -8 12 109.1 6.1
 0 8 -12 143.7 7.13
 0 -8 -13 259.05 10.99
 0 8 13 238.99 9.24
 0 8 13 252.22 9.28
 0 -8 13 226.26 10.41
 0 -8 13 239.24 15.5
 0 8 -13 272.01 13.78
 0 -8 13 277.07 16.86
 0 8 13 256.83 18.24
 0 8 13 236.89 13.32
 0 -8 13 223.5 9.74
 0 8 -13 264.66 9.09
 0 8 -13 250.75 8.49
 0 8 -13 291.45 10.19
 0 8 14 7.56 1.47
 0 8 14 8.6 1.67
 0 -8 -14 5.53 1.75
 0 -8 14 7.23 1.86
 0 -8 14 5.09 2.67
 0 -8 14 6.32 2.75
 0 8 14 5.72 3.33
 0 8 -14 6.59 2.37
 0 8 14 4.86 2.1
 0 -8 14 6.18 1.59
 0 8 -14 7.17 1.24
 0 8 -14 8.7 1.6
 0 8 -14 7.58 1.47
 0 -8 -15 180.33 9.32
 0 8 15 178.31 8.04
 0 8 15 174.59 7.87
 0 -8 15 175.44 9.09
 0 8 15 177.2 12.14
 0 8 15 181.43 16.27
 0 -8 15 197.5 14.98
 0 -8 15 169.87 13.61
 0 8 -15 178.68 12.04
 0 -8 15 164.02 8.31
 0 8 -15 184.71 7.7
 0 8 -15 184.35 7.06
 0 8 -15 211.09 8.57
 0 -8 -16 0.9 1.28
 0 8 16 0.68 1.09
 0 -8 16 1.87 1.29
 0 8 16 1.61 1.1
 0 8 16 0.59 1.75
 0 8 16 2.88 2.38
 0 -8 16 6.8 3.42
 0 -8 16 -0.05 2.1
 0 8 -16 2.25 2.26
 0 8 -16 0.36 0.63
 0 8 -16 2.09 0.89
 0 -8 16 0.6 0.85
 0 -8 -16 1.11 0.81
 0 8 -16 1.04 0.86
 0 8 -16 1.59 0.94
 0 -8 -16 2.69 1.61
 0 -8 17 80.4 6.13
 0 8 17 77.24 5.32
 0 8 17 68.38 4.96
 0 8 17 85.67 5.63
 0 -8 -17 76.37 6.06
 0 8 17 86.15 8.91
 0 8 -17 84.99 8.79
 0 -8 17 65.88 8.74
 0 -8 17 91.04 10.66
 0 8 17 85.31 11.53
 0 -8 17 71.63 5.44
 0 -8 -17 86.7 5.45
 0 8 -17 83.51 5.15
 0 8 -17 84.13 5.18
 0 -8 -17 84.64 6.57
 0 8 -17 96.48 5.51
 0 -8 18 38.71 4.37
 0 8 18 38.6 3.67
 0 8 18 39.94 3.91
 0 8 18 43.59 4.12
 0 -8 -18 42.29 4.48
 0 8 18 41.42 8.44
 0 -8 18 44.63 7.84
 0 8 -18 43.78 6.57
 0 -8 18 41.96 7.14
 0 8 -18 47.99 3.92
 0 -8 -18 46.97 3.96
 0 8 -18 43.05 3.74
 0 -8 18 40.3 4.08
 0 -8 -18 46.47 4.97
 0 8 19 0.83 1.31
 0 8 19 -0.71 1.75
 0 -8 19 -0.55 1.24
 0 8 19 0.68 0.97
 0 8 19 5.96 4.33
 0 -8 19 -4.19 3.3
 0 8 -19 0.52 1.84
 0 -8 19 -0.03 1.69
 0 -8 -19 -0.42 0.89
 0 8 -19 -0.36 1.21
 0 8 -19 0.37 0.92
 0 -8 19 -1.12 1.22
 0 -8 -19 -0.96 1.63
 0 8 20 101.57 6.64
 0 8 20 92.14 6.18
 0 8 20 101.09 6.6
 0 -8 20 97.87 7.19
 0 8 -20 111.56 6.31
 0 8 -20 91.19 5.85
 0 -8 -20 94.01 5.93
 0 -8 20 91.96 6.54
 0 -8 -20 97.43 7.31
 0 8 21 78.59 5.86
 0 8 21 76.82 5.64
 0 8 21 72.69 5.73
 0 -8 21 68.09 6.03
 0 -8 21 71.03 5.71
 0 8 -21 77.21 5.28
 0 -8 -21 73.32 5.12
 0 8 -21 74.37 5.37
 0 -8 -21 71.02 6.13
 0 8 22 3.08 1.46
 0 8 22 5.98 1.76
 0 8 22 5.18 1.83
 0 -8 22 7.15 2.04
 0 8 -22 7.24 1.71
 0 -8 -22 7.71 1.65
 0 8 -22 5.07 1.64
 0 -8 22 6.3 1.83
 0 -8 -22 4.4 1.81
 0 8 22 4.17 1.52
 0 8 23 1.51 1.14
 0 8 23 1.06 1.38
 0 -8 23 0.54 1.36
 0 8 23 -0.06 1.06
 0 -8 -23 1.21 0.97
 0 -8 23 0.61 1.02
 0 8 -23 0.47 1.09
 0 8 -23 0.01 0.91
 0 -8 -23 1.6 1.43
 0 8 23 0.24 0.88
 0 8 24 5.98 1.99
 0 8 24 5.84 1.98
 0 -8 24 2.43 1.62
 0 8 -24 3.98 1.49
 0 -8 -24 5.32 1.37
 0 -8 -24 3.86 1.56
 0 8 24 5.74 1.65
 0 -8 25 1.37 1.34
 0 8 25 0.53 1.1
 0 8 25 2.19 1.56
 0 8 -25 1.18 1.03
 0 8 25 1.28 1.01
 0 -8 -25 1.19 1.11
 0 8 26 9.39 2.01
 0 8 26 8.38 2.04
 0 -8 26 8.54 2.18
 0 8 -26 7.47 1.76
 0 -8 26 6.96 1.79
 0 -8 -26 7.36 1.78
 0 8 26 5.53 1.49
 0 8 27 1.56 1.1
 0 -8 27 1.64 1.21
 0 8 27 1.27 1.18
 0 -8 27 0.77 0.98
 0 8 -27 1.61 1
 0 8 27 1.12 1.01
 0 -8 -27 0.2 0.82
 0 8 28 4.67 1.53
 0 -8 28 4.51 1.52
 0 -8 28 1.83 0.99
 0 8 -28 4.01 1.19
 0 -9 0 -0.4 1.29
 0 9 0 0.38 1.41
 0 9 0 0.96 1.34
 0 -9 -1 188.02 9.9
 0 9 -1 166.56 11.91
 0 9 1 176.68 12.22
 0 -9 1 177.54 9.84
 0 9 1 165.88 9.92
 0 9 -1 166.57 9.54
 0 9 -2 444.38 21.1
 0 9 2 464.8 18.95
 0 -9 -2 503.91 17.83
 0 9 2 428.39 20.74
 0 9 -2 450.38 17.4
 0 -9 2 446.25 14.27
 0 -9 -2 455.98 14.21
 0 -9 -3 81.78 6.38
 0 9 3 80.53 8.19
 0 9 -3 77.64 4.37
 0 9 -3 76.28 8.04
 0 9 -3 79.27 6.08
 0 -9 3 78.75 6.22
 0 9 3 83.73 7.28
 0 9 3 70.73 3.22
 0 -9 3 77.32 4.58
 0 9 -3 76.43 3.59
 0 -9 3 79.97 4.58
 0 -9 -4 31.12 2.87
 0 -9 -4 27.96 3.82
 0 -9 4 36.5 4.2
 0 9 -4 31.71 3.77
 0 9 4 26.92 4.88
 0 9 4 31.19 4.74
 0 9 -4 23.89 4.68
 0 9 -4 31.89 2.86
 0 9 4 26.71 1.87
 0 -9 4 32.34 2.89
 0 9 -4 27.5 2.05
 0 -9 -4 32.6 2.94
 0 -9 -5 412.06 13.42
 0 9 5 417.39 11.76
 0 9 -5 422.27 16
 0 9 5 388.86 19.96
 0 -9 -5 418.47 16.24
 0 9 -5 428.42 13.88
 0 -9 5 450.05 16.75
 0 9 -5 403.33 20.49
 0 9 -5 415.76 11.56
 0 9 5 352.94 10.84
 0 -9 5 404.44 13.21
 0 -9 -5 412.65 13.42
 0 -9 -6 25.6 2.69
 0 9 6 28.39 2.21
 0 9 6 27.17 2.12
 0 9 6 27.6 5.15
 0 -9 -6 22.37 3.38
 0 9 -6 25.68 2.91
 0 9 -6 26.7 3.47
 0 -9 6 29.51 4.46
 0 -9 6 23.03 3.46
 0 -9 6 28.13 2.76
 0 9 6 23.12 1.83
 0 9 -6 27.49 2.09
 0 -9 -6 24.82 2.66
 0 -9 -7 24.78 2.68
 0 9 7 27.53 2.19
 0 -9 -7 26.92 2.79
 0 9 7 21.91 2.04
 0 -9 7 23.82 2.73
 0 -9 7 19.97 3.87
 0 -9 7 20.76 3.32
 0 9 -7 18.51 2.66
 0 -9 -7 16.94 2.77
 0 9 7 21.26 4.72
 0 9 -7 24.62 2.01
 0 -9 7 22.11 2.48
 0 -9 -7 24.41 2.65
 0 9 8 38.42 2.77
 0 -9 8 33.33 3.29
 0 -9 -8 38.02 3.32
 0 9 8 37.9 2.71
 0 -9 -8 36.68 3.39
 0 9 8 34.7 5.97
 0 -9 8 31.07 4.83
 0 9 8 41.9 4.33
 0 -9 8 35.5 4.36
 0 -9 -8 25.76 3.71
 0 9 -8 36.09 3.92
 0 9 -8 39.13 2.6
 0 9 -8 41.61 2.59
 0 -9 8 36.68 3.27
 0 9 -8 39.52 2.58
 0 9 8 35.46 2.48
 0 -9 -8 38.29 3.39
 0 -9 -9 1.03 0.93
 0 -9 9 -0.08 0.81
 0 9 9 1.14 0.75
 0 -9 -9 1.36 0.94
 0 9 9 2.48 0.97
 0 -9 9 0.88 1.6
 0 -9 -9 1.24 1.35
 0 -9 9 -0.27 1.12
 0 9 9 0.33 1.62
 0 9 -9 0.66 0.97
 0 9 9 1.09 1.23
 0 9 -9 0.3 0.46
 0 -9 9 0.4 0.73
 0 9 -9 0.78 0.54
 0 9 -9 1 1.02
 0 9 9 1 0.62
 0 9 -9 1.14 0.61
 0 -9 -9 0.82 0.74
 0 -9 10 56.08 4.49
 0 9 10 53.98 3.57
 0 -9 -10 57.04 4.45
 0 9 10 58.37 3.63
 0 -9 10 55.95 7.01
 0 9 10 63.07 5.69
 0 9 -10 59.52 5.49
 0 9 10 55.36 7.95
 0 -9 -10 57.28 5.55
 0 -9 10 62.04 6.01
 0 9 -10 61.3 3.43
 0 9 -10 56.28 3.32
 0 -9 10 53.79 4.15
 0 9 -10 69.94 4.82
 0 -9 -11 485.19 16.69
 0 9 11 497.84 14.78
 0 9 11 468.12 14.81
 0 -9 11 459.63 16.49
 0 -9 11 487.68 23.32
 0 -9 -11 471.15 19.47
 0 9 11 508.13 19.59
 0 -9 11 509.12 20.16
 0 9 -11 514.62 19.57
 0 9 11 493.87 26.08
 0 9 -11 503.69 14.4
 0 9 -11 481.83 14.12
 0 -9 -11 531.41 16.76
 0 9 12 1.43 1.05
 0 9 12 -0.01 0.69
 0 -9 12 0.86 0.97
 0 -9 -12 0.47 0.91
 0 -9 12 -0.41 1.7
 0 9 -12 0.32 1.12
 0 9 12 1.36 2.31
 0 9 -12 1.48 0.8
 0 -9 -12 0.06 0.81
 0 9 -12 0.33 0.62
 0 9 13 96.79 5.43
 0 -9 13 100.05 6.5
 0 -9 -13 97.04 6.44
 0 9 13 93.42 5.25
 0 9 13 104.1 11.79
 0 -9 13 99.06 10.33
 0 9 -13 101.85 8.33
 0 9 -13 102.09 4.93
 0 9 -13 108.08 5.25
 0 -9 -14 29.03 3.57
 0 9 14 26.93 2.9
 0 -9 14 29 3.49
 0 9 14 29.08 3.02
 0 9 -14 29.34 4.74
 0 9 14 31.35 6.46
 0 -9 14 26.55 5.54
 0 9 -14 29.87 2.58
 0 9 -14 30.07 2.78
 0 9 -14 36.31 3.41
 0 9 15 0.17 1.06
 0 -9 -15 0.27 1.06
 0 9 15 0.11 0.82
 0 -9 15 -0.5 1.23
 0 -9 15 1.91 2.59
 0 9 15 -0.78 2.31
 0 9 -15 0.42 1.65
 0 9 -15 0.46 0.79
 0 9 -15 -0.29 0.83
 0 9 -15 0.63 0.89
 0 -9 16 426.71 16.67
 0 -9 -16 435.54 16.9
 0 9 16 433.53 15.01
 0 9 16 438.51 15.32
 0 9 16 442.14 15.41
 0 -9 16 504.59 26.61
 0 9 16 472.19 28.29
 0 9 -16 462.47 21.85
 0 9 -16 448.93 13.93
 0 -9 -16 488.03 15.4
 0 9 -16 473.05 14.92
 0 -9 16 408.21 15.56
 0 9 -16 531.12 16.08
 0 9 17 16.3 2.59
 0 -9 -17 13.63 2.74
 0 9 17 12 2.11
 0 9 17 15.44 2.44
 0 -9 17 14.29 2.76
 0 -9 17 16.72 4.86
 0 9 -17 16.43 3.96
 0 9 17 18.25 5.94
 0 9 -17 14.59 2.21
 0 -9 -17 20.67 2.61
 0 -9 -17 15.76 3.09
 0 9 -17 21.09 2.66
 0 -9 -18 10.79 2.45
 0 9 18 11.36 2.2
 0 9 18 11.86 2.26
 0 -9 18 10.79 2.43
 0 9 18 4.75 1.33
 0 -9 18 13.57 4.44
 0 9 18 14.13 5.23
 0 9 -18 12.36 3.83
 0 -9 -18 10.81 1.92
 0 9 -18 10.15 1.87
 0 -9 -18 11.6 2.71
 0 -9 -19 51.87 5.07
 0 9 19 50.62 4.38
 0 9 19 51.89 4.67
 0 9 19 54.05 4.71
 0 -9 19 49.7 5.03
 0 9 -19 54.69 4.36
 0 -9 -19 53.39 4.24
 0 -9 -19 54.58 5.41
 0 9 20 1.22 1.2
 0 -9 20 1.26 1.31
 0 9 20 2.5 1.44
 0 9 20 2.42 1.43
 0 -9 -20 3.24 1.22
 0 9 -20 2.03 1.26
 0 -9 -20 2.02 1.61
 0 9 21 4.05 1.54
 0 9 21 3.09 1.4
 0 9 21 2.8 1.44
 0 -9 21 2.46 1.6
 0 -9 -21 3.01 1.13
 0 9 -21 2.38 1.19
 0 -9 -21 2.78 1.75
 0 9 22 0.97 1.15
 0 9 22 1.11 1.22
 0 -9 22 0.91 1.29
 0 9 22 1.03 1.17
 0 -9 -22 0.68 0.92
 0 9 -22 0.97 1.11
 0 9 22 1.31 1.15
 0 -9 -22 0.31 1.17
 0 9 23 2.81 1.39
 0 -9 23 0.68 1.25
 0 9 23 1.14 1.05
 0 9 23 1.21 1.17
 0 9 -23 -0.46 1.08
 0 -9 23 1.74 1.19
 0 -9 -23 0.1 1.3
 0 9 23 1.36 0.93
 0 9 24 2.42 1.36
 0 9 24 4.2 1.64
 0 9 24 5.08 1.63
 0 -9 24 3.36 1.67
 0 -9 24 5.5 1.73
 0 9 -24 5.41 1.61
 0 9 24 4.36 1.32
 0 -9 -24 5.68 1.83
 0 9 25 2.65 1.32
 0 9 25 5.11 1.65
 0 -9 25 3.93 1.54
 0 -9 25 3.89 1.49
 0 9 -25 5.79 1.61
 0 9 25 5.47 1.42
 0 -9 -25 6.58 1.71
 0 -9 26 -0.63 1.11
 0 9 26 0.04 0.97
 0 9 26 2.2 1.21
 0 -9 26 -0.98 1.04
 0 9 -26 0.35 0.77
 0 9 26 0.22 0.84
 0 -9 -26 0.88 0.79
 0 9 27 0.78 0.88
 0 9 27 2.91 1.24
 0 9 -27 1.53 1.01
 0 -9 27 2.79 1.24
 0 -9 -27 0.56 0.74
 0 -10 0 81.74 5.08
 0 -10 0 89.2 5.15
 0 10 0 83.05 3.96
 0 10 0 74.6 3.39
 0 -10 0 87.01 5
 0 10 0 84.93 8.88
 0 -10 0 80.65 6.67
 0 10 0 95.55 7.34
 0 -10 1 86.58 5.06
 0 -10 -1 84.25 4.99
 0 -10 1 75.44 4.85
 0 10 -1 69.58 3.21
 0 10 -1 74.45 3.73
 0 10 1 66.84 3.2
 0 10 1 72 3.67
 0 -10 1 79.91 4.78
 0 -10 -1 77.72 4.71
 0 10 -1 71.2 8.22
 0 -10 -1 71.13 6.22
 0 10 1 88.72 7.25
 0 -10 1 77.03 6.51
 0 10 1 63.8 7.7
 0 10 -1 82.66 6.71
 0 -10 2 5.32 1.32
 0 10 2 5.17 0.93
 0 10 2 6.82 2.36
 0 10 -2 4.14 2.29
 0 -10 -2 2.38 1.53
 0 -10 2 4.11 1.93
 0 10 -2 4.85 1.61
 0 -10 -2 5.68 1.42
 0 10 2 3.8 2.38
 0 -10 2 3.58 1.09
 0 10 2 3.34 0.86
 0 10 -2 3.56 0.69
 0 -10 2 6.17 1.5
 0 10 2 3.26 0.7
 0 10 -2 5.94 1.05
 0 -10 -3 23.95 2.69
 0 10 3 26.05 2.06
 0 -10 -3 25.9 2.77
 0 -10 3 27.68 2.94
 0 -10 3 21.16 3.54
 0 -10 -3 22.72 3.56
 0 10 3 26.38 5.05
 0 10 -3 27.8 5.25
 0 10 3 31.11 4.69
 0 10 3 21.53 1.73
 0 10 3 18.65 1.84
 0 -10 3 21.36 2.53
 0 -10 3 24.1 2.59
 0 10 -3 22.7 1.99
 0 -10 -3 29.9 2.97
 0 -10 -4 12.31 1.96
 0 -10 -4 13.45 2.07
 0 10 4 13.58 1.57
 0 -10 -4 9.15 2.35
 0 -10 4 11.73 2.7
 0 10 -4 11.16 3.67
 0 10 4 8.88 3.31
 0 10 4 14.05 3.27
 0 10 4 11.13 1.27
 0 10 -4 11.43 1.42
 0 -10 4 12.75 1.97
 0 -10 4 14.27 2.04
 0 10 4 9.51 1.37
 0 -10 -4 13.89 2.13
 0 -10 -5 100.09 5.69
 0 10 5 104.94 4.71
 0 10 5 100.67 4.45
 0 -10 -5 110.47 5.97
 0 10 5 117.03 9.79
 0 10 5 99.48 10
 0 -10 -5 97.91 7.52
 0 -10 5 98.82 7.8
 0 10 -5 104.4 10.38
 0 -10 5 104.84 5.79
 0 10 -5 101.19 4.57
 0 -10 5 107.17 5.76
 0 10 5 89.4 4.1
 0 -10 -5 106.83 5.94
 0 -10 -6 35.5 3.34
 0 -10 -6 34.11 3.21
 0 10 6 36.56 2.61
 0 10 6 32.25 2.54
 0 10 -6 34.12 3.53
 0 10 6 34.82 6.12
 0 -10 6 28.19 4.67
 0 -10 6 38.6 4.71
 0 -10 -6 28.48 3.95
 0 -10 6 33.01 3.2
 0 10 -6 31.6 2.42
 0 -10 -6 35.18 3.34
 0 -10 -7 558.32 17.76
 0 10 7 584.19 16.31
 0 10 7 581.75 16.03
 0 -10 -7 586.67 18.22
 0 -10 7 565.6 24.05
 0 -10 -7 553.35 21.78
 0 -10 7 589.3 22.21
 0 10 7 573.79 27.28
 0 10 -7 592.85 19.43
 0 -10 7 572.96 17.98
 0 10 -7 574.24 15.98
 0 -10 -7 585.41 18.2
 0 10 7 555.12 15.85
 0 10 -7 622.51 16.2
 0 -10 -8 116.65 6.29
 0 10 8 107.44 5.28
 0 -10 -8 117.21 6.54
 0 10 8 119.87 5.32
 0 -10 -8 107.73 8.4
 0 10 8 105.2 10.98
 0 -10 8 114.09 8.48
 0 -10 8 115.26 9.89
 0 10 -8 113.12 7.33
 0 -10 8 111.12 6.25
 0 10 -8 111.12 5.04
 0 10 -8 114.84 4.89
 0 -10 -8 109.27 6.3
 0 10 -8 121.19 5.22
 0 10 8 107 4.95
 0 -10 9 88.39 5.81
 0 -10 -9 85.79 5.43
 0 10 9 93.52 4.71
 0 10 9 90.03 4.8
 0 -10 -9 94.18 5.89
 0 10 -9 95.24 6.94
 0 -10 9 96.61 9.32
 0 -10 9 85.41 7.59
 0 -10 -9 86.16 7.37
 0 10 9 86.64 10.12
 0 10 -9 90.37 4.54
 0 -10 9 84.21 5.48
 0 10 -9 88.82 4.35
 0 -10 -9 84.53 5.57
 0 10 9 92.71 4.56
 0 10 -9 95.59 4.58
 0 -10 -10 8.19 2
 0 -10 10 2.47 1.17
 0 10 10 4.82 1.23
 0 10 10 7.53 1.5
 0 -10 -10 5.16 2.15
 0 -10 10 5.16 2.36
 0 10 -10 4.26 1.64
 0 -10 10 3.64 1.75
 0 10 10 5.52 3.37
 0 10 -10 5.51 1.16
 0 -10 10 7.21 1.72
 0 10 -10 5.02 1.06
 0 10 -10 7.05 1.27
 0 10 10 4.83 1.09
 0 -10 -11 10.1 2.07
 0 10 11 9.1 1.6
 0 10 11 11.56 1.81
 0 -10 11 9.45 1.96
 0 10 -11 10.17 2.72
 0 -10 -11 11.94 2.95
 0 10 11 11.56 4.28
 0 -10 11 11.61 3.67
 0 -10 11 9.51 1.92
 0 10 -11 10.07 1.54
 0 10 -11 9.54 1.44
 0 -10 -11 12.45 2.13
 0 -10 12 11.7 2.3
 0 10 12 9.63 1.73
 0 10 12 8.46 1.65
 0 -10 -12 11.08 2.26
 0 -10 12 11.05 3.65
 0 10 12 11.01 4.24
 0 10 -12 7.79 2.66
 0 -10 12 8.55 1.91
 0 10 -12 11.15 1.59
 0 -10 -12 11.48 2.07
 0 10 -12 10.35 1.56
 0 10 13 15.66 2.21
 0 10 13 16.77 2.24
 0 -10 -13 16.21 2.81
 0 -10 13 16.7 2.74
 0 10 -13 16.42 3.54
 0 -10 13 14.1 4.2
 0 10 13 16.63 5.58
 0 10 -13 16.02 1.95
 0 10 -13 14.16 1.92
 0 -10 13 12.75 2.31
 0 10 14 88.4 5.54
 0 -10 14 80.28 6.12
 0 -10 -14 86.4 6.4
 0 10 14 89.23 5.43
 0 10 -14 89 8.35
 0 10 14 90.35 11.69
 0 -10 14 109.89 11.48
 0 10 -14 90.14 4.92
 0 -10 14 83.1 5.93
 0 10 -14 94.31 5.18
 0 10 -14 109.91 6.3
 0 10 15 55.64 4.42
 0 10 15 53.71 4.19
 0 -10 -15 57.8 5.27
 0 -10 15 51.7 4.93
 0 10 15 57.53 4.37
 0 -10 15 54.45 8.45
 0 10 -15 56.54 6.82
 0 10 15 59.33 9.81
 0 10 -15 57.27 4.1
 0 -10 15 51.5 4.73
 0 10 -15 53.93 3.77
 0 10 -15 67.84 4.89
 0 10 16 26.24 3.05
 0 -10 -16 27.29 3.75
 0 10 16 25.9 3.16
 0 10 16 23.2 2.82
 0 -10 16 23.27 3.39
 0 10 -16 25.84 5.23
 0 10 16 25.22 6.46
 0 -10 16 26.88 6.08
 0 -10 16 23.89 3.23
 0 10 -16 24.16 2.72
 0 10 -16 24.93 2.56
 0 10 -16 29.89 3.27
 0 10 17 223.25 10.14
 0 10 17 217.56 9.84
 0 -10 -17 210.32 10.91
 0 -10 17 196.33 10.58
 0 10 17 216.02 9.68
 0 10 17 214.88 19.35
 0 10 -17 222.15 15.13
 0 -10 17 252.06 19.04
 0 10 -17 227.67 8.88
 0 -10 17 215.66 10.48
 0 10 -17 218.86 9.35
 0 -10 -17 230.08 11.67
 0 10 -17 254.09 10.3
 0 10 18 15.58 2.55
 0 10 18 7.98 1.81
 0 -10 18 12.75 2.64
 0 -10 -18 14.79 2.79
 0 10 18 18.17 2.86
 0 10 -18 15.32 2.34
 0 -10 18 16.29 2.89
 0 10 -18 15.56 2.29
 0 -10 -18 13.67 2.99
 0 -10 19 22.61 3.43
 0 10 19 22.4 3.1
 0 10 19 20.65 2.81
 0 -10 -19 22.03 3.36
 0 10 19 23.86 3.11
 0 10 -19 20.46 2.75
 0 -10 19 21.74 3.2
 0 -10 -19 26 3.91
 0 10 20 15.02 2.57
 0 10 20 17.21 2.88
 0 -10 20 16.55 3.05
 0 10 20 19.12 2.94
 0 -10 20 16.25 2.75
 0 10 -20 14.35 2.36
 0 -10 -20 17.75 3.06
 0 10 21 3.7 1.51
 0 10 21 3.24 1.55
 0 -10 21 4.03 1.78
 0 10 21 3.19 1.54
 0 10 -21 3.07 1.47
 0 -10 21 1.68 1.27
 0 10 21 1.54 0.99
 0 -10 -21 0.88 1.21
 0 10 22 25.69 3.3
 0 -10 22 28.54 3.81
 0 10 22 31.88 3.69
 0 10 22 24.81 3.25
 0 10 -22 26.32 3.05
 0 -10 22 23.38 3.17
 0 -10 -22 25.87 3.62
 0 10 22 25.6 2.92
 0 10 23 2.76 1.2
 0 10 23 4.89 1.67
 0 10 23 4.54 1.71
 0 -10 23 2.99 1.55
 0 10 -23 5.02 1.62
 0 -10 23 3.79 1.56
 0 10 23 3.72 1.22
 0 -10 -23 1.98 1.48
 0 10 24 12.39 2.29
 0 10 24 16.04 2.63
 0 -10 24 12.74 2.44
 0 10 24 20 2.81
 0 -10 24 14.2 2.43
 0 10 -24 13.55 2.18
 0 10 24 14.41 2.08
 0 -10 -24 10 2.08
 0 10 25 1.43 1.16
 0 10 25 3.05 1.32
 0 -10 25 3.31 1.36
 0 10 -25 2.88 1.24
 0 -10 -25 2.5 1.1
 0 10 26 7.84 1.81
 0 10 26 6.1 1.62
 0 -10 26 5.59 1.52
 0 10 -26 5.78 1.39
 0 -10 -26 6.37 1.52
 0 -11 0 0.72 1.09
 0 -11 0 0.71 0.87
 0 11 0 -0.24 0.55
 0 11 0 -0.2 1.55
 0 -11 0 0.32 0.78
 0 11 1 7.7 1.16
 0 -11 -1 12.37 2.07
 0 -11 1 8.59 1.76
 0 -11 1 8.02 1.68
 0 11 -1 9.65 1.41
 0 -11 -1 10.22 1.79
 0 11 1 8.78 1.34
 0 -11 1 9.46 1.72
 0 -11 1 4.56 1.73
 0 -11 -1 9.92 1.84
 0 -11 -1 6.85 2.11
 0 11 1 12.15 3.77
 0 11 -1 7.59 3
 0 -11 -2 5.75 1.53
 0 11 2 3.9 0.94
 0 -11 2 7.07 1.61
 0 -11 -2 6.94 1.58
 0 11 2 5.12 2.9
 0 11 -2 4.52 2.66
 0 -11 2 7.35 1.59
 0 -11 2 4.16 1.71
 0 -11 -2 1.28 1.79
 0 11 -2 6.1 1.19
 0 -11 2 6.82 1.55
 0 11 2 5.01 1.04
 0 -11 -3 33.42 3.32
 0 -11 3 28.85 3.15
 0 -11 3 33.92 3.31
 0 -11 -3 29 3.05
 0 11 3 29.23 2.37
 0 11 3 32.57 5.04
 0 -11 -3 22.96 3.75
 0 -11 3 26.44 4.2
 0 11 3 29.67 5.85
 0 11 -3 33.48 6.15
 0 11 3 27.93 2.41
 0 -11 3 38.86 3.46
 0 11 -3 30.06 2.46
 0 -11 3 28.59 3.02
 0 -11 -3 31.74 3.28
 0 11 4 274.37 8.97
 0 -11 -4 283.29 11.15
 0 -11 4 292.26 11.48
 0 -11 -4 286.79 11.09
 0 11 4 281.27 9.32
 0 -11 4 292.01 14.72
 0 11 -4 286.67 18.65
 0 11 4 323.39 16.84
 0 11 4 288.66 18.41
 0 -11 -4 289.43 14.72
 0 -11 4 295.45 11.08
 0 11 -4 269.45 9.28
 0 -11 4 272.68 10.93
 0 11 4 269.12 9.41
 0 11 -4 303.57 9.59
 0 -11 -4 299.5 11.56
 0 -11 -5 29.77 3.09
 0 -11 5 28.09 3.18
 0 -11 -5 32.02 3.31
 0 11 5 29.97 2.38
 0 11 5 27.73 2.45
 0 11 5 34.59 5.53
 0 11 -5 29.36 6.13
 0 11 5 22.86 5.3
 0 -11 -5 23.12 3.7
 0 -11 5 27.92 4.35
 0 -11 5 31.34 3.2
 0 -11 5 26.77 3.06
 0 11 -5 27.46 2.4
 0 11 5 27.82 2.46
 0 11 5 28.07 2.44
 0 11 -5 28.53 2.44
 0 -11 -5 31.57 3.32
 0 -11 -6 114.06 6.5
 0 11 6 104.36 5.13
 0 -11 -6 108.6 6.18
 0 11 6 108.15 4.99
 0 -11 6 111.13 9.62
 0 -11 -6 96.01 8.26
 0 -11 6 108.01 8.74
 0 11 6 118.39 10.61
 0 11 6 115.04 11.57
 0 -11 6 107.07 6.3
 0 -11 6 113 6.34
 0 11 -6 109.62 5.17
 0 11 -6 116.62 5.24
 0 11 6 107.88 5.09
 0 -11 -6 107.57 6.43
 0 11 7 37.26 2.83
 0 11 7 34.49 2.84
 0 -11 -7 34.92 3.59
 0 -11 -7 39.17 3.6
 0 -11 7 33.07 5.4
 0 11 7 36.77 6.78
 0 11 7 32.65 5.81
 0 -11 7 34.77 4.97
 0 -11 -7 31.88 4.54
 0 -11 7 32.47 3.37
 0 -11 7 33.75 3.36
 0 11 -7 36.74 2.82
 0 -11 -7 32.38 3.43
 0 11 7 32.65 2.68
 0 11 -7 43.86 3.05
 0 -11 -8 47.69 4.24
 0 11 8 48.87 3.41
 0 -11 -8 48.54 4.06
 0 11 8 49.78 3.48
 0 11 8 47.66 7.71
 0 -11 8 45.22 5.75
 0 -11 -8 49.1 5.94
 0 -11 8 45.68 6.55
 0 -11 8 44.01 4.01
 0 11 -8 46.96 3.28
 0 -11 -8 45.88 4.14
 0 11 -8 54.87 3.48
 0 11 8 52.93 3.44
 0 -11 -9 41.47 3.74
 0 -11 -9 43.18 4.1
 0 11 9 39.59 3.21
 0 11 9 43.8 3.27
 0 -11 9 35.4 5.35
 0 -11 -9 40 5.38
 0 11 9 35.59 6.94
 0 -11 9 35.71 6.02
 0 11 -9 38.97 3.03
 0 -11 9 37.57 3.71
 0 11 -9 39.34 2.83
 0 11 9 36.8 2.92
 0 11 -9 42.36 3.09
 0 -11 -9 41.88 3.97
 0 -11 -10 14.3 2.5
 0 11 10 13.22 1.95
 0 11 10 14.67 1.99
 0 -11 10 16.58 3.76
 0 -11 -10 17.13 3.64
 0 -11 10 15.77 4.01
 0 11 10 15.64 4.95
 0 11 -10 15.71 3.04
 0 11 -10 16.22 2.02
 0 11 -10 14.84 1.8
 0 -11 10 14.43 2.39
 0 11 10 16.97 2
 0 11 -10 17.69 2.03
 0 11 11 11.22 1.87
 0 -11 -11 8.95 1.98
 0 11 11 10.66 1.84
 0 11 -11 6.89 2.34
 0 -11 11 10.14 3.68
 0 11 11 8.09 3.48
 0 -11 -11 3.45 2.18
 0 -11 11 10.52 2.19
 0 11 -11 10.69 1.7
 0 -11 -11 10.14 2.02
 0 11 -11 8.86 1.46
 0 11 12 0.45 0.98
 0 -11 -12 0.93 1.18
 0 11 12 0.12 0.87
 0 -11 12 -0.67 1.74
 0 11 12 1.74 2.72
 0 11 -12 0.65 1.34
 0 11 -12 0.73 0.73
 0 -11 12 0.16 1.1
 0 11 -12 0.95 0.72
 0 -11 -12 1.32 0.88
 0 -11 13 46.32 4.57
 0 11 13 47.15 3.81
 0 11 13 49.05 4.08
 0 -11 -13 48.26 4.71
 0 11 -13 43.3 5.73
 0 -11 13 43.56 7.35
 0 11 13 44.85 8.32
 0 11 -13 49.16 3.67
 0 -11 13 49.36 4.49
 0 11 -13 48.07 3.57
 0 11 -13 63.03 4.81
 0 11 14 -0.21 1.32
 0 11 14 2.18 1.21
 0 11 14 1.08 1.2
 0 -11 14 0.21 1.05
 0 -11 -14 1.12 1.25
 0 -11 14 4.71 2.67
 0 11 14 1.07 2.03
 0 11 -14 0.17 1.41
 0 -11 14 0.96 1.23
 0 11 -14 0.29 0.87
 0 11 -14 0.53 0.91
 0 11 -14 1.29 1.06
 0 11 15 34.96 3.44
 0 -11 15 34.12 4.04
 0 11 15 40.09 3.94
 0 11 15 36.99 3.5
 0 -11 -15 40.04 4.37
 0 11 -15 35.53 5.71
 0 -11 15 35.49 7.11
 0 11 15 38.3 8
 0 11 -15 37.9 3.28
 0 -11 15 34.89 3.91
 0 11 -15 38.18 3.35
 0 11 -15 44 4.08
 0 11 16 6.36 1.72
 0 11 16 0.09 2.05
 0 11 16 6.39 1.82
 0 -11 -16 4.8 1.88
 0 -11 16 3.02 1.62
 0 11 -16 7.49 2.98
 0 11 -16 4.73 1.32
 0 -11 16 5.68 1.8
 0 11 -16 5.42 1.42
 0 11 -16 4.4 1.53
 0 11 17 11.5 2.08
 0 11 17 19.1 2.89
 0 -11 -17 22.3 3.42
 0 11 17 19.56 2.69
 0 -11 17 19.2 3.21
 0 11 -17 20.01 2.39
 0 -11 17 16.58 2.87
 0 11 -17 17.17 2.4
 0 11 -17 20.68 2.76
 0 -11 -17 20.25 3.42
 0 11 18 -1.75 1.81
 0 11 18 1.91 1.3
 0 11 18 1.35 1.04
 0 -11 18 2.14 1.35
 0 -11 -18 1.42 1.46
 0 11 -18 0.52 1.09
 0 11 -18 2.2 1.1
 0 -11 18 0.82 1.17
 0 -11 -18 1.83 1.58
 0 11 -18 0.9 0.98
 0 11 19 79.52 5.89
 0 11 19 68.15 5.24
 0 -11 -19 66.21 5.7
 0 11 19 73.11 5.43
 0 -11 19 63.86 5.69
 0 11 -19 75.18 5.15
 0 -11 19 65.69 5.48
 0 -11 -19 82.43 6.59
 0 11 20 6.18 1.78
 0 11 20 5.29 1.74
 0 -11 20 6.68 1.94
 0 11 20 6.87 1.89
 0 11 -20 4.53 1.4
 0 -11 20 5.67 1.84
 0 -11 -20 4.87 1.77
 0 11 21 3.49 1.73
 0 11 21 3.74 1.57
 0 11 21 3.13 1.37
 0 11 -21 3.67 1.45
 0 -11 21 3.29 1.53
 0 -11 -21 5.58 2.07
 0 11 22 14.65 2.43
 0 11 22 14.93 2.56
 0 11 22 14.33 2.55
 0 11 -22 13.98 2.26
 0 -11 22 13.08 2.36
 0 -11 -22 14.5 2.7
 0 11 23 51.42 4.48
 0 11 23 45.43 4.14
 0 11 23 46.53 4.35
 0 -11 23 44.19 4.14
 0 11 -23 43.9 3.77
 0 -11 -23 41.81 4.28
 0 11 24 13.01 2.34
 0 11 24 15.2 2.43
 0 11 24 13.49 2.25
 0 -11 24 14.04 2.32
 0 11 -24 14.09 2.09
 0 -11 -24 11.4 2.12
 0 11 25 0.44 0.93
 0 11 25 -0.48 0.97
 0 11 -25 0.22 0.79
 0 -11 25 0.36 0.9
 0 -11 -25 -0.7 0.98
 0 -12 0 14.5 2.36
 0 -12 0 9.57 2.42
 0 12 0 12.07 4.02
 0 -12 0 15.48 2.42
 0 12 0 12.28 1.72
 0 -12 0 12.11 2.04
 0 12 0 15.28 1.88
 0 -12 1 174.75 8.48
 0 12 1 165.28 6.5
 0 -12 -1 178.57 8.47
 0 -12 1 186.73 8.67
 0 -12 -1 192.29 8.77
 0 -12 -1 169.55 11.51
 0 12 -1 174.9 14.8
 0 12 1 180.19 14.9
 0 -12 1 164.58 11.4
 0 -12 1 172.84 8.29
 0 12 -1 165.93 6.92
 0 12 1 166.3 6.93
 0 12 1 172.97 7.13
 0 12 -1 181.61 7.26
 0 12 2 58.51 3.49
 0 -12 2 63.98 4.83
 0 -12 -2 64.71 4.84
 0 -12 -2 64.51 4.79
 0 -12 2 61.65 4.79
 0 -12 -2 46.52 6.16
 0 12 2 61.22 8.63
 0 -12 2 53.43 6.44
 0 12 -2 60.94 8.72
 0 12 2 58.19 3.73
 0 -12 2 63.36 4.7
 0 12 -2 59.09 3.74
 0 12 2 62.89 3.86
 0 12 -2 64.03 3.87
 0 -12 -2 65.81 5.03
 0 -12 -3 98.57 6.17
 0 -12 -3 106.99 6.32
 0 12 3 102.69 4.92
 0 -12 3 104.44 6.38
 0 -12 3 109.16 6.44
 0 12 3 95.8 10.95
 0 -12 -3 100.93 8.84
 0 12 -3 101.61 11.3
 0 -12 3 100.79 8.82
 0 -12 3 105.05 6.27
 0 12 -3 97.31 5.03
 0 12 3 99.75 5.13
 0 12 -3 104.82 5.24
 0 -12 -3 109.1 6.55
 0 12 3 99.75 5.09
 0 -12 -4 80.12 5.45
 0 -12 4 77.62 5.34
 0 -12 4 74.44 5.39
 0 12 4 66.43 3.97
 0 -12 -4 69.38 4.96
 0 -12 -4 64.36 7.02
 0 -12 4 66.56 7.23
 0 12 4 64.17 8.93
 0 12 -4 56.57 8.53
 0 -12 4 69.29 5.01
 0 12 4 70.62 4.23
 0 12 -4 70.43 4.19
 0 -12 -4 74.55 5.4
 0 12 -4 73.77 4.3
 0 12 4 71.18 4.2
 0 -12 5 3.05 1.38
 0 12 5 1.28 0.71
 0 -12 -5 3.14 1.35
 0 12 5 1.65 0.78
 0 -12 -5 2.05 1.2
 0 -12 5 2.25 1.84
 0 -12 5 2.75 1.91
 0 12 5 2.2 2.41
 0 -12 -5 0.86 2.26
 0 12 -5 2.46 0.9
 0 12 5 1.99 0.84
 0 -12 5 1.81 1.27
 0 -12 5 2.68 1.2
 0 -12 -5 3.37 1.52
 0 12 -5 3.09 1.03
 0 12 5 2.8 1.01
 0 -12 6 1.29 1.01
 0 12 6 -0.01 0.69
 0 -12 -6 -0.22 0.8
 0 12 6 0.55 0.65
 0 -12 -6 -0.33 0.96
 0 -12 6 -0.25 1.8
 0 12 6 0.15 2.26
 0 -12 -6 0.13 1.74
 0 -12 6 2.95 1.96
 0 12 -6 0.65 0.7
 0 -12 6 0.97 1.12
 0 -12 6 0.32 0.96
 0 12 6 0.75 0.66
 0 -12 -6 0.88 0.99
 0 12 -6 0.09 0.6
 0 12 7 12.9 1.77
 0 -12 -7 16.25 2.4
 0 -12 -7 12.55 2.27
 0 -12 7 16.53 2.63
 0 12 7 14.28 1.91
 0 12 7 13.36 4.39
 0 -12 7 14.44 4.02
 0 -12 7 12.56 3.17
 0 -12 -7 15.03 3.68
 0 12 -7 14.94 1.94
 0 -12 7 15.17 2.42
 0 -12 7 15.18 2.47
 0 12 7 16.41 2.02
 0 12 -7 16.28 2.06
 0 -12 -7 16.82 2.59
 0 12 8 107.77 5.72
 0 -12 -8 119.86 6.74
 0 -12 -8 116.63 7.06
 0 12 8 111.79 5.53
 0 -12 8 103.17 9.56
 0 -12 8 111.37 10.6
 0 12 8 108.11 12.18
 0 -12 -8 112.38 9.64
 0 -12 8 112.15 6.85
 0 -12 8 115.6 6.79
 0 12 -8 111.6 5.61
 0 12 -8 125.21 5.89
 0 12 8 107.61 5.56
 0 -12 -8 112.36 6.9
 0 12 9 12.9 1.96
 0 -12 -9 17.45 2.82
 0 12 9 13.92 1.99
 0 -12 9 22.99 4.74
 0 -12 9 16.56 4.48
 0 12 9 16.11 4.91
 0 -12 -9 14.99 3.4
 0 -12 9 15.67 2.59
 0 -12 9 13.22 2.38
 0 12 -9 15.71 2.08
 0 12 9 16.13 2.05
 0 12 -9 16.45 2.07
 0 -12 -10 2.17 1.38
 0 12 10 1.14 1
 0 12 10 1.79 0.99
 0 -12 10 -1.2 2.8
 0 -12 -10 4.61 2.25
 0 -12 10 6.23 3.2
 0 12 10 2.09 1.97
 0 12 10 4.61 2.78
 0 12 -10 2.25 0.9
 0 -12 10 1.71 1.25
 0 12 10 2.19 0.97
 0 12 -10 3.37 1.07
 0 -12 -11 0.72 1.02
 0 12 11 -0.03 1.14
 0 12 11 0.4 1.01
 0 12 11 3.25 2.79
 0 -12 11 0.99 1.91
 0 12 -11 0.75 0.67
 0 -12 11 0.18 1.03
 0 12 -11 -0.23 0.93
 0 12 11 -0.92 1.04
 0 -12 -11 0.03 1.01
 0 12 12 1 0.85
 0 12 12 -0.73 1.32
 0 12 12 0.42 1.01
 0 -12 -12 0.37 1.07
 0 -12 12 -0.46 1.62
 0 12 12 -3.54 2.57
 0 12 -12 -1.18 1.1
 0 12 -12 -0.13 0.65
 0 -12 12 -0.51 1.15
 0 -12 -12 -0.06 0.88
 0 -12 -13 0.57 1.25
 0 12 13 -1.14 1.58
 0 12 13 0.92 0.8
 0 12 13 0.94 1.08
 0 12 13 2.88 2.68
 0 -12 13 0.82 1.89
 0 12 -13 -0.03 0.97
 0 12 -13 0.65 0.74
 0 -12 13 0.18 1.19
 0 12 -13 -0.03 1.05
 0 12 14 3.3 1.54
 0 -12 -14 1.14 1.15
 0 12 14 -0.4 1.66
 0 12 14 2.15 1.04
 0 -12 14 11.72 4.43
 0 12 14 9.19 5.14
 0 -12 14 1.22 1.23
 0 12 -14 1 0.82
 0 12 -14 3.72 1.16
 0 12 -14 3.65 1.51
 0 12 15 29.98 3.43
 0 12 15 22.71 2.82
 0 12 15 32.58 3.3
 0 -12 -15 32.11 4.06
 0 -12 15 33.8 3.92
 0 12 -15 34.77 3.24
 0 12 -15 36.64 3.33
 0 12 -15 40.67 3.99
 0 -12 -16 12.35 2.63
 0 12 16 5.24 1.65
 0 12 16 10.67 2.05
 0 12 16 10.94 2.28
 0 12 -16 10.34 1.87
 0 12 -16 11.78 1.94
 0 -12 16 10.71 2.34
 0 12 -16 12.11 2.3
 0 -12 -16 15.4 3.12
 0 -12 -17 139.97 8.5
 0 12 17 133.28 7.33
 0 12 17 141.36 7.62
 0 12 17 142.52 7.99
 0 -12 17 133.16 8.03
 0 12 -17 143.02 6.98
 0 12 -17 139.88 7.15
 0 -12 -17 147.86 9.14
 0 12 -17 155.75 7.96
 0 12 18 36.96 3.83
 0 -12 -18 40.34 4.39
 0 12 18 43.83 4.28
 0 12 18 39.14 3.8
 0 12 -18 40.16 3.42
 0 -12 18 32.85 3.86
 0 12 -18 39.55 3.59
 0 12 -18 41.4 3.86
 0 -12 -18 43.11 4.76
 0 -12 -19 0.99 1.27
 0 12 19 0.86 1.03
 0 12 19 0.3 1.08
 0 12 19 0.32 1.06
 0 -12 19 -0.67 1.13
 0 12 -19 2.17 1.21
 0 12 -19 0.32 0.82
 0 -12 -19 0.24 1.32
 0 12 20 2.18 1.23
 0 12 20 2.98 1.52
 0 12 20 1.62 1.2
 0 12 -20 1.82 1.12
 0 -12 20 2.75 1.37
 0 -12 -20 1.07 1.38
 0 12 21 1.3 1.14
 0 12 21 1.97 1.09
 0 12 21 1.26 1
 0 12 -21 2.97 1.22
 0 -12 21 0.94 1.02
 0 -12 -21 2.27 1.44
 0 12 22 1.03 1.09
 0 12 22 1.44 1.07
 0 12 22 1.1 0.99
 0 12 -22 4.39 1.36
 0 -12 22 0.73 0.97
 0 -12 -22 0.77 1.15
 0 12 23 -0.69 0.92
 0 12 23 -1.53 1.35
 0 12 23 0.45 0.86
 0 -12 23 0.8 0.99
 0 12 -23 0.28 0.76
 0 -12 -23 0.16 1.09
 0 12 24 0.05 0.84
 0 12 24 0.07 1
 0 12 24 0.17 1.02
 0 -12 24 -0.3 0.79
 0 12 -24 0.49 0.84
 0 -12 24 -0.24 0.89
 0 -12 -24 1.26 0.93
 0 -13 0 -0.44 0.93
 0 -13 0 1.43 2.21
 0 -13 0 0.69 1.04
 0 13 0 0.28 1.84
 0 13 0 0.24 0.74
 0 13 0 0.37 0.7
 0 13 1 0.18 0.63
 0 -13 -1 -0.11 1.05
 0 -13 1 0.16 0.97
 0 -13 -1 0.08 0.83
 0 -13 -1 0.59 1.97
 0 -13 1 0.82 0.92
 0 -13 1 0.71 1.77
 0 13 -1 1.4 2.77
 0 13 1 0.35 1.83
 0 13 1 -0.07 0.7
 0 -13 1 0.31 1.02
 0 13 -1 -0.01 0.85
 0 13 -1 1.27 0.93
 0 13 1 -0.11 0.68
 0 -13 2 30.07 3.44
 0 -13 -2 28.52 3.25
 0 -13 -2 25.02 3.14
 0 -13 2 27.88 3.34
 0 13 2 27.1 2.45
 0 -13 2 28.56 5.04
 0 13 -2 23.6 5.85
 0 -13 -2 29.59 5.03
 0 13 2 23.7 5.86
 0 13 -2 23.98 2.57
 0 -13 2 29.16 3.38
 0 13 2 27.98 2.71
 0 13 -2 27.82 2.69
 0 -13 -2 31.18 3.61
 0 13 2 28.1 2.72
 0 -13 3 0.47 0.91
 0 -13 -3 1.3 0.96
 0 -13 -3 -0.05 0.87
 0 13 3 0.26 0.61
 0 -13 3 -0.5 1.84
 0 -13 -3 0.1 1.75
 0 13 -3 1.07 2.24
 0 13 3 -1.13 3.02
 0 -13 3 0.61 0.88
 0 -13 3 0.24 1.08
 0 13 -3 0.64 0.82
 0 13 3 0.93 0.79
 0 13 3 0.67 0.85
 0 13 -3 0.65 0.76
 0 -13 -3 0.5 1.15
 0 -13 4 7.89 1.89
 0 -13 -4 7.57 2.02
 0 13 4 6.43 1.32
 0 -13 -4 4.83 1.46
 0 -13 -4 6.23 2.62
 0 -13 4 6.8 2.76
 0 13 -4 6.29 3.35
 0 -13 4 7.04 2.88
 0 -13 4 6.39 1.75
 0 13 4 11.68 4.3
 0 13 -4 6.3 1.45
 0 13 4 5.85 1.28
 0 -13 4 6.95 1.8
 0 13 4 7.22 1.54
 0 13 -4 5.65 1.33
 0 -13 -4 6.04 1.8
 0 13 5 21.95 2.37
 0 -13 -5 22.61 2.93
 0 -13 5 22.05 2.98
 0 -13 5 23.11 3.13
 0 -13 -5 23.79 3.19
 0 -13 5 26.22 4.98
 0 -13 -5 28.57 5.13
 0 13 5 13.51 4.55
 0 -13 5 23 4.81
 0 13 5 22.51 2.53
 0 13 -5 20.99 2.43
 0 -13 5 23.39 3.04
 0 13 5 23.17 2.52
 0 -13 -5 23.3 3.27
 0 13 -5 26.12 2.65
 0 13 6 1.27 0.85
 0 -13 -6 3.72 1.32
 0 -13 -6 1.14 1.09
 0 -13 6 2.3 1.43
 0 13 6 0.63 0.85
 0 -13 6 1.79 2.2
 0 -13 -6 0.92 1.98
 0 -13 6 0.77 2.04
 0 -13 6 3.31 1.25
 0 13 6 5.39 3.22
 0 -13 6 1.07 1.25
 0 13 -6 2.7 1.01
 0 -13 6 2.73 1.41
 0 13 -6 1.32 0.86
 0 -13 -6 1 1.24
 0 13 6 2.38 1.04
 0 13 7 1.46 0.8
 0 13 7 3.49 1.16
 0 -13 7 4.18 1.52
 0 -13 -7 2.12 1.27
 0 -13 -7 2.79 2.14
 0 -13 7 0.29 2.27
 0 -13 7 1.55 1.44
 0 13 7 3.95 3.04
 0 -13 7 1.7 1.08
 0 13 -7 2.48 1.13
 0 -13 7 2.91 1.38
 0 -13 -7 2.42 1.43
 0 13 7 3.31 1.12
 0 13 -7 3.52 1.19
 0 13 8 2.65 1.03
 0 13 8 2.98 1.07
 0 -13 -8 3.04 1.61
 0 -13 8 4.69 1.58
 0 13 8 3.53 2.92
 0 -13 8 4.24 2.54
 0 -13 8 3.88 2.44
 0 -13 -8 2.8 2.44
 0 -13 8 3.09 1.38
 0 -13 8 2.68 1.41
 0 13 -8 2.1 0.95
 0 -13 -8 3.4 1.52
 0 13 -8 4.91 1.3
 0 13 8 3.51 1.19
 0 13 9 189.62 8.03
 0 -13 9 186.25 9.74
 0 -13 -9 191.77 9.79
 0 13 9 183.79 8.26
 0 -13 9 186.19 14.57
 0 -13 -9 182.56 13.39
 0 13 9 185.8 16.95
 0 -13 9 187.75 13.93
 0 -13 9 172.6 9.19
 0 -13 9 178.13 9.15
 0 13 -9 185.85 8.11
 0 13 9 184.51 8.07
 0 13 -9 206.21 8.39
 0 13 10 157.87 7.41
 0 13 10 157.06 7.72
 0 -13 -10 160.47 8.94
 0 13 10 182.23 16.95
 0 -13 10 162.65 13.85
 0 -13 -10 139.16 11.91
 0 -13 10 145.86 8.43
 0 -13 10 159.31 8.55
 0 13 -10 161.73 7.48
 0 13 -10 183.44 7.83
 0 13 10 169.16 7.62
 0 13 11 -0.81 1.3
 0 -13 -11 0.33 1.38
 0 13 11 0 0.89
 0 13 11 0.55 2.5
 0 -13 11 -6.48 3.16
 0 -13 11 0.02 1.34
 0 13 -11 -1.09 1.2
 0 -13 11 0.53 1.32
 0 13 -11 -0.21 0.88
 0 13 11 -0.46 1.01
 0 -13 -11 -0.87 1.2
 0 -13 -12 0.81 1.22
 0 13 12 1.3 0.89
 0 13 12 -0.5 1.53
 0 13 12 0.68 1.05
 0 13 12 -0.02 2.48
 0 -13 12 -1.75 3.51
 0 -13 12 -0.52 1.18
 0 -13 12 0.14 1.35
 0 13 -12 -0.04 0.92
 0 -13 -12 2.02 1.27
 0 13 13 109.91 5.96
 0 13 13 98.29 6.22
 0 -13 -13 103.54 7.16
 0 13 13 99.08 5.94
 0 -13 13 89.77 6.53
 0 13 -13 111.07 5.83
 0 -13 13 93.57 6.48
 0 13 -13 100.3 5.8
 0 13 -13 125.06 7.3
 0 13 14 83.4 5.79
 0 13 14 82.22 5.25
 0 13 14 81.04 5.45
 0 -13 -14 79.41 6.3
 0 13 -14 86.6 5.32
 0 13 -14 99.43 5.49
 0 -13 14 82.2 6.16
 0 -13 14 84.04 6.11
 0 13 -14 95.52 6.41
 0 13 15 24.49 2.86
 0 13 15 27.02 3.4
 0 13 15 22.02 2.85
 0 -13 -15 28.81 3.82
 0 13 -15 30.13 2.97
 0 -13 15 24.57 3.3
 0 -13 15 28.2 3.58
 0 13 -15 26.75 2.94
 0 13 -15 29.48 3.56
 0 13 16 29.87 3.58
 0 -13 -16 28.46 3.7
 0 13 16 28.45 3.12
 0 13 16 34.65 3.56
 0 -13 16 27.41 3.49
 0 -13 16 30.6 3.59
 0 13 -16 33.5 3.2
 0 13 -16 30.41 3.09
 0 13 -16 34.29 3.69
 0 -13 -16 30.14 4.03
 0 13 17 3.29 1.23
 0 13 17 1.58 1.08
 0 -13 -17 3.85 1.58
 0 13 17 2.59 1.41
 0 13 -17 2.57 1.16
 0 -13 17 3.23 1.51
 0 13 -17 2.51 1.05
 0 -13 17 2.3 1.43
 0 13 -17 3.52 1.46
 0 -13 -17 1.66 1.42
 0 -13 -18 5.74 1.81
 0 13 18 8.6 1.97
 0 13 18 7.88 1.81
 0 13 18 7.21 1.91
 0 -13 18 6.84 1.83
 0 13 -18 7.65 1.65
 0 13 -18 8.9 1.78
 0 -13 18 8.24 2
 0 -13 -18 6.88 2.08
 0 13 -18 7.06 1.57
 0 13 19 -0.88 1.29
 0 13 19 1.01 1.16
 0 13 19 1.25 1.08
 0 13 -19 0.15 0.83
 0 -13 19 -0.44 1.07
 0 -13 19 0.42 0.97
 0 13 -19 1.59 0.98
 0 -13 -19 0.53 1.1
 0 13 20 0.97 1.22
 0 13 20 1.82 1.34
 0 13 20 2.63 1.14
 0 -13 20 2.26 1.31
 0 13 -20 4.15 1.39
 0 -13 20 3.77 1.63
 0 -13 -20 2.37 1.6
 0 13 21 0.12 1.09
 0 13 21 -0.76 0.94
 0 13 21 0.44 1.1
 0 -13 21 0.32 1
 0 13 -21 0.03 0.91
 0 -13 21 1.61 1.14
 0 -13 -21 -0.54 1.25
 0 13 22 10.37 1.85
 0 13 22 10.9 2.03
 0 13 22 13.15 2.21
 0 13 -22 11.71 1.81
 0 -13 22 11.07 1.98
 0 -13 22 9.62 1.73
 0 -13 -22 8.59 1.92
 0 -13 23 3.69 1.44
 0 13 23 2.51 1.02
 0 13 23 4.12 1.36
 0 13 23 4.59 1.45
 0 -13 23 2.4 1.05
 0 13 -23 2.72 1.1
 0 -13 23 1.8 0.94
 0 -13 -23 4.38 1.43
 0 -14 0 229.17 10.44
 0 -14 0 240.87 10.77
 0 14 0 219.24 18.39
 0 -14 0 223.91 15.3
 0 14 0 215.36 9.09
 0 -14 0 226.59 10.76
 0 14 0 223.26 9.11
 0 -14 1 6.83 1.94
 0 -14 -1 10.2 2.22
 0 -14 1 7.22 1.84
 0 -14 -1 6.59 1.93
 0 -14 1 6.82 3.23
 0 -14 -1 5.61 2.62
 0 14 1 7.93 4
 0 14 -1 2.06 1.74
 0 14 1 4.52 1.28
 0 14 -1 5.36 1.54
 0 14 -1 6.01 1.54
 0 -14 -1 5.5 1.86
 0 14 1 6.23 1.56
 0 -14 2 13.62 2.54
 0 -14 -2 16.13 2.7
 0 -14 -2 12.13 2.27
 0 14 2 15.23 1.94
 0 -14 -2 9.43 3.34
 0 14 -2 16.75 5.06
 0 14 2 13.12 4.66
 0 -14 2 13.04 2.46
 0 -14 2 13.63 3.94
 0 14 2 12.59 1.95
 0 14 -2 10.56 1.96
 0 -14 -2 12.45 2.76
 0 14 2 14.19 2.15
 0 14 -2 16.47 2.28
 0 -14 -3 0.55 0.87
 0 14 3 0.6 0.85
 0 -14 -3 0.56 1.16
 0 -14 3 0.46 1.21
 0 14 -3 -3.53 2.66
 0 -14 3 0.4 2.25
 0 -14 -3 -0.18 1.97
 0 14 3 2.24 2.53
 0 -14 3 1.42 1.36
 0 -14 3 0.55 1.36
 0 14 3 0.36 0.81
 0 14 -3 0.23 0.93
 0 14 -3 1.61 1.13
 0 -14 -3 -0.37 1.36
 0 14 3 0.7 0.96
 0 14 4 321.11 11.37
 0 -14 -4 329.05 13.43
 0 -14 4 346.76 13.55
 0 -14 4 330.68 13.41
 0 -14 -4 321.32 18.99
 0 -14 4 313.58 18.13
 0 14 4 307.05 22.17
 0 -14 4 317.57 18.85
 0 14 4 340.29 12.01
 0 -14 4 332.43 13.28
 0 14 -4 314.09 11.72
 0 -14 -4 330.56 13.64
 0 14 4 333.24 11.91
 0 14 -4 340.14 11.98
 0 -14 5 81.08 5.89
 0 -14 -5 81.2 6
 0 14 5 78.68 4.79
 0 -14 5 79.47 5.93
 0 -14 5 68.91 8.16
 0 -14 5 71.47 8.55
 0 -14 -5 82.53 9.2
 0 14 5 81.76 11
 0 -14 5 73.4 5.63
 0 14 -5 75.56 5.03
 0 14 -5 77.64 4.93
 0 14 5 74.98 4.86
 0 -14 -5 73.37 5.81
 0 14 6 176.22 7.9
 0 -14 6 194.33 9.58
 0 -14 -6 188.2 9.59
 0 -14 6 188.42 9.6
 0 -14 6 179.96 13.75
 0 14 6 179.45 16.71
 0 -14 -6 172.18 13.5
 0 -14 6 189.54 14.15
 0 14 -6 183.51 8.25
 0 -14 6 176.32 9.18
 0 14 -6 192.95 8.3
 0 14 6 177.21 8.07
 0 -14 -6 176.78 9.42
 0 -14 -7 117.65 7.46
 0 -14 7 116.59 7.45
 0 14 7 121.36 6.39
 0 -14 7 125.68 7.48
 0 -14 7 111.13 10.88
 0 -14 -7 112.23 10.97
 0 -14 7 105.27 10.72
 0 14 7 128.75 14.19
 0 14 -7 118.98 6.43
 0 -14 7 122.45 7.36
 0 14 -7 134.21 6.63
 0 14 7 118 6.37
 0 -14 -7 116.55 7.42
 0 -14 -8 64.18 5.44
 0 -14 8 59.04 5.23
 0 14 8 66.83 4.66
 0 -14 8 69.65 5.45
 0 14 8 66.98 4.36
 0 -14 8 60.84 8.16
 0 -14 -8 61.38 8.04
 0 -14 8 58.54 8.1
 0 14 8 57.2 9.66
 0 14 -8 65.43 4.68
 0 -14 8 60.88 5.15
 0 -14 -8 60.45 5.29
 0 14 8 66.84 4.65
 0 14 -8 71.85 4.77
 0 -14 9 12.57 2.54
 0 14 9 10.32 1.6
 0 -14 -9 12.95 2.64
 0 14 9 15.9 2.37
 0 -14 9 17.39 4.61
 0 -14 -9 16 4.69
 0 -14 9 13.91 2.48
 0 14 9 15.08 5.95
 0 14 -9 15.97 2.34
 0 -14 9 14.06 2.7
 0 -14 9 13.57 2.61
 0 14 -9 14.47 2.17
 0 14 9 13.99 2.18
 0 14 10 36.11 3.45
 0 -14 -10 49.77 4.81
 0 -14 10 46.66 4.71
 0 14 10 49.62 4.16
 0 14 -10 47.41 3.95
 0 -14 10 45.86 4.57
 0 -14 10 45.82 4.48
 0 -14 -10 51.99 4.99
 0 14 10 50.38 4.05
 0 14 -10 50.52 4.01
 0 14 11 -0.94 1.58
 0 -14 -11 2.39 1.54
 0 14 11 4.06 1.43
 0 -14 11 2.84 1.23
 0 -14 11 2.48 1.2
 0 14 -11 4.47 1.48
 0 -14 11 2.67 1.47
 0 14 -11 3.35 1.18
 0 -14 -11 2.87 1.4
 0 14 11 3.33 1.31
 0 14 12 35.53 3.48
 0 -14 12 31.05 3.94
 0 -14 -12 35.53 4.11
 0 14 12 34.15 3.59
 0 -14 12 30.11 3.79
 0 14 -12 35.38 3.43
 0 -14 12 32.04 3.76
 0 -14 -12 39.35 4.12
 0 14 -12 47.6 4.46
 0 14 13 28.27 3.31
 0 -14 13 27.3 3.64
 0 14 13 27.93 3.13
 0 -14 -13 31.03 3.89
 0 -14 13 28.71 3.54
 0 -14 13 26.32 3.45
 0 14 -13 25 2.98
 0 14 -13 34.7 3.87
 0 14 14 6.44 1.7
 0 14 14 7.06 1.83
 0 -14 14 5.38 1.84
 0 -14 -14 6.54 2.05
 0 -14 14 8.02 2.07
 0 14 -14 9.35 1.86
 0 -14 14 5.11 1.62
 0 14 -14 8.21 2.04
 0 -14 15 2.62 1.54
 0 -14 -15 2.1 1.39
 0 14 15 2.8 1.5
 0 14 15 3.09 1.25
 0 -14 15 1.6 1.17
 0 -14 15 1.36 1.48
 0 14 -15 1.33 0.89
 0 14 -15 3.72 1.52
 0 -14 16 11.88 2.41
 0 -14 -16 9.07 2.26
 0 14 16 11.72 2.27
 0 14 16 12.51 2.06
 0 14 16 13.31 2.32
 0 -14 16 9.32 2.04
 0 14 -16 12.93 1.96
 0 -14 16 9.21 2.1
 0 14 -16 9.88 1.81
 0 -14 -16 11.86 2.59
 0 14 -16 10.04 2.02
 0 14 17 5.16 1.4
 0 14 17 5.62 1.78
 0 -14 -17 4.66 1.59
 0 -14 17 5.29 1.83
 0 14 17 3.68 1.49
 0 14 -17 3.81 1.2
 0 -14 17 3.46 1.48
 0 -14 17 5.73 1.74
 0 14 -17 3.69 1.19
 0 -14 -17 6.98 2.21
 0 14 -17 5.58 1.58
 0 -14 -18 7.81 1.92
 0 14 18 6.41 1.71
 0 14 18 6.71 1.62
 0 14 18 6.7 1.85
 0 -14 18 7.94 1.98
 0 14 -18 6.12 1.47
 0 -14 18 6.6 1.72
 0 14 -18 7 1.47
 0 -14 18 7.03 1.62
 0 14 -18 5.72 1.42
 0 -14 -18 7.56 2.08
 0 14 19 3.04 1.36
 0 14 19 3.85 1.32
 0 -14 19 3.13 1.37
 0 14 19 4.11 1.33
 0 -14 19 4.94 1.45
 0 14 -19 3.67 1.21
 0 -14 19 5.28 1.66
 0 -14 -19 5.14 1.59
 0 14 -19 2.56 1.06
 0 -14 20 2.03 1.2
 0 14 20 1.57 1.02
 0 14 20 3 1.27
 0 14 20 3.75 1.32
 0 14 -20 2.64 1.01
 0 -14 20 2.65 1.27
 0 -14 20 1.87 1.14
 0 -14 -20 2.71 1.43
 0 14 21 2.36 1.12
 0 14 21 1.88 1.04
 0 14 21 1.42 0.98
 0 -14 21 3.41 1.33
 0 14 -21 1.57 0.95
 0 -14 21 2.89 1.18
 0 -14 21 2.41 1.22
 0 -14 -21 2.79 1.25
 0 -14 22 8.81 1.82
 0 14 22 7.72 1.69
 0 14 22 6.08 1.45
 0 -14 22 4.98 1.38
 0 -14 22 7.43 1.48
 0 -14 -22 5.94 1.54
 0 -15 0 -0.77 1.38
 0 -15 0 -1.05 1.07
 0 15 0 -2.84 2.98
 0 -15 0 1.21 2.26
 0 15 0 -0.61 1.01
 0 -15 0 1 1.37
 0 15 0 -0.17 1.06
 0 -15 1 0.58 1.28
 0 -15 -1 1.3 1.45
 0 -15 1 0.88 1.11
 0 15 1 2.13 2.49
 0 -15 1 -0.21 2.34
 0 -15 -1 3.27 2.82
 0 15 -1 3.32 3.62
 0 15 -1 1.73 1.24
 0 15 1 1.35 1.07
 0 15 1 0.67 1.05
 0 15 -1 -0.13 1.02
 0 -15 -1 0.91 1.46
 0 -15 1 2.32 1.83
 0 -15 2 -0.61 1.01
 0 -15 2 0.13 1.06
 0 -15 -2 -1.12 1.21
 0 -15 -2 -0.7 2.65
 0 15 2 1.17 2.38
 0 -15 2 -6.38 3.23
 0 15 -2 -4.32 3.19
 0 15 2 -0.35 0.98
 0 15 -2 -0.7 1.1
 0 15 2 0.33 1.08
 0 -15 -2 -0.24 1.26
 0 15 -2 0.49 0.97
 0 15 3 86.13 5.01
 0 -15 3 86.05 6.11
 0 -15 3 74.7 5.77
 0 -15 -3 80.47 6.06
 0 -15 -3 76.91 9.18
 0 -15 3 81.37 9.53
 0 15 3 70.02 10.93
 0 15 3 82.03 5.28
 0 15 -3 72.49 5.09
 0 -15 -3 77.05 6.02
 0 15 -3 79.88 5.19
 0 15 3 81.15 5.3
 0 -15 4 21.98 3.06
 0 -15 4 24.35 3.26
 0 -15 -4 24.56 3.37
 0 15 4 20.39 2.49
 0 15 4 13.35 4.62
 0 -15 -4 19.64 4.77
 0 -15 4 19.01 4.87
 0 15 -4 19.21 2.64
 0 -15 4 19.16 3
 0 15 4 21.85 2.71
 0 15 4 20.86 2.69
 0 -15 -4 21.96 3.26
 0 15 -4 19.94 2.65
 0 -15 -5 -0.15 1.33
 0 15 5 -0.13 0.72
 0 -15 5 0.52 1.07
 0 -15 5 0.28 1.06
 0 -15 5 -1.68 3.32
 0 15 5 -0.54 2.71
 0 15 -5 0.39 1.09
 0 -15 5 0.36 1.14
 0 15 5 -0.31 1.09
 0 15 -5 0.15 0.83
 0 -15 -5 0.27 1.27
 0 -15 -6 25.63 3.37
 0 -15 6 25.5 3.31
 0 -15 6 27.7 3.54
 0 15 6 27.55 2.92
 0 -15 6 22.04 3.09
 0 15 -6 24.56 3.03
 0 15 -6 25.09 2.88
 0 15 6 23.47 2.85
 0 -15 -6 26.53 3.61
 0 -15 7 1.14 1.04
 0 15 7 1.52 1.05
 0 -15 -7 3.19 1.59
 0 -15 7 2.93 1.4
 0 15 -7 2.28 1.31
 0 -15 7 2.48 1.45
 0 -15 -7 1.81 1.73
 0 15 7 1.99 1.14
 0 15 -7 2.46 1.16
 0 15 8 56.73 4.38
 0 -15 8 50.64 4.83
 0 -15 8 57.67 4.95
 0 -15 -8 49.51 4.78
 0 -15 8 48.73 4.63
 0 15 -8 50.5 4.23
 0 15 -8 59.23 4.46
 0 15 8 56.19 4.41
 0 -15 9 8.95 2.17
 0 15 9 5.31 1.54
 0 -15 -9 5.62 1.67
 0 15 9 8.19 1.72
 0 -15 9 7.07 1.88
 0 15 -9 4.82 1.66
 0 -15 9 7.44 2
 0 15 9 6.5 1.59
 0 15 -9 6.59 1.66
 0 -15 -10 3.53 1.42
 0 15 10 4.7 1.52
 0 -15 10 5.69 1.86
 0 15 10 6.5 1.6
 0 -15 10 4.44 1.53
 0 15 -10 6.21 1.71
 0 -15 10 6.6 1.83
 0 -15 -10 5.86 1.87
 0 15 -10 6.43 1.61
 0 15 10 5.87 1.55
 0 15 11 27.69 3.08
 0 -15 11 26.62 3.49
 0 15 11 30.59 3.41
 0 -15 11 27.34 3.37
 0 -15 -11 27.67 3.57
 0 15 -11 24 2.99
 0 -15 11 26.5 3.39
 0 -15 -11 28.65 3.58
 0 15 11 27.07 3.01
 0 15 -11 28.33 3.61
 0 15 -11 32.08 3.2
 0 15 12 4.06 1.6
 0 -15 -12 2.98 1.53
 0 15 12 3.01 1.27
 0 -15 12 2.31 1.14
 0 -15 12 2.3 1.17
 0 15 -12 1.85 1.35
 0 -15 12 3.5 1.61
 0 15 -12 3.67 1.55
 0 -15 -12 2.56 1.47
 0 15 13 11.21 2.27
 0 15 13 12.22 2.15
 0 -15 -13 12.56 2.57
 0 -15 13 10.27 2.37
 0 -15 13 11.56 2.26
 0 -15 13 9.75 2.15
 0 15 -13 10.8 1.98
 0 -15 13 10.55 2.28
 0 15 -13 12.83 2.43
 0 -15 -14 1 1.13
 0 15 14 0.2 1.08
 0 -15 14 0.5 1.05
 0 15 14 -0.73 1.16
 0 -15 14 -0.23 1
 0 -15 14 -0.3 1.21
 0 15 -14 -0.28 0.97
 0 -15 14 -0.54 1.05
 0 15 -14 0.04 1.1
 0 -15 -15 21.37 3.05
 0 -15 15 23.16 3.21
 0 15 15 29.43 3.3
 0 15 15 26.3 3.25
 0 -15 15 23.9 2.94
 0 15 -15 22.33 2.74
 0 -15 15 17.1 2.7
 0 -15 15 17.7 2.78
 0 15 -15 26.91 3.2
 0 -15 -15 22.86 3.37
 0 15 16 5.02 1.57
 0 -15 -16 4.21 1.53
 0 -15 16 6.48 1.85
 0 15 16 6.46 1.71
 0 -15 16 7.04 1.68
 0 15 -16 6.6 1.6
 0 -15 16 4.14 1.51
 0 -15 16 5.38 1.55
 0 15 -16 7.18 1.76
 0 -15 -16 8.96 2.2
 0 -15 17 37.42 3.85
 0 15 17 36.01 3.72
 0 -15 -17 31.94 3.59
 0 15 17 36.05 3.57
 0 -15 17 36.55 3.46
 0 15 -17 33.86 3.14
 0 -15 17 33.04 3.52
 0 -15 17 34.05 3.44
 0 -15 -17 37.57 4.06
 0 15 -17 38.3 3.51
 0 15 18 8.44 1.83
 0 15 18 10.38 2.02
 0 -15 18 8.54 1.83
 0 -15 18 9.85 1.79
 0 -15 18 6.59 1.61
 0 -15 18 8.8 1.84
 0 15 -18 10.28 1.75
 0 -15 -18 10.99 2.23
 0 15 19 17.92 2.42
 0 -15 19 17.8 2.52
 0 15 19 17.4 2.54
 0 -15 19 15.33 2.14
 0 -15 19 17.25 2.35
 0 -15 -19 15.98 2.43
 0 15 20 3.76 1.21
 0 -15 20 4.35 1.49
 0 15 20 6.99 1.64
 0 -15 20 5.32 1.36
 0 -15 -20 5.84 1.52
 0 15 21 6.27 1.55
 0 -15 -21 4.2 1.23
 0 -16 0 100.6 6.75
 0 16 0 93.04 5.91
 0 -16 0 91.69 6.71
 0 16 0 96.89 6.05
 0 -16 1 110.22 7.08
 0 -16 -1 101.74 6.87
 0 16 1 107.66 6.33
 0 16 -1 104.86 6.37
 0 -16 -1 100.6 7.03
 0 -16 1 101.01 7.01
 0 16 1 106.82 6.39
 0 16 -1 102.2 6.25
 0 -16 -2 1.45 1.16
 0 -16 2 0.17 1.04
 0 16 2 0.73 0.95
 0 16 -2 1.23 1.27
 0 16 -2 0.56 1.17
 0 -16 -2 0.16 1.35
 0 16 2 2.06 1.45
 0 -16 2 2.5 1.8
 0 -16 -3 23.64 3.27
 0 -16 3 25.98 3.29
 0 -16 3 22.66 3.14
 0 16 -3 26.76 3.17
 0 16 -3 22.77 2.84
 0 16 3 22.19 2.95
 0 -16 3 23.34 3.34
 0 -16 -3 22.95 3.36
 0 -16 -4 11.72 2.39
 0 -16 4 13.29 2.4
 0 16 4 13.32 2.05
 0 -16 4 11.2 2.3
 0 16 -4 13.59 2.31
 0 16 -4 10.45 2.05
 0 -16 -4 10.31 2.37
 0 16 4 13.43 2.29
 0 16 5 11.41 1.92
 0 -16 5 13.3 2.45
 0 -16 5 13.31 2.49
 0 -16 -5 10.97 2.27
 0 16 -5 10.59 2.1
 0 -16 -5 11.85 2.48
 0 16 -5 11.1 2.06
 0 16 5 9.93 2.09
 0 -16 6 24.49 3.27
 0 -16 6 19.23 2.94
 0 -16 -6 21.88 3.2
 0 16 6 23.35 2.79
 0 16 -6 21.68 2.93
 0 -16 6 21.68 3.02
 0 -16 -6 19.85 3.11
 0 16 -6 21.04 2.78
 0 16 6 21.74 2.84
 0 -16 -7 61.61 5.33
 0 -16 7 76.86 5.76
 0 16 7 72.14 5.02
 0 -16 7 68.27 5.37
 0 16 -7 67.75 5.07
 0 -16 7 72.44 5.58
 0 16 7 62.34 4.84
 0 16 -7 70.07 5.06
 0 -16 8 5.25 1.7
 0 -16 -8 2.14 1.21
 0 16 8 4.02 1.43
 0 -16 8 4.4 1.6
 0 16 -8 3.43 1.52
 0 -16 8 2.04 1.43
 0 16 8 1.26 0.98
 0 16 -8 1.1 1.17
 0 -16 9 37.06 4.05
 0 -16 -9 34.46 3.94
 0 -16 9 38.25 3.89
 0 16 9 37.2 3.67
 0 -16 9 36.16 3.9
 0 16 -9 37.54 3.71
 0 16 9 34.17 3.46
 0 16 -9 40.34 3.76
 0 -16 -9 41.87 4.47
 0 -16 -10 10.07 2.16
 0 16 10 9.73 2.08
 0 -16 10 6.46 1.85
 0 -16 10 9.74 2.13
 0 16 -10 11 2.16
 0 -16 10 11.11 2.23
 0 -16 -10 10.28 2.35
 0 16 -10 14.5 2.51
 0 16 -10 11.05 2
 0 16 10 12.75 2.18
 0 16 11 20.34 2.8
 0 -16 11 15.81 2.73
 0 -16 -11 19.5 2.97
 0 16 11 18.65 2.49
 0 -16 11 13.12 2.35
 0 -16 11 16.79 2.68
 0 16 -11 17.64 2.6
 0 16 -11 23.11 3.11
 0 16 11 21.25 2.69
 0 -16 -11 20.15 2.89
 0 -16 12 -0.67 1
 0 16 12 -0.18 0.84
 0 -16 -12 -0.36 1.01
 0 16 12 -0.25 0.99
 0 -16 12 -0.27 1.02
 0 16 -12 0.6 0.99
 0 -16 12 -0.14 1.18
 0 16 -12 0.84 1.09
 0 -16 -13 -0.04 0.94
 0 16 13 -0.08 0.83
 0 16 13 0.33 0.98
 0 -16 13 -0.12 0.99
 0 -16 13 -0.35 0.88
 0 -16 13 0.59 0.97
 0 16 -13 0.08 0.99
 0 16 -13 0.3 1.12
 0 16 14 17.05 2.64
 0 16 14 16.21 2.39
 0 -16 14 11.51 2.17
 0 -16 -14 11.96 2.22
 0 -16 14 14.49 2.22
 0 16 -14 14.06 2.16
 0 -16 14 12.7 2.16
 0 16 -14 15.59 2.44
 0 -16 -14 16.49 2.83
 0 -16 -15 2.36 1.23
 0 16 15 1.68 1.13
 0 -16 15 3.06 1.45
 0 16 15 1.7 1.01
 0 -16 15 2 1.09
 0 -16 15 2.21 1.16
 0 16 -15 2.19 1.02
 0 -16 -15 0.97 1.01
 0 16 -15 2.95 1.29
 0 16 16 9.66 1.99
 0 -16 -16 8.98 1.86
 0 16 16 10.35 1.92
 0 -16 16 8.34 1.82
 0 -16 16 10.65 1.84
 0 16 -16 7.29 1.54
 0 -16 16 9.95 1.93
 0 16 -16 9.04 1.77
 0 -16 -16 9.63 2.08
 0 16 17 8.46 1.79
 0 16 17 6.49 1.52
 0 -16 -17 5.34 1.4
 0 -16 17 6.51 1.58
 0 -16 17 7.4 1.6
 0 16 -17 7.66 1.53
 0 -16 -17 6.68 1.71
 0 16 18 1.15 0.92
 0 -16 18 0.85 1.03
 0 16 18 1.43 0.99
 0 -16 18 0.74 0.72
 0 -16 -18 1.09 0.98
 0 16 -18 -0.23 0.67
 0 16 19 0.74 0.94
 0 -16 19 -0.59 0.72
 0 -16 -19 -0.43 0.84
 0 -17 0 -0.87 1.33
 0 17 0 -0.09 0.96
 0 17 0 -0.18 1.08
 0 -17 0 -0.13 1.19
 0 -17 -1 26.57 3.39
 0 -17 1 29.56 3.51
 0 17 -1 28.34 3.26
 0 -17 -1 25.01 3.43
 0 17 1 30.22 3.44
 0 -17 1 25.11 3.46
 0 17 -1 29.77 3.39
 0 -17 2 58.71 4.96
 0 -17 -2 58.79 5.01
 0 17 -2 62.34 4.88
 0 -17 -2 53.91 4.96
 0 17 -2 61.08 4.85
 0 17 2 60.81 4.88
 0 -17 2 59.13 5.19
 0 -17 -3 7.29 2.04
 0 -17 3 6.58 1.73
 0 17 -3 4.14 1.41
 0 17 -3 3.82 1.47
 0 17 3 4.82 1.59
 0 -17 -3 3.24 1.52
 0 -17 3 5.41 1.95
 0 -17 4 2.05 1.33
 0 -17 -4 1.62 1.15
 0 17 -4 -0.16 1.13
 0 -17 -4 2.02 1.33
 0 17 4 0.08 1.31
 0 -17 4 0.8 1.13
 0 17 -4 -0.39 1.25
 0 17 5 1.99 1.06
 0 -17 -5 2.54 1.37
 0 -17 5 2.75 1.33
 0 17 -5 2.91 1.44
 0 17 5 1.33 1.08
 0 -17 -5 2.78 1.39
 0 17 -5 1.59 1.15
 0 -17 5 0.78 1.3
 0 17 6 1.31 1.04
 0 -17 6 1.94 1.22
 0 -17 -6 2.28 1.24
 0 17 -6 2.43 1.34
 0 17 -6 1.94 1.19
 0 17 6 1.52 1.14
 0 -17 7 -0.8 1.11
 0 -17 -7 -0.18 1.17
 0 17 7 0.4 0.8
 0 17 -7 -0.05 1.12
 0 17 7 -0.21 1.19
 0 17 -7 -0.02 1.15
 0 -17 8 3.1 1.08
 0 17 8 4.84 1.51
 0 -17 -8 5.03 1.69
 0 17 -8 1.75 1.2
 0 17 8 2.32 1.26
 0 17 -8 2.52 1.4
 0 17 -8 2.82 1.1
 0 -17 -8 2.92 1.42
 0 -17 9 41.1 3.98
 0 -17 -9 32.02 3.68
 0 -17 9 36.17 3.66
 0 17 9 40.35 3.77
 0 17 -9 42.81 3.91
 0 -17 -9 40.46 4.19
 0 17 -9 39.08 3.64
 0 17 9 39.23 3.69
 0 17 -9 45.23 4.19
 0 -17 -10 9.73 2.09
 0 -17 10 7.56 1.8
 0 17 10 11.64 2.14
 0 -17 10 9.6 1.83
 0 -17 10 11.02 2.19
 0 17 -10 9.84 1.99
 0 17 10 12.16 2.08
 0 -17 -10 9.77 2.1
 0 17 -10 14.31 2.4
 0 17 -10 10.65 1.93
 0 -17 11 1.15 1.33
 0 -17 -11 0.13 0.88
 0 17 11 0.29 0.96
 0 -17 11 -0.21 0.82
 0 -17 11 0.14 0.93
 0 17 -11 -0.19 1.11
 0 17 -11 -0.42 1.06
 0 -17 -11 -0.72 0.96
 0 17 12 36.82 3.64
 0 -17 12 30.68 3.11
 0 -17 12 32.19 3.36
 0 -17 -12 29.98 3.41
 0 17 -12 36.6 3.43
 0 -17 12 24.82 2.97
 0 17 -12 38.59 3.76
 0 -17 -13 1.08 1.09
 0 -17 13 1.33 1.14
 0 17 13 -0.38 1.02
 0 -17 13 0.13 0.79
 0 17 -13 0.79 0.87
 0 -17 13 0.53 0.87
 0 -17 -13 1.36 1.08
 0 17 -13 2.11 1.14
 0 17 14 0.53 0.98
 0 -17 -14 1.44 0.97
 0 -17 14 1.39 1.23
 0 -17 14 0.52 0.87
 0 -17 14 -0.55 0.95
 0 17 -14 -0.32 1.02
 0 17 -14 0.01 0.87
 0 -17 -14 0.03 0.97
 0 -17 -15 4.32 1.37
 0 17 15 4.23 1.37
 0 17 15 5.61 1.56
 0 -17 15 4.04 1.13
 0 -17 -15 4.71 1.42
 0 17 -15 4.38 1.31
 0 -17 -16 2.55 1.01
 0 17 16 3.35 1.25
 0 -17 16 3.83 1.19
 0 -17 -16 2.8 1.15
 0 17 -16 2.25 1
 0 17 17 1.5 0.85
 0 -17 17 2.79 1.08
 0 -17 -17 0.97 0.9
 0 -18 0 2.12 1.19
 0 -18 0 1.33 1.24
 0 18 0 2.01 1.32
 0 -18 1 19.61 2.75
 0 -18 -1 18.91 2.82
 0 18 1 24.7 3.1
 0 -18 1 20.52 2.95
 0 18 -1 26.22 3.15
 0 -18 -1 16.78 2.76
 0 -18 -2 -0.85 1.1
 0 -18 2 0.5 0.9
 0 -18 2 0.89 1.18
 0 18 2 -0.62 1.28
 0 18 -2 -0.76 1.28
 0 -18 -2 0.39 1.21
 0 -18 3 15.06 2.46
 0 -18 -3 15.69 2.48
 0 18 -3 19.28 2.67
 0 -18 3 15.28 2.62
 0 18 3 17.82 2.65
 0 18 -3 19.32 2.74
 0 -18 -3 14.37 2.49
 0 -18 4 20.02 2.78
 0 -18 -4 19.32 2.8
 0 18 -4 22.04 2.9
 0 18 4 23.43 2.97
 0 -18 -4 19.06 2.83
 0 -18 4 20.95 3
 0 18 -4 25.63 3
 0 -18 -5 3.05 1.46
 0 -18 5 2.73 1.28
 0 18 -5 2.35 1.12
 0 -18 5 2.6 1.29
 0 18 5 1.31 1.11
 0 18 -5 2.85 1.24
 0 -18 -6 -1.6 1.09
 0 -18 6 0.36 0.8
 0 18 -6 -0.09 1.18
 0 -18 6 0.19 1.1
 0 18 -6 -0.44 1.04
 0 18 -6 1.42 1.16
 0 18 6 -0.39 1.06
 0 -18 7 2.4 1.14
 0 18 7 1.61 0.83
 0 -18 -7 1.03 1.07
 0 18 -7 1.2 1.08
 0 -18 -7 3.19 1.52
 0 18 7 0.52 0.85
 0 18 -7 3.69 1.63
 0 18 -7 0.54 1.08
 0 -18 7 1.64 1.19
 0 -18 -8 12.79 2.21
 0 -18 8 11.62 1.95
 0 18 8 14.52 2.2
 0 18 -8 15.77 2.46
 0 -18 8 18.29 2.65
 0 18 8 16.02 2.38
 0 18 -8 14.95 2.21
 0 18 -8 15.79 2.55
 0 -18 -8 14.25 2.47
 0 18 9 9.68 1.85
 0 -18 -9 6.43 1.69
 0 -18 9 9.91 1.9
 0 18 -9 9.71 1.93
 0 18 -9 9.53 1.81
 0 -18 9 9.54 1.99
 0 18 -9 11.26 2.16
 0 18 9 11.3 1.99
 0 -18 -9 12.03 2.17
 0 18 10 4.89 1.41
 0 -18 -10 4.19 1.51
 0 -18 10 4.8 1.32
 0 18 -10 5.77 1.59
 0 18 10 7.65 1.56
 0 18 -10 6.09 1.41
 0 -18 -10 5.46 1.54
 0 18 -10 5.91 1.63
 0 18 11 0.85 1.06
 0 -18 -11 2.12 1.06
 0 18 -11 0.32 0.95
 0 -18 -12 5.15 1.5
 0 18 12 6.9 1.52
 0 -18 -12 6.3 1.61
 0 18 -12 7.27 1.66
 0 -18 -13 -0.13 0.8
 0 18 13 1.2 1
 0 18 -13 0.19 0.76
 0 -18 -13 1.64 1.16
 0 18 14 6.74 1.53
 0 -18 -14 10.1 1.85
 0 18 -14 8.06 1.55
 0 -19 0 -0.31 0.97
 0 19 0 -0.29 1.17
 0 19 0 1.45 1.15
 0 -19 0 0.84 1.37
 0 -19 -1 6.69 1.58
 0 -19 1 5.52 1.42
 0 19 -1 11.58 2.08
 0 19 -1 9.14 1.99
 0 19 1 10.96 2.08
 0 -19 -1 6.92 1.72
 0 -19 1 7.64 1.88
 0 -19 2 1.59 1.02
 0 -19 -2 -0.72 0.96
 0 19 -2 0 0.98
 0 -19 2 1.37 1.06
 0 19 2 1.18 1.11
 0 19 2 -0.39 0.88
 0 -19 -2 3.63 1.35
 0 19 -2 1.02 1.16
 0 -19 -3 6.24 1.58
 0 -19 3 7.99 1.62
 0 19 -3 7.1 1.75
 0 -19 3 6.15 1.61
 0 19 3 5.09 1.5
 0 19 3 7.04 1.51
 0 19 -3 5.64 1.62
 0 -19 4 0.91 0.83
 0 -19 -4 1.38 0.95
 0 19 -4 3.53 1.39
 0 -19 4 1.5 1.16
 0 19 4 3.5 1.45
 0 19 -4 1.63 1.12
 0 -19 5 0.47 0.82
 0 -19 -5 -0.03 0.8
 0 -19 -5 -0.63 1.15
 0 -19 5 -0.21 0.88
 0 19 -5 1.07 1.17
 0 19 5 -0.1 0.86
 0 19 -5 -0.59 0.94
 0 -19 6 4.5 1.27
 0 -19 -6 3.27 1.26
 0 19 -6 5.55 1.58
 0 -19 6 3.79 1.35
 0 19 -6 3.39 1.24
 0 19 6 5.37 1.53
 0 -19 -6 5.62 1.65
 0 -19 -7 12.55 2.02
 0 -19 7 13.16 2.07
 0 -19 -7 15.47 2.37
 0 19 -7 13.26 1.99
 0 19 7 16.83 2.32
 0 19 -7 16.39 2.4
 0 -19 -8 3.09 1.22
 0 -19 8 3.99 1.28
 0 19 -8 4.74 1.2
 0 -19 -8 4.6 1.35
 0 19 8 5.1 1.39
 0 19 -8 7.19 1.66
 0 -19 -9 6.81 1.44
 0 19 9 9.08 1.69
 0 19 -9 10.58 1.9
 0 -19 -9 8.54 1.73
 0 19 -9 11.94 1.86
 0 -19 9 8.32 1.6
 0 -19 -10 6.03 1.39
 0 19 -10 9.23 1.72
 0 -19 10 7.29 1.53
 0 -19 -10 6.96 1.59
 0 -19 11 2.06 1.04
 0 19 -11 2.51 1.03
 0 19 -12 1.69 0.99
 0 20 0 7.72 1.59
 0 20 0 5.61 1.54
 0 -20 0 7.87 1.59
 0 20 -1 -0.78 1.03
 0 -20 1 -0.67 0.83
 0 20 -1 1.42 0.92
 0 20 1 1.23 1.02
 0 20 1 1.15 1
 0 20 -2 15.98 2.18
 0 -20 2 12.84 2.01
 0 20 -2 16.54 2.24
 0 20 2 19.17 2.47
 0 20 -3 20.04 2.48
 0 -20 3 15.76 2.15
 0 -20 -3 16.55 2.48
 0 20 3 21.89 2.64
 0 20 -3 20.65 2.46
 0 20 -4 6.82 1.54
 0 -20 -4 7.34 1.69
 0 -20 4 5.95 1.38
 0 20 -4 7.13 1.56
 0 20 4 6.98 1.52
 0 -20 5 30.64 2.89
 0 -20 -5 33.38 3.24
 0 20 5 38.33 3.31
 0 20 -5 38.13 3.27
 0 20 -5 33.23 3.03
 0 -20 6 -0.41 0.82
 0 20 -6 1.08 0.82
 0 20 -6 0.59 0.73
 0 -20 -6 0.19 0.78
 0 20 6 0.09 0.77
 0 -20 7 10.22 1.65
 0 20 -7 10.7 1.77
 0 20 -8 2.49 0.94
 1 0 0 0.25 0.29
 1 0 -1 10.24 1.08
 -1 0 -1 9.59 1.01
 1 0 1 10.74 0.95
 1 0 -1 10.69 1.04
 -1 0 -2 14.38 1.39
 1 0 -2 13.44 1.16
 1 0 2 15.37 1.35
 1 0 -2 15.59 1.37
 -1 0 3 32.65 1.89
 1 0 3 34.99 2.33
 1 0 -3 33.03 1.98
 1 0 -3 36.1 2.27
 -1 0 -3 34.55 2.4
 -1 0 -4 10.49 1.25
 -1 0 4 10.86 1.26
 1 0 -4 10.76 1.34
 1 0 -4 10.97 1.24
 1 0 4 10.72 1.47
 -1 0 -4 11.28 1.56
 1 0 5 265.12 9.4
 -1 0 -5 258.77 9.31
 -1 0 -5 267.6 8.3
 1 0 -5 266.36 8.87
 -1 0 5 269.4 8.73
 -1 0 -6 1036.79 24.87
 -1 0 -6 1043.19 27.27
 -1 0 6 1074.02 26.39
 -1 0 -6 989.49 23.6
 -1 0 6 967.23 23.56
 1 0 -6 1096.59 26.47
 1 0 6 1063.36 27.28
 1 0 -7 863.01 21.84
 1 0 7 842.76 22.9
 -1 0 -7 793.94 19.48
 -1 0 -7 764.32 18
 -1 0 7 844.62 21.98
 -1 0 -7 829.17 22.57
 -1 0 7 735.74 17.88
 -1 0 -8 341.4 10.07
 1 0 8 375.09 13.56
 -1 0 8 372.02 12.78
 1 0 -8 369.91 12.45
 -1 0 8 380.49 12.95
 -1 0 -8 356.43 13.13
 -1 0 -9 1.13 0.52
 -1 0 9 0.53 0.8
 1 0 9 1.74 1.34
 1 0 -9 0.51 0.86
 -1 0 9 1.48 1.1
 -1 0 10 12.52 2.23
 -1 0 10 12.75 2.26
 1 0 10 13.01 2.52
 1 0 -10 10.48 2.05
 -1 0 -10 12.01 1.77
 1 0 11 803.31 25.88
 -1 0 11 774.94 24.73
 1 0 -11 757.84 23.78
 -1 0 -11 769.79 21.98
 -1 0 11 818.46 24.93
 1 0 12 17.28 3.22
 -1 0 12 18.36 3.07
 -1 0 12 23.58 3.47
 -1 0 -12 18.64 2.49
 1 0 -12 17.89 3.01
 -1 0 -13 250.09 10.41
 1 0 -13 223.34 11.4
 1 0 13 228.33 12.71
 -1 0 13 235.2 12.17
 -1 0 13 244.79 12.47
 1 0 14 37.9 2.96
 -1 0 14 37.56 4.78
 -1 0 -14 39.2 4.02
 1 0 -14 37.6 4.52
 1 0 14 40.41 5.31
 -1 0 14 37.6 4.85
 -1 0 -14 38.5 3.01
 -1 0 -14 38.48 2.68
 1 0 -14 37.9 2.95
 1 0 -14 38.42 3.24
 1 0 15 1.9 0.88
 -1 0 -15 1.45 1.16
 -1 0 15 3.19 1.84
 1 0 -15 2.13 1.47
 -1 0 15 1.42 1.53
 1 0 15 1.38 1.67
 1 0 -15 1.7 0.64
 -1 0 -15 1.53 0.74
 1 0 -15 1.61 0.81
 1 0 -15 1.7 0.66
 -1 0 -15 2.02 0.93
 1 0 -15 1.8 0.91
 -1 0 -15 1.32 0.74
 -1 0 -15 2.59 0.76
 -1 0 16 8.78 1.44
 1 0 16 9.07 1.62
 1 0 16 5.12 2.35
 1 0 -16 9.05 2.66
 -1 0 16 6.8 2.46
 -1 0 -16 8.54 2.27
 -1 0 16 5.1 2.18
 -1 0 -16 8.13 1.55
 -1 0 -16 7.55 1.3
 1 0 -16 7.29 1.33
 1 0 -16 7.14 1.3
 1 0 -16 6.84 1.5
 -1 0 -16 7.8 1.17
 1 0 -16 8.94 1.69
 -1 0 -16 6.93 1.49
 -1 0 17 19.47 2.2
 1 0 17 19.78 2.44
 1 0 -17 22.86 4.16
 -1 0 -17 20.82 3.58
 -1 0 17 18.7 3.97
 1 0 17 17.55 4.14
 -1 0 -17 21.25 2.57
 1 0 -17 18.47 2.36
 1 0 -17 21.03 2.19
 -1 0 -17 20.53 2.2
 1 0 -17 19.27 2.12
 -1 0 -17 20.81 1.97
 1 0 17 21.27 2.59
 1 0 -17 18.92 2.54
 -1 0 -17 21.64 2.55
 -1 0 18 9.68 1.69
 1 0 18 7.02 1.67
 -1 0 -18 9.16 2.39
 -1 0 18 3.65 2.07
 1 0 -18 8.38 2.7
 1 0 18 11.48 3.59
 1 0 -18 8.88 1.51
 1 0 -18 8.84 1.78
 -1 0 -18 8.37 1.83
 1 0 -18 7.74 1.4
 1 0 -18 9.29 1.9
 -1 0 -18 9.97 1.63
 1 0 18 10.49 1.92
 1 0 -18 7.82 1.77
 -1 0 -18 8.23 1.72
 -1 0 -18 9.18 1.35
 -1 0 19 -0.09 0.73
 1 0 19 -0.2 0.88
 1 0 19 0.5 1.86
 -1 0 19 -1.02 1.96
 1 0 -19 -2.72 1.94
 -1 0 -19 -0.11 1.58
 1 0 -19 1.17 0.82
 -1 0 -19 0 0.8
 1 0 -19 1.11 1
 1 0 -19 0.02 0.73
 -1 0 -19 -0.62 1.05
 1 0 -19 0.27 0.92
 1 0 19 0.11 0.91
 -1 0 -19 0.21 0.93
 -1 0 -19 -0.22 0.69
 1 0 -19 -0.65 0.85
 -1 0 20 4.02 1.21
 1 0 20 2.84 1.22
 -1 0 20 3.41 2.43
 1 0 20 2.56 1.8
 1 0 -20 5.07 2.29
 -1 0 -20 3.5 2.32
 1 0 -20 6.06 1.72
 1 0 -20 3.73 1.15
 -1 0 -20 3.65 1.07
 1 0 -20 4.81 1.31
 -1 0 -20 3.76 1.18
 -1 0 -20 3.89 1.53
 1 0 20 4.07 1.53
 1 0 -20 2.77 1.48
 -1 0 -20 3.57 1.3
 -1 0 21 0.31 1.03
 1 0 21 0.71 1.07
 1 0 -21 -0.4 1.88
 1 0 21 0.4 1.9
 -1 0 21 -1.89 1.86
 -1 0 -21 0.77 2
 1 0 -21 0.38 0.73
 1 0 -21 -0.42 0.83
 -1 0 -21 -0.15 1.1
 -1 0 -21 -0.11 1.02
 1 0 -21 1.1 1.33
 -1 0 -21 0.66 0.79
 1 0 21 -0.34 1.11
 -1 0 -21 0.37 0.81
 1 0 -21 -0.5 0.97
 -1 0 22 32.23 3.49
 1 0 22 34.92 3.91
 -1 0 22 25.69 5.9
 -1 0 -22 33.32 5.69
 1 0 22 26.72 6.24
 1 0 -22 27.21 5.72
 -1 0 -22 33.12 3.31
 1 0 -22 35.19 3.34
 1 0 -22 32.65 3.24
 1 0 -22 32.99 3.7
 -1 0 -22 34.84 3.1
 -1 0 -22 34.46 3.83
 1 0 -22 34.25 3.87
 1 0 22 34.11 4.01
 -1 0 22 34.73 3.9
 -1 0 -22 30.85 3.48
 1 0 23 1.93 1.38
 -1 0 23 2.81 1.39
 -1 0 -23 2.51 1.15
 1 0 -23 2.23 1.4
 1 0 -23 2.73 1.18
 1 0 -23 2.49 1.05
 -1 0 -23 2.41 1.52
 -1 0 -23 2.69 1.01
 -1 0 -23 2.21 1.31
 1 0 23 3.32 1.48
 1 0 -23 3.27 1.52
 -1 0 23 3.07 1.64
 -1 0 24 51.39 4.65
 1 0 24 47.06 4.69
 1 0 -24 47.79 4.56
 1 0 -24 43.96 3.78
 -1 0 -24 40.68 3.76
 -1 0 -24 48.52 4.4
 -1 0 -24 42.79 3.5
 -1 0 24 47.84 4.73
 1 0 24 44.55 4.72
 1 0 -24 36.16 4.06
 -1 0 25 18.77 2.86
 1 0 25 18.82 3.06
 -1 0 -25 19.95 2.93
 -1 0 -25 17.1 2.45
 1 0 25 19.66 3.34
 1 0 -25 16.58 2.83
 1 0 -25 17.51 2.3
 1 0 25 18.49 3.22
 1 0 -25 14.58 2.59
 -1 0 25 21.03 3.16
 1 0 26 3.1 1.36
 -1 0 26 3.84 1.44
 1 0 -26 2.02 1.42
 -1 0 -26 3.33 1.4
 -1 0 -26 1.52 0.97
 1 0 26 2.16 1.5
 1 0 26 2.5 1.48
 1 0 -26 2.93 1.32
 -1 0 26 2.39 1.52
 1 0 27 0.16 0.97
 1 0 -27 0.56 1.17
 1 0 27 -0.88 1.48
 -1 0 -27 -0.9 1.02
 -1 0 -27 -0.14 0.66
 -1 0 27 1.25 1.17
 -1 0 27 0.08 1.15
 1 0 27 0.19 1.24
 1 0 -27 0.72 0.94
 1 0 28 -0.45 1.14
 1 0 28 2.36 1.27
 -1 0 28 0.06 1.11
 1 0 -28 0.54 1.06
 1 0 28 0.37 1.18
 -1 0 -28 0.76 0.95
 -1 0 28 1.05 1.19
 1 0 -28 -0.38 0.97
 1 0 28 0.45 1.22
 1 0 29 2.07 1.37
 1 0 -29 0.52 0.84
 -1 0 29 2.36 1.57
 -1 0 -29 -0.23 0.85
 1 0 29 -0.67 1.03
 -1 0 29 1.19 1.35
 -1 0 30 1.56 1.2
 -1 0 -30 0.23 0.72
 -1 0 30 0.66 0.89
 1 0 30 0.67 1.04
 -1 1 30 10.37 2.11
 1 -1 30 6.89 1.74
 1 -1 30 7 1.95
 -1 1 30 7.04 1.8
 -1 -1 -30 7.1 1.44
 -1 1 30 7.81 1.83
 1 -1 29 12.69 2.38
 1 -1 29 11.02 2.28
 -1 1 29 7.82 1.99
 -1 -1 -29 7.45 1.55
 -1 1 29 7.7 1.94
 1 -1 28 1 1.12
 -1 -1 -28 4.3 1.51
 -1 1 28 5.33 1.71
 1 -1 28 2.56 1.46
 1 1 -28 4.17 1.36
 -1 1 28 2.55 1.42
 1 1 -28 4.33 1.37
 1 -1 27 16.6 2.66
 -1 1 27 21.53 3.02
 1 -1 27 18.77 3.1
 -1 -1 -27 15.75 2.48
 -1 -1 -27 15.37 2.15
 1 1 -27 13.33 2.35
 1 -1 27 14.87 2.79
 1 1 -27 13.27 1.97
 1 -1 27 14.19 2.78
 1 1 -27 12.65 2.14
 -1 1 27 17.23 2.87
 -1 1 26 10.59 2.2
 1 -1 26 8.98 2.14
 1 -1 26 7.22 2.03
 1 1 -26 9.39 2.1
 -1 -1 -26 10.52 2.18
 1 1 -26 7.88 1.63
 -1 -1 -26 8.26 1.65
 1 1 -26 7.63 1.81
 -1 1 26 8.44 2.13
 1 -1 26 12.49 2.65
 1 -1 25 19.97 3.04
 -1 1 25 22.54 3.16
 -1 -1 -25 20.16 2.55
 -1 -1 -25 20.85 2.96
 1 -1 25 16.73 3.14
 1 1 -25 19.35 2.53
 1 1 -25 23.37 3.28
 -1 1 25 24.95 3.55
 1 -1 25 18.5 3.19
 1 1 -25 15.91 2.73
 1 -1 24 1.33 1.33
 -1 1 24 0.16 1.13
 1 1 -24 -0.21 0.82
 1 1 -24 0.64 1.4
 1 -1 24 0.57 1.32
 -1 -1 -24 -0.33 0.78
 -1 -1 -24 0.42 1.18
 -1 -1 -24 1.1 1.3
 -1 1 24 0.01 1.35
 1 1 -24 -0.74 1.26
 -1 -1 -24 1.27 1.23
 1 -1 24 1.02 1.48
 1 -1 23 18.94 2.92
 -1 1 23 19.98 2.94
 1 1 -23 19.72 2.62
 -1 -1 -23 17.41 2.78
 1 1 -23 15.98 2.35
 1 1 -23 19.73 3.18
 -1 -1 -23 17.85 2.43
 1 -1 23 17.71 2.99
 -1 1 23 22.23 3.23
 -1 -1 -23 22.1 2.98
 1 1 -23 17.67 2.76
 -1 1 22 -0.59 1.13
 1 -1 22 0.87 1.22
 1 -1 22 -0.84 2.44
 -1 1 22 0.65 2.78
 1 1 -22 -1.68 2.56
 -1 -1 -22 0.42 0.81
 1 1 -22 0.13 0.77
 1 1 -22 0.54 1.21
 -1 -1 -22 0.98 1.16
 1 1 -22 1.29 1.06
 1 -1 22 -0.54 1.31
 -1 -1 -22 1.06 1.13
 1 1 -22 0.26 1.02
 1 -1 21 28.68 3.46
 -1 1 21 30.36 3.38
 1 1 -21 27.15 5.47
 -1 -1 -21 21.62 4.41
 -1 1 21 18.28 4.62
 1 -1 21 20.66 5.23
 -1 1 21 26.12 6.87
 1 -1 21 31.54 6.5
 1 1 -21 31.45 3.57
 1 1 -21 25.47 2.89
 -1 -1 -21 26.9 2.86
 1 1 -21 28.37 2.99
 -1 -1 -21 26.78 2.57
 -1 -1 -21 25.09 3.24
 1 -1 21 26.9 3.42
 -1 -1 -21 31.25 3.48
 1 1 -21 26.94 3.44
 1 -1 20 15.72 2.42
 -1 1 20 13.56 2.2
 -1 1 20 18 4.53
 -1 -1 -20 14.47 3.39
 1 1 -20 16.92 4.19
 1 -1 20 10.14 3.43
 -1 -1 -20 16.32 2.18
 1 1 -20 12.51 2.02
 -1 -1 -20 15.88 1.95
 1 1 -20 17.27 2.24
 -1 -1 -20 15.47 2.54
 1 1 -20 19.6 2.8
 1 1 -20 13.57 2.35
 -1 -1 -20 14.24 2.35
 1 -1 20 16.18 2.69
 -1 1 19 50.27 4.03
 1 -1 19 57.42 4.53
 -1 1 19 52.25 7.14
 1 -1 19 48.81 7.28
 1 1 -19 47.56 6.5
 -1 -1 -19 44.8 5.74
 -1 -1 -19 51.52 3.37
 1 1 -19 57 4.41
 -1 -1 -19 51.95 3.78
 -1 -1 -19 48.58 4.23
 1 1 -19 55.31 3.91
 1 1 -19 49.85 3.85
 1 -1 19 49.15 4.26
 1 1 -19 45.09 4.22
 -1 -1 -19 49.27 4.24
 1 -1 18 82.43 5.32
 -1 1 18 86.36 5.13
 -1 1 18 93.56 9.08
 -1 -1 -18 83.78 7.42
 1 -1 18 82.66 9.08
 1 1 -18 86.75 8.48
 -1 -1 -18 89.77 4.41
 -1 -1 -18 86.49 5.49
 1 1 -18 88.74 4.92
 1 1 -18 85.93 5.4
 1 1 -18 82.26 4.89
 -1 -1 -18 84.95 4.81
 1 1 -18 79.06 5.46
 -1 -1 -18 85.51 5.53
 1 -1 18 86.99 5.59
 1 -1 17 98.9 5.63
 -1 1 17 96.37 4.68
 -1 1 17 100.01 5.35
 1 -1 17 98.13 9.51
 1 1 -17 91.23 8.37
 -1 1 17 99.31 8.95
 -1 1 17 103.64 9.5
 -1 -1 -17 94.93 7.58
 -1 -1 -17 102.67 4.6
 1 1 -17 99.85 5.22
 -1 -1 -17 102.68 5.19
 1 1 -17 95.5 5.55
 -1 -1 -17 108.11 5.94
 1 1 -17 102.07 5.15
 -1 -1 -17 96.68 5.76
 1 -1 17 101.94 5.89
 1 1 -17 97.75 5.93
 -1 1 16 56.05 3.24
 1 -1 16 51.37 3.8
 -1 1 16 55.9 6.64
 -1 -1 -16 50.94 5.13
 -1 1 16 55.32 6.34
 1 1 -16 53.2 6
 1 -1 16 52.08 6.6
 -1 -1 -16 54.08 3.95
 -1 -1 -16 54.28 3.51
 1 1 -16 54.34 3.91
 1 1 -16 54.61 3.5
 -1 -1 -16 54.64 3.07
 1 1 -16 52.88 3.55
 1 1 -16 53.03 4.09
 1 -1 16 52.58 3.9
 -1 -1 -16 55.95 4.1
 1 -1 15 25.67 2.55
 1 -1 15 22.52 4.22
 -1 1 15 22.56 3.94
 1 1 -15 23.77 3.87
 -1 1 15 23.36 4.12
 -1 -1 -15 22.49 3.26
 -1 -1 -15 26.52 2.3
 1 1 -15 26.18 2.29
 -1 -1 -15 28.54 2.72
 -1 -1 -15 25.78 1.94
 1 1 -15 24.9 2.27
 1 1 -15 23.91 2.48
 1 -1 15 22.28 2.42
 -1 -1 -15 25.3 2.66
 1 1 -15 23.16 2.58
 1 -1 14 128.45 5.85
 1 1 -14 127.88 8.7
 -1 1 14 122.86 8.83
 1 -1 14 134.13 9.77
 -1 1 14 130.34 9.28
 -1 -1 -14 131.16 7.54
 -1 -1 -14 133.38 6.11
 1 1 -14 143.65 5.64
 -1 -1 -14 133.34 5.51
 1 1 -14 125.59 5.88
 1 1 -14 126.53 6.23
 1 -1 14 127.45 5.96
 1 1 -13 317.8 14.01
 -1 -1 -13 309.62 12.19
 -1 1 13 331.83 14.68
 1 -1 13 312.27 15.25
 -1 1 13 325.44 14.87
 -1 -1 -12 539.46 17.14
 1 -1 12 535.67 20.6
 -1 1 12 520.71 19.27
 -1 1 12 554.41 20.01
 1 1 -12 544.84 19.1
 1 -1 11 179.53 10.09
 -1 -1 -11 192.9 8.01
 -1 1 11 182.03 9.44
 -1 1 11 192.33 9.93
 1 1 -11 175.25 9.12
 -1 1 10 217.46 9.84
 1 -1 10 204.1 10.38
 -1 1 10 201.95 9.96
 1 1 -10 202.18 9.46
 -1 -1 -10 214.7 8.15
 -1 1 9 986.09 27.83
 -1 1 9 961.98 27.12
 -1 -1 -9 965.54 24.94
 1 1 -9 964.6 27.03
 1 -1 9 943.55 28.09
 -1 1 8 418.23 13.42
 -1 -1 -8 419.19 11.27
 1 -1 8 410.97 14.24
 -1 1 8 435.32 14.21
 1 1 -8 423.7 13.44
 -1 1 7 219.86 8.44
 -1 -1 -7 209.47 7.07
 -1 -1 -7 216.92 5.85
 1 1 -7 226.79 8.69
 1 -1 7 225.67 9.3
 -1 -1 -6 572.62 14.04
 -1 1 6 618.47 16.55
 1 -1 6 587.8 17.46
 -1 -1 -6 567.37 15.29
 1 1 -6 613.22 16.88
 -1 -1 -5 914.37 23.11
 1 1 -5 944.68 22.72
 -1 1 5 923.17 22.11
 1 -1 5 908.97 23.25
 -1 1 5 804.5 20.2
 -1 -1 -5 842.02 21.45
 -1 -1 -5 849.97 20.34
 -1 -1 -4 479.6 13.33
 -1 -1 -4 490.17 12.64
 -1 -1 -4 513.38 14.35
 -1 1 4 514.5 13.2
 1 1 -4 554.62 14.2
 -1 1 4 453.66 12.48
 1 1 -4 575.96 13.73
 1 -1 4 504.92 14.29
 1 1 -3 200.9 6.45
 1 -1 3 192.12 6.54
 1 1 -3 189.84 6.05
 -1 1 3 178.33 5.65
 -1 1 3 189.91 5.5
 -1 -1 -3 187.91 6.47
 -1 -1 -3 187.26 6.25
 1 -1 2 50.11 2.49
 -1 -1 -2 48.7 2.59
 -1 1 2 43.35 2.23
 1 1 -2 50.18 2.54
 -1 1 2 47.46 1.65
 1 1 -2 48.64 2.43
 -1 1 2 42.3 2.73
 -1 -1 -2 47.9 2.41
 1 -1 2 49.01 2.13
 1 -1 1 78.12 2.89
 -1 1 1 77.74 3.22
 -1 -1 -1 84.58 3.49
 -1 1 1 82.5 3.63
 -1 -1 -1 82.1 2.95
 1 1 -1 87.94 3.49
 1 1 -1 88.05 3.38
 -1 1 0 1.59 0.47
 -1 -1 0 1.31 0.47
 -1 -1 0 1.76 0.3
 1 -1 0 1.63 0.26
 1 1 0 1.89 0.47
 -1 -1 0 1.38 0.37
 1 1 0 1.54 0.3
 1 1 0 1.44 0.48
 -1 1 0 1.67 0.56
 1 -1 0 1.78 0.44
 -1 1 -1 102.95 3.79
 1 -1 -1 106.29 4.05
 1 1 1 100.09 3.21
 -1 1 -1 97.26 3.84
 1 -1 -1 102.38 3.53
 -1 -1 1 104.01 3.74
 -1 1 -1 95.53 4.21
 -1 1 -2 49.67 2.4
 1 -1 -2 53.28 2.78
 -1 -1 2 55.02 2.35
 1 1 2 54.31 2.88
 1 -1 -2 46.98 2.22
 -1 1 -2 53.52 3.05
 -1 1 -2 49.15 2.74
 -1 -1 3 205.99 5.61
 1 -1 -3 186.85 5.84
 1 1 3 202.69 6.99
 1 -1 -3 196.03 6.66
 -1 1 -3 194.71 7.15
 -1 1 -3 192.25 5.9
 -1 1 -4 474.24 14.37
 -1 1 -4 464.32 12.24
 1 -1 -4 490.58 13.64
 1 1 4 459.09 13.37
 1 1 4 501.75 14.26
 -1 -1 4 540.69 13.63
 -1 -1 4 511.8 11.76
 -1 -1 4 474.35 12.3
 -1 -1 5 813.89 21.59
 -1 -1 5 883.41 21.59
 1 1 5 772.46 21.42
 1 -1 -5 794.24 21.27
 1 1 5 838.15 22.35
 -1 1 -5 799.53 22.34
 -1 -1 5 838.08 19.47
 -1 1 -5 819.76 19.4
 -1 -1 6 599.04 17.21
 1 1 6 553.97 17.05
 -1 1 -6 577.33 17.62
 -1 -1 6 599.67 14.33
 -1 -1 6 628.67 17.14
 -1 1 -6 605.13 14.31
 1 -1 -6 568.77 16.71
 1 1 6 595.2 17.82
 -1 -1 7 200.07 8.28
 -1 1 -7 206.68 6.99
 1 -1 -7 199.97 8.05
 -1 -1 7 219.83 5.7
 -1 -1 7 197.37 8.4
 1 1 7 214.67 9.12
 1 1 7 191.59 8.43
 -1 1 -7 208.68 8.92
 -1 -1 8 433.41 14.38
 -1 -1 8 409.13 9.88
 1 -1 -8 412.42 13.57
 1 1 8 434.6 15.03
 -1 1 -8 404.26 11.37
 1 1 8 398.49 14.21
 -1 1 -8 443.45 14.91
 -1 -1 8 424.38 14.1
 1 -1 -9 909.07 25.51
 -1 -1 9 969.44 26.7
 -1 -1 9 953.88 26.3
 -1 1 -9 907.05 26.9
 1 1 9 963.67 27.46
 1 1 9 873.08 26.37
 -1 1 -9 882.34 21.92
 -1 1 -10 219.9 6.55
 1 1 10 205 10.29
 -1 1 -10 225.29 10.63
 -1 -1 10 227.04 10.44
 -1 -1 10 225.43 10.3
 1 1 10 235.57 11.15
 1 -1 -10 219.32 9.7
 1 1 11 171.78 9.86
 -1 -1 11 169.01 9.28
 -1 -1 11 173.04 9.22
 -1 1 -11 181.99 7.9
 1 -1 -11 154.94 8.52
 -1 -1 12 490.16 18.77
 -1 -1 12 533.69 19.47
 1 -1 -12 469.9 17.71
 1 1 12 511.65 19.9
 -1 1 -12 551.99 17.02
 -1 -1 13 301.61 14.34
 -1 1 -13 346.38 12.93
 1 1 13 304.37 15.08
 1 -1 -13 298.05 13.48
 -1 -1 13 321.64 14.8
 1 1 14 141.15 6.24
 1 -1 -14 129.9 8.69
 1 1 14 148.39 10.31
 -1 -1 14 148.35 9.9
 -1 1 -14 139.27 8.19
 -1 -1 14 141.55 9.64
 -1 1 -14 142.36 6.34
 -1 1 -14 141.3 5.86
 1 -1 -14 138.26 6.13
 1 -1 -14 143.87 6.84
 1 1 15 25.81 2.32
 1 1 15 25.66 2.54
 -1 -1 15 24.54 2.23
 -1 -1 15 23.67 4.21
 -1 -1 15 21.76 3.8
 1 -1 -15 24.73 3.93
 1 1 15 23.93 4.2
 -1 1 -15 22.35 3.26
 -1 1 -15 25.36 2.3
 -1 1 -15 28.53 2.18
 1 -1 -15 23.16 2.1
 -1 1 -15 24.09 2.51
 1 -1 -15 26.56 2.54
 1 -1 -15 23.63 2.67
 -1 1 -15 23.65 2.47
 1 1 16 45.32 3.26
 -1 -1 16 46.08 3.26
 1 1 16 48.29 3.67
 -1 1 -16 48.12 5.03
 -1 -1 16 48.81 6.17
 1 -1 -16 38.79 5.11
 1 1 16 45.4 6.19
 -1 1 -16 46.14 3.65
 -1 1 -16 44.34 3.24
 1 -1 -16 42.02 3.01
 1 -1 -16 48.68 3.19
 -1 1 -16 49.8 3.01
 1 -1 -16 44.52 3.48
 -1 1 -16 44.58 3.56
 1 -1 -16 45.59 3.83
 1 1 17 93.8 5.58
 -1 -1 17 93.11 5.04
 1 1 17 97.87 5.18
 -1 -1 17 91.72 8.85
 -1 1 -17 81.69 7.18
 1 1 17 93.6 9.23
 1 -1 -17 89.03 8.16
 -1 1 -17 104.59 4.79
 -1 1 -17 95.56 5.11
 1 -1 -17 98.1 5.54
 1 -1 -17 95.02 4.9
 -1 1 -17 95.76 5.63
 1 -1 -17 103.24 5.01
 1 -1 -17 99.24 6.03
 -1 1 -17 92.17 5.44
 1 1 18 83.6 5.45
 1 1 18 86.28 5.05
 -1 -1 18 85.96 5
 1 -1 -18 66.35 7.33
 1 1 18 84.11 9.11
 -1 -1 18 85.51 8.93
 -1 1 -18 79.4 7.29
 -1 1 -18 81.72 4.85
 1 -1 -18 87.76 5.39
 -1 1 -18 86.27 5.51
 1 -1 -18 93.85 4.88
 1 -1 -18 83.14 4.7
 -1 1 -18 93.88 4.71
 1 -1 -18 81.24 5.64
 1 1 18 87.73 5.62
 -1 1 -18 84.46 5.37
 1 1 19 56.9 4.62
 -1 -1 19 58.5 4.22
 1 1 19 61.98 4.32
 1 1 19 61.88 8.06
 -1 1 -19 52.76 6.22
 1 -1 -19 51 6.61
 -1 -1 19 59.71 7.78
 1 -1 -19 63.23 4.05
 1 -1 -19 51.63 3.73
 -1 1 -19 57.49 3.7
 1 -1 -19 53.42 4.31
 -1 1 -19 48.59 3.84
 -1 1 -19 55.37 4.49
 1 -1 -19 62.23 4.62
 1 1 19 56.4 4.58
 -1 1 -19 52.89 4.3
 1 -1 -19 48.66 4.41
 -1 -1 20 14.27 2.15
 1 1 20 11.83 2.28
 -1 1 -20 10.7 3.01
 1 -1 -20 13.31 3.77
 -1 -1 20 14.69 4.18
 1 1 20 15.01 4.35
 -1 1 -20 13.62 2.08
 1 -1 -20 17.41 2.2
 -1 1 -20 13.95 2.34
 1 -1 -20 16.02 2.53
 1 -1 -20 11.56 2.13
 1 -1 -20 13.76 1.99
 -1 1 -20 13.67 1.89
 1 -1 -20 11.27 2.3
 -1 1 -20 14.03 2.29
 1 1 20 15.03 2.49
 -1 -1 21 25.51 2.98
 1 1 21 23.03 3.17
 1 1 21 18.76 5
 -1 -1 21 26.55 5.51
 1 -1 -21 26.99 5.41
 -1 1 -21 22.09 4.42
 1 -1 -21 26.23 2.74
 1 -1 -21 26.34 3.26
 -1 1 -21 29.33 2.75
 -1 1 -21 27.34 3.42
 1 -1 -21 24.48 2.7
 -1 1 -21 26.61 2.97
 1 -1 -21 22.63 3.18
 -1 1 -21 26.08 3.11
 1 1 21 25.88 3.42
 -1 -1 21 23.93 3.15
 1 1 22 1.76 1.25
 -1 -1 22 0.59 0.83
 1 1 22 1.61 2.37
 -1 1 -22 2.83 2.22
 1 -1 -22 -1.43 2.76
 1 1 22 1.31 3.3
 -1 -1 22 1.43 2.64
 1 -1 -22 0.26 0.94
 -1 1 -22 -0.28 1.1
 -1 1 -22 0.55 1.12
 -1 1 -22 1.37 0.95
 1 -1 -22 1.23 1.16
 -1 -1 22 0.71 1.08
 1 1 22 0.43 1.48
 1 -1 -22 0.65 0.99
 -1 -1 23 16.18 2.49
 1 1 23 19.73 3.09
 1 -1 -23 15.75 2.69
 -1 1 -23 17.71 2.29
 -1 1 -23 15.91 2.43
 1 1 23 19.2 3.19
 1 -1 -23 11.98 2.4
 -1 -1 23 18.52 2.92
 1 1 24 0.83 1.4
 1 -1 -24 0.34 1.19
 -1 1 -24 0.72 0.8
 -1 1 -24 0.87 0.95
 -1 1 -24 1.57 1.51
 -1 -1 24 -0.97 1.29
 1 1 24 0.11 1.33
 1 -1 -24 0.74 1.18
 1 1 25 25.82 3.55
 -1 1 -25 25.85 3.27
 1 -1 -25 22.33 3.16
 -1 1 -25 23.15 2.62
 -1 1 -25 20.46 2.71
 1 1 25 23.71 3.6
 1 -1 -25 19.38 3
 -1 -1 25 21.28 3.2
 1 1 26 8.77 2.15
 1 1 26 9.5 2.41
 -1 -1 26 10.43 2.38
 -1 1 -26 9.9 1.74
 1 -1 -26 8.82 2.11
 -1 1 -26 8.67 1.81
 -1 1 -26 10.33 2.18
 1 -1 -26 6.38 1.77
 1 1 26 8.18 2.27
 -1 -1 26 7.24 2.1
 1 1 27 17.1 2.77
 1 1 27 14.7 2.84
 -1 -1 27 17.27 2.99
 -1 1 -27 15.15 2.44
 1 -1 -27 14.91 2.48
 1 -1 -27 13.75 2.37
 1 1 27 16.83 3.02
 -1 -1 27 15.38 2.76
 1 1 28 4.47 1.68
 1 1 28 2.57 1.53
 1 -1 -28 2.08 1.2
 -1 -1 28 3.31 1.56
 -1 1 -28 2.01 1.23
 1 1 28 3.99 1.53
 1 -1 -28 1.21 0.95
 -1 -1 28 1.93 1.12
 1 1 29 7.82 1.92
 -1 -1 29 5.82 1.87
 1 1 29 8.23 1.98
 1 1 29 6.67 1.83
 -1 -1 29 6.18 1.77
 1 -1 -29 5.01 1.32
 -1 1 -29 6 1.48
 -1 -1 29 6.94 1.72
 1 -1 -29 5.26 1.37
 -1 -1 30 8.28 2.01
 -1 -1 30 6.55 1.7
 -1 1 -30 7.08 1.45
 1 1 30 7.57 1.78
 -1 -2 -30 2.19 0.9
 -1 2 30 1.56 1.05
 1 -2 30 1.9 1.08
 -1 2 30 2.39 1.28
 1 -2 29 2.67 1.38
 -1 2 29 -0.3 1.3
 1 -2 29 1.56 1.25
 -1 2 29 -0.29 1.18
 -1 -2 -29 0.18 0.77
 -1 2 29 1.4 1.19
 1 -2 28 16.03 2.8
 -1 2 28 15.07 2.52
 1 -2 28 15.71 2.76
 1 2 -28 10.5 1.73
 1 2 -28 14.27 2.35
 -1 -2 -28 13.21 2.17
 -1 2 28 17.39 2.83
 -1 2 27 43.21 4.31
 1 -2 27 43.87 4.59
 1 2 -27 39.75 4.02
 -1 -2 -27 42.47 3.84
 1 2 -27 43.63 3.64
 1 -2 27 44.7 4.69
 -1 2 27 42.11 4.41
 1 2 -27 40.55 3.84
 1 -2 26 18.06 3.13
 -1 2 26 15.71 2.76
 1 2 -26 14.72 2.25
 -1 -2 -26 16.82 2.54
 1 2 -26 13.67 2.48
 1 -2 26 14.75 2.86
 1 -2 26 11.78 2.64
 -1 2 26 18.2 3.01
 1 2 -26 15.28 2.48
 -1 2 25 26.08 3.44
 1 -2 25 28.96 3.44
 1 2 -25 23.53 2.88
 1 2 -25 24.75 3.33
 1 -2 25 30.44 4.02
 -1 -2 -25 27.68 3.3
 -1 -2 -25 21.45 3.03
 -1 -2 -25 26.32 2.82
 1 2 -25 23.67 3.15
 -1 2 25 28.67 3.72
 -1 -2 -25 24.1 3.08
 1 -2 25 27.62 3.79
 -1 2 24 51.78 4.83
 1 -2 24 50.79 4.65
 1 -2 24 53.15 5.2
 -1 -2 -24 51.16 4.69
 1 2 -24 54.44 4.96
 -1 -2 -24 52 4.53
 1 2 -24 49.9 4.24
 -1 -2 -24 49.99 3.95
 1 2 -24 47.81 4.56
 -1 -2 -24 51.25 4.6
 -1 2 24 56.39 5.18
 1 -2 24 51.85 5.05
 1 -2 23 6.74 1.77
 -1 2 23 7.69 2.09
 -1 -2 -23 6.33 1.52
 -1 -2 -23 4.09 1.51
 1 2 -23 6.89 1.75
 1 2 -23 5.08 1.8
 1 -2 23 6.17 2.06
 -1 -2 -23 6.54 1.74
 1 2 -23 5.13 1.63
 1 -2 23 6.58 2.01
 -1 2 22 45.57 4.37
 1 -2 22 52.32 4.6
 1 -2 22 47.06 7.93
 -1 2 22 56.15 10.34
 1 2 -22 37.19 6.58
 1 2 -22 49.87 4.62
 1 2 -22 49.17 4.08
 -1 -2 -22 46.93 4.47
 1 -2 22 46.07 4.8
 -1 -2 -22 43.69 3.68
 1 2 -22 42.03 3.86
 1 -2 22 51.54 4.88
 -1 -2 -22 50.5 4.58
 1 2 -22 41.66 4.32
 -1 2 21 29.1 3.36
 1 -2 21 29.87 3.46
 1 -2 21 27.49 5.98
 -1 2 21 35.19 7.88
 1 2 -21 21.71 5.01
 1 -2 21 23.77 5.54
 1 2 -21 27.71 3.06
 -1 -2 -21 27.46 2.85
 1 2 -21 26.98 3.38
 1 2 -21 29.67 3.13
 -1 -2 -21 24.68 3.24
 1 -2 21 29.12 3.62
 -1 -2 -21 23.5 3.09
 1 2 -21 26.04 3.27
 1 -2 20 96.11 6.12
 -1 2 20 97.31 5.35
 -1 2 20 95.69 6
 1 2 -20 86.45 9.36
 1 -2 20 92.16 10.47
 -1 2 20 90.48 9.64
 -1 -2 -20 86.5 8.34
 -1 2 20 98.14 12.84
 1 -2 20 92.2 10.14
 1 2 -20 92.81 5.54
 -1 -2 -20 93.82 6.17
 1 2 -20 90.96 5.62
 1 2 -20 102.74 6.28
 -1 -2 -20 93.05 5.33
 1 -2 20 96.83 6.42
 1 2 -20 85.54 6.04
 -1 -2 -20 95.18 6.27
 -1 2 19 53.36 4.23
 -1 2 19 52.48 3.69
 1 -2 19 56.85 4.44
 1 -2 19 54.66 7.51
 1 2 -19 47.36 6.61
 -1 -2 -19 50.31 5.98
 -1 2 19 46.82 6.69
 1 -2 19 51.82 7.47
 -1 2 19 50.39 9.07
 1 2 -19 54.92 4.38
 -1 -2 -19 53 4.42
 1 2 -19 55.22 4.12
 1 2 -19 53.05 3.95
 -1 -2 -19 54.63 3.87
 -1 -2 -19 53.73 4.53
 1 2 -19 48.62 4.35
 1 -2 19 54.88 4.58
 -1 2 18 9.13 1.75
 -1 2 18 8.26 1.47
 1 -2 18 8.07 1.66
 1 2 -18 8.06 2.78
 -1 2 18 8.13 3.03
 -1 -2 -18 12.87 3.06
 1 -2 18 8.5 3.09
 -1 2 18 6.99 3.76
 -1 2 18 8.93 3.07
 1 -2 18 11.07 3.37
 1 2 -18 7.78 1.47
 -1 -2 -18 8.65 1.84
 1 2 -18 9.96 1.91
 1 2 -18 6.33 1.46
 -1 -2 -18 6.85 1.35
 -1 -2 -18 7.25 1.8
 1 -2 18 7.88 1.77
 1 2 -18 6.39 1.68
 -1 2 17 46.2 3.13
 1 -2 17 41.72 3.54
 -1 -2 -17 40.18 4.82
 -1 2 17 38.57 5.53
 -1 2 17 42.08 6.09
 1 2 -17 39.82 5.51
 1 -2 17 39.63 6.05
 1 2 -17 44.04 3.64
 -1 -2 -17 45.84 3.75
 1 2 -17 44.7 3.31
 -1 -2 -17 44.99 3.26
 1 2 -17 42.91 3.37
 -1 -2 -17 45.34 3.9
 1 2 -17 38.07 3.61
 1 -2 17 39.85 3.6
 1 -2 16 120.02 6.15
 -1 2 16 126.03 5.38
 -1 -2 -16 117.45 7.96
 -1 2 16 133.99 10.41
 1 -2 16 115.98 10.1
 -1 2 16 118.96 9.44
 1 2 -16 129.51 9.67
 1 2 -16 121.21 5.81
 -1 -2 -16 126.24 5.67
 1 2 -16 133.86 5.93
 -1 -2 -16 123.13 6.29
 -1 -2 -16 126.55 6.65
 1 2 -16 115.56 6.37
 1 -2 16 122.34 6.31
 1 -2 15 143.83 6.59
 -1 2 15 146.01 5.79
 1 2 -15 146.75 9.86
 -1 2 15 153.72 10.8
 -1 2 15 139.62 9.88
 1 -2 15 149.14 10.96
 -1 -2 -15 142.87 8.41
 1 2 -15 165.54 6.48
 -1 -2 -15 147.16 6.09
 1 2 -15 142.48 6.23
 -1 -2 -15 163.46 7.02
 1 2 -15 141.69 6.94
 -1 -2 -15 156.23 7.26
 1 -2 15 144 6.76
 -1 -2 -14 7.41 1.76
 1 2 -14 6.28 2.08
 -1 2 14 8.03 2.36
 -1 2 14 8.82 2.46
 1 -2 14 8.18 2.62
 -1 -2 -14 8.93 1.56
 -1 -2 -14 9.38 1.36
 1 2 -14 6.8 1.36
 1 2 -14 6.48 1.23
 1 2 -14 9.14 1.34
 -1 -2 -14 11.82 1.83
 1 2 -14 7.89 1.5
 1 -2 14 8.66 1.49
 1 -2 13 316.35 15.31
 1 2 -13 317.7 14.08
 -1 2 13 303.44 14.03
 -1 -2 -13 308.36 12.13
 -1 2 13 316.07 14.83
 1 2 -13 305.96 10.35
 1 -2 13 312.68 10.38
 -1 2 12 130.26 8.07
 -1 -2 -12 121.75 6.43
 -1 2 12 134.71 8.6
 1 2 -12 128.33 8.03
 1 -2 12 127.08 8.77
 -1 -2 -11 292.67 10.78
 1 -2 11 310.85 13.97
 -1 2 11 321.97 13.69
 1 2 -11 306.68 12.86
 -1 2 11 309.52 12.83
 -1 2 10 496.55 16.79
 1 -2 10 512.31 18.21
 -1 -2 -10 506.34 14.69
 1 2 -10 533.24 17.28
 -1 2 10 513.81 17.73
 -1 -2 -10 467.63 11.77
 1 -2 9 313.85 12.99
 1 2 -9 323.71 12.32
 -1 2 9 337.21 12.97
 -1 -2 -9 320.73 10.18
 -1 -2 -9 320.64 8.47
 -1 2 9 298.62 11.73
 1 2 -8 739.55 20.79
 -1 -2 -8 755.79 18.18
 1 -2 8 723.07 21.56
 -1 2 8 723.73 20.2
 -1 -2 -7 1494.13 35.26
 1 2 -7 1642.21 39.02
 1 -2 7 1552.47 39.66
 -1 -2 -7 1550.62 36.16
 -1 2 7 1533.34 38.09
 1 -2 6 1559.3 40.58
 1 2 -6 1613.02 40.01
 -1 -2 -6 1661.56 37.33
 -1 -2 -6 1651.24 38.78
 -1 2 6 1590.08 39.2
 -1 2 5 794.73 20.44
 1 -2 5 793.51 20.42
 1 2 -5 849.26 21.53
 -1 -2 -5 820.17 20.59
 1 -2 5 810.22 21.73
 -1 2 5 789.09 23.55
 -1 -2 -5 792.83 19.42
 1 -2 5 800.6 21.86
 -1 2 4 2400.82 59.93
 1 -2 4 2451.17 57.14
 1 2 -4 2590.65 57.81
 1 -2 4 2526.1 58.03
 -1 -2 -4 2431.46 57.11
 1 -2 4 2381.01 58.02
 -1 2 4 2456.48 56.44
 -1 -2 -4 2448.43 56.13
 1 -2 3 15.87 1.63
 1 2 -3 13.89 1.35
 -1 -2 -3 14.08 1.45
 1 -2 3 15.53 1.51
 -1 2 3 14.69 1.13
 1 2 -3 17.15 1.63
 -1 -2 -3 13.61 1.22
 -1 2 3 14.79 2.03
 1 -2 3 12.73 1.48
 1 -2 2 239.02 7.58
 1 2 -2 255.89 7.59
 -1 2 2 246.92 7.29
 -1 2 2 254.95 9.15
 1 -2 2 261.02 7.87
 -1 -2 -2 251.12 7.78
 -1 -2 -2 243.9 7.31
 1 2 -2 268.9 7.69
 -1 -2 -1 619.41 15.49
 1 -2 1 588.15 15.14
 -1 -2 -1 629.88 15.84
 1 2 -1 654.14 15.45
 1 -2 1 600.54 15.9
 -1 2 1 592.69 15.37
 -1 2 1 615.99 17.19
 1 2 -1 632.26 16.21
 1 2 -1 646.38 15.9
 -1 2 0 544.98 15.4
 -1 -2 0 547.21 13.93
 1 2 0 514.34 13.95
 -1 2 0 525.59 15.13
 1 2 0 539.18 14.13
 1 -2 0 542.45 14.27
 1 -2 0 527.56 13.07
 -1 -2 0 516 13.68
 -1 2 -1 567.77 16.17
 1 -2 -1 569.24 13.98
 1 -2 -1 572.68 15.25
 -1 -2 1 579.63 15.75
 -1 -2 1 580.88 13.55
 -1 -2 1 632.12 15.02
 -1 -2 1 618.25 14.9
 1 2 1 589.24 15.28
 -1 2 -1 596.85 16.4
 -1 2 -1 596.98 14.93
 -1 2 -2 214.15 6.5
 -1 -2 2 217.8 7.64
 -1 2 -2 202.72 7.79
 -1 -2 2 239.88 6.47
 1 2 2 213.73 7.24
 1 2 2 208.31 5.97
 1 -2 -2 200.58 6.91
 -1 -2 2 241.7 6.68
 -1 -2 2 218.25 6.08
 1 -2 -2 220.91 7.05
 1 -2 -2 205.4 5.91
 -1 2 -2 219.76 7.96
 -1 -2 3 19.35 1.25
 1 2 3 12.9 1.61
 -1 2 -3 15.16 1.27
 -1 -2 3 16.03 1.32
 1 -2 -3 15.17 1.59
 1 -2 -3 14.48 1.48
 1 2 3 17.18 1.88
 1 2 3 13.94 1.28
 -1 2 -3 13.99 1.85
 -1 -2 3 16.31 1.38
 -1 2 -3 13.49 1.81
 1 2 4 2432.21 57.1
 -1 2 -4 2426.88 58.8
 -1 -2 4 2573.03 57.1
 1 -2 -4 2421.62 57.49
 1 -2 -4 2403.25 56.92
 1 2 4 2270.62 58.15
 1 2 4 2475.76 58.55
 -1 -2 4 2717.41 56.32
 1 2 5 848.57 23.47
 1 2 5 817.32 22.35
 -1 -2 5 863.61 22.34
 -1 2 -5 828.97 23.64
 1 -2 -5 796.5 22.29
 1 -2 -5 808.74 21.61
 1 2 6 1503.91 40.61
 -1 -2 6 1592.16 40.52
 -1 2 -6 1518.04 41.6
 -1 -2 6 1513.69 41.14
 1 2 6 1565.84 41.66
 1 -2 -6 1505.31 40.23
 -1 -2 7 1513.15 40.21
 1 -2 -7 1441.52 39.67
 -1 -2 7 1529.01 41.06
 1 2 7 1473.85 40.46
 1 2 7 1534.12 41.42
 -1 2 -7 1491.4 41.28
 1 -2 -8 636.26 19.09
 -1 -2 8 660.75 20.32
 -1 2 -8 674.96 20.58
 -1 -2 8 665.1 15.96
 1 2 8 627.67 19.86
 -1 -2 8 634.8 19.49
 1 2 8 655.18 20.66
 1 2 9 293.76 12.58
 -1 2 -9 316.2 9.65
 1 -2 -9 308.08 11.89
 -1 2 -9 318.3 13.13
 -1 -2 9 320.65 12.53
 1 2 9 318.6 13.4
 -1 -2 9 324.31 13.08
 -1 -2 10 511.38 18.02
 1 2 10 474.11 17.55
 1 -2 -10 479.45 16.4
 -1 2 -10 493.27 12.49
 1 2 10 514.89 18.41
 -1 2 -10 503.79 17.89
 -1 -2 10 495.19 17.23
 1 -2 -11 308.93 12.89
 -1 -2 11 332.69 14.27
 1 2 11 333.19 14.67
 1 2 11 319.59 14.09
 -1 2 -11 335.69 14.25
 -1 -2 11 319.19 13.6
 -1 2 -11 375.9 12.72
 -1 -2 12 129.3 8.26
 1 2 12 127.42 8.82
 -1 2 -12 143.05 7.5
 1 -2 -12 131.65 7.85
 1 2 12 111.72 8.12
 -1 -2 12 127.6 8.59
 1 2 13 286.53 9.84
 1 2 13 276.77 14.37
 -1 -2 13 302.67 14.52
 -1 2 -13 318.72 12.57
 -1 -2 13 278.94 13.69
 1 -2 -13 279.53 13
 -1 2 -13 299.12 10.07
 1 -2 -13 295.96 10.79
 1 2 14 12.02 1.59
 1 2 14 12.64 1.73
 -1 2 -14 14.76 2.59
 1 2 14 11.29 2.98
 -1 -2 14 12.84 2.94
 1 -2 -14 12.39 2.77
 1 -2 -14 11.57 1.63
 -1 2 -14 11.93 1.74
 -1 2 -14 11.11 1.51
 1 -2 -14 10.9 1.84
 1 2 15 143.34 6.24
 1 2 15 152.38 6.8
 1 -2 -15 134.87 9.34
 -1 2 -15 171.29 9.49
 -1 -2 15 152.94 10.77
 1 2 15 139.28 10.56
 -1 2 -15 147.17 6.28
 1 -2 -15 146.98 6.6
 -1 2 -15 143.38 6.76
 1 -2 -15 151.62 7.39
 1 2 16 117.67 5.74
 -1 -2 16 112.52 5.43
 1 2 16 120.92 6.22
 -1 2 -16 119.16 8.35
 1 2 16 120.86 10.1
 -1 -2 16 122.11 10
 1 -2 -16 106.86 8.61
 -1 2 -16 119.14 6.22
 1 -2 -16 126.1 5.47
 -1 2 -16 137.25 5.5
 -1 2 -16 120.67 5.73
 1 -2 -16 111.28 5.85
 -1 2 -16 115.66 6.03
 1 -2 -16 119.61 6.66
 1 2 17 35.55 3.1
 1 2 17 36.99 3.43
 -1 -2 17 40.08 3.15
 -1 2 -17 35.47 4.71
 1 2 17 37.45 5.75
 1 -2 -17 37.76 5.27
 -1 -2 17 41.43 6.05
 -1 2 -17 37.89 3.19
 -1 2 -17 42.25 2.98
 -1 2 -17 38.5 3.49
 1 -2 -17 43.46 3.1
 1 -2 -17 38.12 3.37
 -1 2 -17 41.21 3.49
 1 -2 -17 37.29 3.69
 -1 -2 18 11.56 1.82
 1 2 18 8.21 1.59
 1 2 18 11.33 2.03
 -1 2 -18 10.16 2.75
 1 2 18 9.14 3.11
 -1 -2 18 8.57 3
 1 -2 -18 12.74 3.26
 1 -2 -18 8.69 1.8
 -1 2 -18 12.81 1.73
 -1 2 -18 8.75 1.79
 -1 2 -18 9.66 1.79
 -1 2 -18 8.34 1.65
 1 -2 -18 9.76 2.09
 -1 -2 19 58.05 4.15
 1 2 19 51.72 4.45
 1 2 19 57.2 4.3
 1 2 19 53.41 7.56
 1 2 19 57.17 8.77
 -1 -2 19 53.49 7.42
 1 -2 -19 52.73 6.82
 -1 2 -19 52.88 6.35
 -1 2 -19 53.4 4.08
 -1 2 -19 52.94 4.44
 1 -2 -19 53.77 4.31
 1 -2 -19 59.03 4.44
 -1 2 -19 54.67 3.71
 1 2 19 55.61 4.59
 1 -2 -19 51.04 4.58
 -1 -2 19 57.45 4.44
 1 2 20 89.12 5.59
 1 2 20 78.37 5.75
 -1 -2 20 89.4 10.08
 1 2 20 70.73 10.17
 1 -2 -20 75.72 8.5
 -1 2 -20 78.53 8.05
 1 2 20 79.9 9.55
 -1 2 -20 85.24 4.85
 -1 2 -20 81.03 5.24
 1 -2 -20 94.62 5.88
 -1 2 -20 76.35 5.57
 1 -2 -20 74.97 5.38
 -1 -2 20 79.56 5.51
 1 2 20 85.28 5.93
 1 -2 -20 76.43 5.81
 1 2 21 24.84 3.37
 1 2 21 31.52 3.34
 1 2 21 18.2 4.97
 1 2 21 27.09 6.44
 -1 2 -21 24.89 4.9
 -1 -2 21 28.47 6.45
 1 -2 -21 22.83 4.83
 -1 -2 21 24.69 5.7
 -1 2 -21 26.87 3.02
 -1 2 -21 27.74 2.78
 1 -2 -21 26.03 3.18
 1 -2 -21 19.51 2.75
 1 -2 -21 23.67 3.28
 1 2 21 24.47 3.3
 -1 -2 21 22.54 3.01
 1 2 22 50.98 4.89
 -1 2 -22 49.64 6.91
 -1 -2 22 49.76 8.01
 1 2 22 44.8 7.77
 1 2 22 42.33 8.4
 -1 -2 22 62.81 9.26
 -1 2 -22 49.89 4.23
 1 -2 -22 51.26 4.55
 -1 2 -22 51.22 3.92
 1 2 22 56.44 5.1
 -1 -2 22 55.72 4.88
 1 -2 -22 50.31 4.84
 1 2 23 5.46 1.88
 -1 2 -23 6.06 1.52
 1 -2 -23 5.63 1.75
 -1 2 -23 7.19 1.96
 -1 2 -23 5.61 1.63
 -1 -2 23 7.79 2.05
 1 2 23 8.58 2.25
 1 -2 -23 7.6 2.08
 1 2 24 50.93 5.02
 -1 2 -24 48.43 4.22
 -1 2 -24 50.11 3.99
 -1 2 -24 55.91 4.78
 1 -2 -24 48.54 4.48
 1 -2 -24 46.02 4.66
 -1 -2 24 51.65 4.86
 1 2 24 51.95 5.06
 1 2 25 24.37 3.55
 -1 2 -25 22.13 2.89
 -1 2 -25 22.77 2.7
 1 -2 -25 18.86 2.84
 -1 -2 25 23.63 3.48
 -1 2 -25 22.66 3.15
 -1 -2 25 21.19 3.2
 1 -2 -25 20.56 3.11
 1 2 25 21.6 3.39
 1 2 26 15.25 2.79
 -1 2 -26 14.57 2.14
 1 -2 -26 15.18 2.56
 -1 -2 26 15.54 2.87
 1 2 26 15.83 2.95
 -1 2 -26 17.82 2.68
 -1 2 -26 15.3 2.37
 1 -2 -26 13.63 2.42
 -1 -2 26 13.94 2.62
 1 2 26 18.44 3.12
 1 2 27 38.09 4.24
 -1 2 -27 42.9 3.98
 1 -2 -27 35.82 3.66
 -1 2 -27 42.06 3.43
 -1 -2 27 40.79 4.46
 1 2 27 41.88 4.49
 -1 -2 27 44.53 4.46
 1 2 27 41.07 4.44
 1 -2 -27 36.65 3.81
 1 2 28 11.7 2.37
 -1 2 -28 10.37 2.02
 1 -2 -28 11.86 2.09
 -1 2 -28 13.55 1.85
 -1 -2 28 16.35 2.77
 1 2 28 14.92 2.66
 1 2 28 14.72 2.68
 1 -2 -28 12.06 2.17
 -1 -2 28 15.29 2.65
 1 2 29 -0.33 1.15
 1 2 29 -0.09 0.96
 -1 -2 29 1.12 1.16
 -1 2 -29 -0.22 0.9
 1 2 29 1.67 1.18
 -1 -2 29 1.81 1.41
 1 -2 -29 0.59 0.79
 -1 -2 30 2.56 1.29
 -1 -2 30 2.65 1.4
 -1 2 -30 1.01 0.92
 1 2 30 3.22 1.3
 -1 3 30 26.83 3.13
 1 -3 30 21.61 2.82
 -1 3 30 25.09 2.94
 -1 3 29 5.23 1.65
 1 -3 29 2.8 1.39
 -1 3 29 3.29 1.44
 1 3 -29 3.2 1.07
 -1 -3 -29 2.51 1.04
 1 -3 29 2.64 1.43
 -1 3 29 3.54 1.47
 1 -3 28 18.68 2.98
 -1 3 28 18.1 2.74
 1 3 -28 10.71 1.79
 -1 -3 -28 14.23 2.21
 1 -3 28 13.77 2.68
 1 3 -28 16.61 2.51
 -1 3 28 19.58 2.92
 1 -3 27 26.02 3.68
 -1 3 27 22.95 3.2
 1 3 -27 17.27 2.37
 1 -3 27 21.15 3.29
 -1 -3 -27 21.67 2.75
 1 3 -27 22.7 3.04
 -1 3 27 21.11 3.2
 1 -3 26 4.11 1.7
 -1 3 26 2.28 1.44
 -1 -3 -26 4.39 1.58
 1 3 -26 4.42 1.64
 1 3 -26 3.58 1.41
 1 -3 26 4.51 1.95
 -1 3 26 6.48 2.04
 -1 -3 -26 3.42 1.39
 1 3 -26 2.59 1.27
 -1 3 25 12.49 2.49
 1 -3 25 12.88 2.75
 -1 -3 -25 11.61 2.29
 1 -3 25 12.05 2.65
 -1 -3 -25 12.38 2.19
 1 3 -25 10.9 2.16
 1 3 -25 8.79 2.14
 -1 -3 -25 9.9 2.16
 1 3 -25 10.74 2.1
 -1 3 25 9.74 2.39
 1 -3 25 11.66 2.58
 -1 3 24 16.58 2.85
 1 -3 24 18.16 3.28
 -1 -3 -24 18.5 2.67
 1 3 -24 19.42 2.92
 -1 -3 -24 17.51 2.27
 -1 -3 -24 16.18 2.68
 1 3 -24 17.44 2.55
 -1 -3 -24 19.48 2.87
 1 -3 24 17.63 3.04
 -1 3 24 17.66 2.94
 1 3 -24 17.2 2.81
 -1 3 23 60.2 5.22
 -1 -3 -23 54.22 4.06
 -1 -3 -23 56.1 4.92
 1 -3 23 67.33 5.86
 1 3 -23 56.14 4.56
 1 -3 23 58.1 5.32
 1 3 -23 59.42 5.07
 -1 -3 -23 52.43 4.81
 -1 3 22 132.57 6.96
 -1 3 22 140.61 7.91
 -1 3 22 143.21 16.52
 1 -3 22 120.82 12.82
 1 3 -22 113.01 11.55
 1 3 -22 126.21 6.96
 -1 -3 -22 127.03 6.48
 1 -3 22 127.12 8.07
 1 3 -22 133.6 7.65
 -1 -3 -22 122.72 7.41
 -1 -3 -22 113.82 7.31
 1 -3 22 136.54 8.19
 1 3 -22 124.28 7.54
 -1 3 21 66.21 5.18
 -1 3 21 70.03 4.73
 1 -3 21 69.8 5.15
 1 -3 21 69.83 9.61
 1 3 -21 59.31 8.21
 -1 3 21 65.94 11.03
 -1 -3 -21 71.98 5.44
 -1 -3 -21 66.75 4.48
 1 3 -21 64.67 4.79
 1 3 -21 68.03 4.96
 1 3 -21 71.4 5.33
 1 -3 21 73.48 5.9
 1 -3 21 67.34 5.5
 1 3 -21 63.4 5.23
 -1 -3 -21 66.06 5.34
 -1 3 20 46.35 3.69
 1 -3 20 52.44 4.34
 -1 3 20 50.49 4.35
 1 3 -20 45.94 6.99
 1 -3 20 51.77 7.55
 -1 3 20 43.37 8.7
 1 -3 20 43.73 7.36
 -1 -3 -20 49.06 4.39
 1 3 -20 49.49 4.09
 -1 -3 -20 49.48 3.69
 1 -3 20 49.23 4.71
 1 3 -20 48.86 4.04
 1 3 -20 53.37 4.48
 1 -3 20 47.58 4.47
 -1 -3 -20 44.38 4.33
 1 3 -20 50.74 4.57
 1 -3 19 59.26 4.5
 -1 3 19 57.56 4.46
 -1 3 19 55.03 3.9
 1 -3 19 56.52 8.02
 1 -3 19 57.54 7.66
 -1 3 19 56.81 7.77
 1 3 -19 58.98 7.59
 -1 3 19 57.06 7.29
 -1 3 19 58.34 9.55
 1 3 -19 53.65 4.2
 -1 -3 -19 59.87 3.98
 1 3 -19 58.22 4.54
 -1 -3 -19 61.48 4.77
 1 3 -19 62.37 4.37
 1 -3 19 55.51 4.86
 1 -3 19 57.91 4.77
 1 3 -19 56.88 4.69
 -1 -3 -19 53.96 4.68
 -1 3 18 120.23 6.41
 -1 3 18 112.71 5.63
 1 -3 18 122.15 6.52
 -1 3 18 118.99 10.83
 1 -3 18 104.58 10.47
 -1 3 18 117.94 13.35
 1 3 -18 114.12 10.19
 -1 3 18 113.07 10.02
 1 -3 18 115.56 10.58
 1 3 -18 116.66 6.03
 1 3 -18 124.87 6.6
 1 3 -18 116.38 6.15
 -1 -3 -18 126.15 6.81
 -1 -3 -18 118.27 5.75
 -1 -3 -18 109.53 6.71
 1 3 -18 112.55 6.66
 1 -3 18 117.39 6.72
 1 -3 17 151.61 7.18
 -1 3 17 143.34 6.31
 -1 3 17 169.92 15.34
 1 -3 17 142.07 11.88
 -1 3 17 152.41 11.77
 -1 3 17 153.03 11.16
 -1 -3 -17 142.34 9.33
 1 3 -17 151.33 11.29
 1 -3 17 147.52 11.55
 1 3 -17 152.49 6.87
 1 3 -17 141.14 6.79
 -1 -3 -17 159.2 7.5
 1 3 -17 157.02 7.26
 -1 -3 -17 153.22 6.53
 1 3 -17 138.34 7.32
 -1 -3 -17 142.29 7.67
 1 -3 17 154.67 7.56
 1 -3 16 3.94 1.15
 -1 3 16 3.04 0.89
 -1 3 16 4.52 2.91
 1 3 -16 1.51 1.51
 1 -3 16 3.72 2.11
 -1 3 16 5.6 2.35
 -1 -3 -16 2.7 1.55
 1 -3 16 2.55 1.81
 -1 3 16 2.69 1.61
 -1 -3 -16 4.34 1.37
 1 3 -16 2.97 1.01
 -1 -3 -16 3.75 1
 1 3 -16 2.82 0.98
 1 3 -16 3.45 1.25
 1 3 -16 3.85 1.27
 -1 -3 -16 3.54 1.29
 1 -3 16 3.32 1.21
 1 -3 15 41.8 3.31
 -1 3 15 44.82 2.93
 -1 -3 -15 40.7 3.64
 1 -3 15 46.22 6.09
 -1 3 15 44.14 5.43
 1 3 -15 40.71 5.21
 -1 3 15 42.78 5.62
 -1 -3 -15 42.63 4.44
 -1 3 15 48.28 7.39
 1 -3 15 48.73 5.88
 1 3 -15 49.08 3.49
 1 3 -15 44.85 3.2
 1 3 -15 40.16 3.1
 -1 -3 -15 41.47 2.94
 -1 -3 -15 54.26 3.81
 1 -3 15 41.91 3.43
 -1 -3 -15 45.11 3.78
 1 3 -15 42.76 3.57
 -1 -3 -14 147.69 7.17
 -1 3 14 163.59 6.05
 -1 3 14 156.2 9.89
 1 -3 14 148.54 10.63
 1 3 -14 150.14 9.86
 -1 3 14 163.7 13.18
 -1 3 14 151.86 10.3
 -1 -3 -14 150.22 8.2
 1 -3 14 156.9 10.49
 1 3 -14 162.43 6.44
 1 3 -14 150.05 6.4
 -1 -3 -14 153.9 6.19
 1 -3 14 155.21 6.86
 -1 -3 -14 170.88 7.55
 1 3 -14 146.91 6.94
 -1 -3 -13 476.04 15.05
 1 -3 13 473.33 20.11
 -1 3 13 484.38 23.3
 1 -3 13 478.83 19.56
 -1 -3 -13 492.02 16.31
 1 3 -13 480.89 18.83
 -1 3 13 479.77 18.62
 -1 3 13 503.6 19.8
 1 3 -13 504.11 14
 1 3 -13 457.04 13.8
 1 -3 13 481.46 14.51
 -1 3 12 62.65 7.32
 -1 -3 -12 59.47 4.31
 1 -3 12 62.9 5.92
 1 -3 12 64.64 6.23
 -1 3 12 64.61 6.04
 -1 3 12 65.68 5.61
 1 3 -12 63.22 5.62
 -1 3 11 60.03 5.03
 1 -3 11 60.64 5.51
 -1 3 11 69.44 7.24
 1 -3 11 57.49 5.58
 1 3 -11 56.57 5.07
 -1 3 11 64.69 5.72
 -1 -3 -11 60.18 4.04
 -1 3 10 16.02 3.4
 -1 -3 -10 17.09 1.48
 1 -3 10 16.26 2.84
 -1 3 10 16.74 2.82
 1 3 -10 16.15 2.64
 -1 -3 -10 18.73 2.03
 -1 3 10 18.79 2.64
 1 -3 10 17.82 2.89
 1 -3 9 427.61 16.04
 1 3 -9 405.17 14.85
 1 -3 9 401.8 15.44
 -1 -3 -9 432.3 12.6
 -1 -3 -9 435.8 11.65
 -1 3 9 417.63 18.05
 -1 3 9 406.15 14.37
 -1 3 8 67.27 6.19
 1 3 -8 62.09 4.61
 -1 -3 -8 69.21 3.46
 1 -3 8 64.66 5.08
 -1 -3 -8 67.8 3.24
 -1 3 8 66.06 4.43
 1 -3 8 70.09 5.19
 -1 3 7 367.76 12.04
 1 -3 7 384.36 11.54
 1 3 -7 371.97 12.78
 -1 -3 -7 397 10.32
 1 -3 7 383.05 13.51
 -1 3 7 395.51 15.7
 1 -3 7 397.62 13.75
 1 -3 6 43.23 3.64
 1 -3 6 40.75 3.52
 -1 -3 -6 43.68 2.17
 -1 3 6 39.78 2.92
 -1 -3 -6 38.55 2.38
 1 3 -6 35.73 3.11
 -1 3 6 42.88 4.42
 1 -3 6 43.17 2.94
 1 3 -5 2.05 0.86
 1 -3 5 2.02 1.02
 -1 3 5 1.71 1.22
 1 -3 5 0.95 0.74
 1 -3 5 2.12 0.85
 -1 -3 -5 2.2 0.71
 -1 -3 -5 2.27 0.49
 -1 3 5 0.91 0.66
 1 3 -5 2.09 0.69
 1 3 -4 55.02 2.96
 -1 -3 -4 49.69 1.84
 -1 3 4 45.82 4.16
 -1 -3 -4 51.92 2.72
 1 -3 4 46.4 3.04
 1 -3 4 48.4 3.49
 1 3 -4 44.77 3.06
 1 -3 4 44.72 3.27
 1 3 -4 50.01 2.64
 -1 3 3 533.56 17.27
 1 -3 3 498.42 14.89
 1 3 -3 507 14.44
 1 3 -3 532.23 13.3
 1 -3 3 523.2 15.48
 1 3 -3 540.6 14.22
 1 -3 3 545.83 14.9
 -1 3 2 391.86 13.5
 1 -3 2 389.07 11.62
 -1 -3 -2 440.14 11.74
 -1 -3 -2 414.85 11.02
 1 -3 2 354.09 11.12
 1 3 -2 395.18 11.01
 1 3 -2 383 10.78
 1 3 -2 373.28 12.41
 1 3 -2 390.83 9.64
 -1 -3 -1 285.58 8.47
 1 3 -1 257.92 7.91
 1 -3 1 253.49 8.46
 1 3 -1 239.51 8.86
 -1 3 1 242.23 9.76
 1 3 -1 256.22 7.54
 -1 -3 -1 270.64 7.96
 1 3 -1 259.22 6.67
 -1 -3 0 1128.33 25.56
 1 3 0 1002.84 26.46
 -1 3 0 1002.81 27.56
 1 -3 0 1022.37 23.63
 1 -3 0 1023.25 26.04
 1 3 0 1082.26 25.5
 -1 3 0 1046.84 27.64
 1 3 0 1056.12 24.41
 1 3 1 259.88 9.03
 -1 -3 1 256.04 9.2
 1 -3 -1 251.62 6.36
 -1 3 -1 265.75 9.64
 1 3 1 263.25 8.19
 1 -3 -1 257.31 8.51
 -1 3 -1 252.21 9.73
 1 3 2 381.92 12.66
 1 -3 -2 384.84 11.88
 -1 3 -2 388.15 13.41
 -1 3 -2 388.91 13.01
 1 3 2 404.86 10.35
 -1 3 -3 468.8 15.63
 1 3 3 450.8 14.87
 1 -3 -3 464.1 13.88
 1 -3 -3 451.14 13.43
 -1 3 -3 479.76 15.25
 1 3 3 502.87 12.99
 -1 3 -4 33.69 3.38
 1 3 4 32.3 3.11
 1 -3 -4 32.98 2.47
 1 -3 -4 33.24 2.49
 1 3 4 36.32 2.45
 -1 3 -4 33.31 3.1
 1 3 5 3.71 1.33
 1 3 5 3.44 1.18
 1 -3 -5 4.27 0.99
 1 -3 -5 3.64 1
 -1 3 -5 5.71 1.53
 1 3 5 4.83 1.12
 -1 -3 5 4.67 0.88
 1 -3 -6 51.01 3.46
 1 3 6 54.41 3.75
 -1 3 -6 57.81 4.38
 1 3 6 51.36 4.33
 -1 -3 6 56.26 3.72
 1 3 6 57.43 4.35
 1 -3 -6 53.41 3.33
 -1 -3 6 65.89 3.12
 1 -3 -7 372.61 12.26
 1 3 7 378.49 12.87
 1 3 7 384.92 13.79
 -1 -3 7 361.36 12.5
 -1 -3 7 393.88 13.86
 -1 -3 7 366.5 10.48
 1 3 7 342.11 13.91
 -1 3 -7 386.49 13.76
 1 -3 -7 373.33 11.63
 1 3 8 57.41 4.47
 -1 3 -8 55.56 4.67
 1 3 8 54.85 4.64
 1 -3 -8 53.86 3.48
 -1 -3 8 53.02 4.57
 -1 -3 8 54.73 4.23
 1 3 8 51.72 4.97
 1 -3 -8 53.96 3.99
 -1 -3 8 69.58 3.18
 1 3 9 437.44 16.92
 1 3 9 442.47 16.4
 1 3 9 396.89 17.27
 -1 -3 9 457.41 17.11
 1 -3 -9 423.7 15.33
 -1 3 -9 436.01 16.64
 1 3 10 16.96 2.87
 -1 3 -10 18.03 1.57
 -1 -3 10 22.74 1.63
 1 3 10 15.26 2.79
 -1 3 -10 17.81 2.97
 -1 -3 10 19.99 3.18
 1 -3 -10 17.91 2.52
 -1 -3 11 82.3 6.66
 1 -3 -11 80.66 5.77
 -1 3 -11 86.74 6.63
 1 3 11 79.37 6.41
 1 3 11 84.99 6.83
 -1 3 -11 100.11 5.89
 1 3 12 54.67 5.7
 1 -3 -12 54.91 5
 -1 3 -12 60.33 5.72
 -1 3 -12 64.83 4.94
 -1 -3 12 57.66 5.84
 1 3 12 53.96 5.57
 1 3 13 466.37 14.05
 1 -3 -13 480.64 15.26
 1 3 13 495.03 14.69
 -1 3 -13 556.04 18.16
 1 3 13 477.02 19.77
 1 -3 -13 468.71 18.08
 1 3 13 480.24 20.15
 -1 -3 13 511.85 20.59
 -1 3 -13 488.75 14.72
 -1 3 -13 497.51 14.2
 1 -3 -13 517.33 15.78
 1 3 14 173.54 7.26
 1 3 14 165.12 6.78
 1 3 14 165.69 6.81
 -1 -3 14 174.35 11.38
 1 -3 -14 162.37 9.81
 -1 3 -14 183.02 9.63
 1 3 14 166.69 11.24
 1 3 14 160.6 12.1
 -1 3 -14 170.1 6.83
 1 -3 -14 172.25 7.06
 -1 3 -14 168.68 7.23
 1 -3 -14 181.64 8.12
 1 3 15 38.42 3.03
 1 3 15 39.35 3.28
 1 3 15 34.98 2.93
 -1 -3 15 35.92 5.28
 1 3 15 39.07 5.48
 1 3 15 36.99 5.97
 -1 3 -15 34.93 4.27
 1 -3 -15 41.43 5.04
 -1 3 -15 38.65 3.01
 1 -3 -15 36.62 3.06
 -1 3 -15 35.75 3.16
 1 -3 -15 38.05 3.58
 1 3 16 3.9 1.1
 1 3 16 4.8 1.32
 1 3 16 5.35 1.3
 1 3 16 8.91 3.29
 1 3 16 2.52 2.09
 -1 3 -16 3.78 1.79
 -1 -3 16 6.28 2.6
 1 -3 -16 4.59 1.95
 -1 3 -16 4.46 1.35
 -1 3 -16 6.25 1.38
 1 -3 -16 5.28 1.33
 -1 3 -16 7.36 1.32
 1 -3 -16 6.51 1.72
 1 3 17 164.92 7.29
 1 3 17 152.34 7.59
 1 3 17 148.19 7.05
 -1 -3 17 157.15 12.29
 1 3 17 139.65 11.58
 -1 3 -17 157.25 10.32
 1 3 17 140.04 12.95
 1 -3 -17 144.57 10.57
 1 -3 -17 155.5 7.34
 -1 3 -17 150.88 7.47
 -1 3 -17 156.97 7.1
 -1 3 -17 174.21 6.81
 -1 -3 17 149.89 7.11
 1 -3 -17 153.99 8.12
 1 3 18 124.74 6.89
 1 3 18 111.39 6.17
 1 3 18 118.19 10.87
 -1 -3 18 118.78 10.99
 -1 3 -18 129.15 9.67
 1 3 18 100.65 11.39
 -1 -3 18 115.08 11.19
 1 -3 -18 100.21 9.08
 -1 3 -18 114.61 6.6
 -1 3 -18 118.22 6.18
 1 -3 -18 131.16 6.6
 1 -3 -18 114.81 6.37
 -1 3 -18 129.91 5.85
 -1 -3 18 114.54 6.29
 1 -3 -18 103.29 6.81
 1 3 19 62.59 4.61
 1 3 19 58.27 4.82
 1 -3 -19 58.32 7.12
 -1 -3 19 63.34 8.37
 -1 3 -19 56.64 6.64
 1 3 19 55.44 8.63
 -1 -3 19 61.8 8.5
 1 3 19 63.12 8.18
 -1 3 -19 61.04 4.49
 1 -3 -19 65.68 4.69
 1 -3 -19 63.85 4.71
 -1 3 -19 68.84 4.26
 -1 -3 19 58.34 4.51
 1 -3 -19 56.36 4.94
 1 3 20 56.82 4.95
 1 3 20 56.86 4.51
 -1 -3 20 54.85 8.08
 1 3 20 66.91 8.69
 1 3 20 45.19 8.09
 -1 3 -20 50.36 6.6
 -1 -3 20 58.03 8.52
 1 -3 -20 45.91 4.12
 -1 3 -20 55.59 4.33
 -1 3 -20 53.86 3.89
 1 -3 -20 58.27 4.53
 1 3 20 55.8 4.77
 1 -3 -20 52.68 4.87
 -1 -3 20 56.4 4.55
 1 3 21 67.47 5.51
 1 3 21 60.35 4.85
 -1 3 -21 55.28 7.33
 -1 -3 21 56.55 8.65
 -1 -3 21 58.23 8.83
 1 3 21 47.65 7.65
 1 3 21 62.57 9.95
 -1 3 -21 62.98 4.78
 -1 3 -21 66.98 4.48
 1 -3 -21 62.64 4.94
 1 -3 -21 67.79 5.04
 -1 -3 21 62.33 5
 1 -3 -21 57.48 5.19
 1 3 21 64.17 5.3
 1 3 22 127.49 7.34
 1 3 22 120.46 7.77
 1 3 22 113.6 13.84
 -1 -3 22 116.37 12.49
 -1 3 -22 104.68 10.32
 -1 -3 22 131.11 13.66
 1 3 22 114.2 12.12
 1 -3 -22 123.28 7.07
 -1 3 -22 117.34 6.85
 1 -3 -22 103.56 6.67
 -1 3 -22 119.92 6.33
 1 3 22 118.95 7.56
 -1 -3 22 119.85 7.34
 1 -3 -22 114.25 7.54
 1 3 23 68.97 5.36
 1 3 23 59.24 5.46
 -1 3 -23 56.3 4.3
 -1 3 -23 63.57 5.04
 -1 3 -23 55.52 4.68
 -1 -3 23 58.43 5.32
 1 -3 -23 60.36 4.94
 -1 -3 23 60.92 5.16
 1 3 23 58.31 5.29
 1 -3 -23 52.19 5.03
 1 3 24 20.9 3.51
 -1 3 -24 15.74 2.5
 -1 3 -24 14.61 2.25
 1 -3 -24 15.23 2.52
 -1 -3 24 17.07 3.05
 -1 3 -24 20.33 2.89
 1 -3 -24 17.76 2.9
 1 3 24 17.26 3.01
 -1 -3 24 16.3 2.76
 1 3 25 11.08 2.47
 -1 3 -25 12.3 2.33
 -1 3 -25 9.22 1.98
 1 -3 -25 12.1 2.21
 -1 -3 25 11.93 2.64
 -1 3 -25 10.39 1.94
 -1 -3 25 13.35 2.56
 1 -3 -25 11.05 2.35
 1 3 25 10.51 2.48
 1 3 26 5.01 1.97
 -1 3 -26 4.55 1.61
 1 -3 -26 4.01 1.43
 -1 3 -26 4.88 1.36
 -1 -3 26 6.99 2.11
 1 -3 -26 4.83 1.68
 1 3 26 5.86 2.05
 -1 -3 26 4.33 1.7
 1 3 27 25.77 3.61
 -1 -3 27 22.67 3.47
 1 -3 -27 17.11 2.52
 -1 3 -27 18.46 2.33
 1 3 27 22.4 3.25
 -1 3 -27 23.08 2.98
 -1 -3 27 26.43 3.5
 -1 -3 27 22.97 3.14
 1 -3 -27 21.82 3
 1 3 27 24.81 3.45
 1 3 28 18.26 2.96
 -1 -3 28 17.78 2.95
 1 -3 -28 13.47 2.11
 -1 -3 28 15.74 2.69
 -1 3 -28 13.06 2.19
 -1 3 -28 10.81 1.74
 1 3 28 16.45 2.65
 1 -3 -28 14.71 2.31
 1 3 28 18.3 2.85
 1 3 29 5.48 1.69
 -1 -3 29 3.55 1.61
 -1 3 -29 3.41 1.3
 -1 -3 29 3.18 1.49
 1 3 29 4.05 1.47
 1 3 29 3.44 1.44
 1 -3 -29 3.2 1.21
 -1 -3 30 29.01 3.27
 -1 -3 30 21.41 2.8
 -1 3 -30 21.93 2.43
 -1 4 29 15.93 2.5
 1 -4 29 16.24 2.62
 1 4 -29 11.22 1.73
 1 -4 29 14.54 2.52
 -1 4 29 12.82 2.3
 -1 -4 -29 11.68 1.77
 -1 4 29 15.12 2.44
 -1 4 28 12.67 2.47
 1 -4 28 12.79 2.44
 1 4 -28 12.04 1.89
 1 -4 28 15.5 2.65
 -1 -4 -28 13.23 2.02
 -1 4 28 11.96 2.27
 1 -4 27 8.12 2.23
 -1 4 27 6.55 1.95
 -1 -4 -27 5.84 1.44
 1 4 -27 6.23 1.72
 1 4 -27 4.93 1.4
 1 -4 27 7.81 2.15
 -1 4 27 7.36 2
 -1 -4 -27 5.5 1.48
 -1 4 26 7.7 1.98
 1 -4 26 8.19 2.25
 1 4 -26 6.62 1.65
 -1 -4 -26 7.29 1.7
 1 -4 26 7.31 2.11
 1 4 -26 7.77 1.94
 -1 -4 -26 9.27 1.94
 -1 4 26 9.06 2.27
 1 -4 25 15.39 2.95
 -1 4 25 21.29 3.23
 1 -4 25 17.35 3.03
 1 4 -25 14.35 2.55
 1 4 -25 17.87 2.63
 -1 -4 -25 14.62 2.5
 -1 -4 -25 16.07 2.45
 -1 -4 -25 15.7 2.59
 -1 4 25 17.3 2.91
 1 4 -25 17.9 2.64
 -1 4 24 12.87 2.61
 1 -4 24 13.24 2.69
 -1 4 24 12.03 2.26
 -1 -4 -24 11.91 2.05
 1 4 -24 8.69 2.01
 1 -4 24 10.83 2.52
 1 4 -24 10.88 2.12
 -1 -4 -24 10.93 2.29
 -1 4 24 9.95 2.41
 -1 -4 -24 11.15 2.32
 1 4 -24 12.35 2.38
 1 -4 23 34.38 4.37
 -1 4 23 37.13 4.1
 -1 4 23 38.52 3.74
 1 -4 23 33.73 4.23
 1 4 -23 32.48 3.54
 1 4 -23 36.51 4.01
 -1 -4 -23 32.01 3.68
 1 4 -23 36.79 3.98
 1 -4 23 34.38 4.09
 -1 -4 -23 37.9 4.13
 -1 4 22 71.07 5.05
 -1 4 22 68 5.51
 -1 -4 -22 66.43 5.32
 1 -4 22 68.45 5.9
 1 4 -22 74.32 5.55
 1 4 -22 69.51 5.14
 1 -4 22 75.35 6
 1 4 -22 70.5 5.51
 -1 -4 -22 66.14 5.52
 -1 4 21 14.28 2.53
 -1 4 21 13.18 2.1
 -1 4 21 14.78 5.3
 1 4 -21 14.99 4.45
 1 -4 21 9.94 3.75
 1 4 -21 13.16 2.4
 -1 -4 -21 15.4 2.06
 1 -4 21 14.89 2.87
 1 4 -21 16.02 2.5
 -1 -4 -21 12.4 2.34
 1 4 -21 12.14 2.33
 1 -4 21 15.64 2.68
 -1 -4 -21 14.19 2.6
 -1 4 20 42.42 4.05
 -1 4 20 42.66 3.62
 -1 4 20 39.83 8.55
 1 4 -20 37.15 6.52
 1 -4 20 37.43 6.64
 1 -4 20 37.22 7.03
 1 4 -20 42.14 4.03
 -1 -4 -20 44.39 3.48
 1 4 -20 43.6 3.91
 1 -4 20 43.81 4.47
 -1 -4 -20 47.28 4.3
 1 4 -20 41.77 3.86
 1 -4 20 42.78 4.29
 1 4 -20 42.04 4.1
 -1 -4 -20 43.29 4.34
 -1 4 19 18.22 2.65
 -1 4 19 17.5 2.23
 1 -4 19 18.22 4.66
 -1 4 19 16.67 4.34
 -1 4 19 22.9 6.14
 1 4 -19 13.51 3.89
 1 -4 19 19.45 4.99
 -1 -4 -19 19.46 2.23
 1 4 -19 18.46 2.49
 -1 -4 -19 20.62 2.83
 1 4 -19 18.64 2.49
 1 -4 19 18.09 2.85
 1 4 -19 19.48 2.6
 1 4 -19 19.52 2.81
 -1 -4 -19 18.45 2.83
 1 -4 19 19.9 2.83
 -1 4 18 61.27 4.09
 -1 4 18 62.17 7.88
 1 -4 18 71.79 8.29
 1 -4 18 69.23 8.67
 -1 4 18 64.98 10.18
 1 4 -18 72.12 8.1
 -1 -4 -18 67.15 4.14
 1 4 -18 66.07 4.56
 -1 -4 -18 67.82 4.9
 1 4 -18 64.26 4.57
 1 -4 18 64.62 5.12
 1 4 -18 71.04 4.87
 -1 -4 -18 69.22 5.33
 1 -4 18 67.3 5.05
 1 4 -18 68.03 5.06
 -1 4 17 6.49 1.28
 -1 4 17 5.82 1.35
 1 -4 17 5.72 2.64
 1 -4 17 6.88 2.55
 -1 4 17 6.82 2.63
 -1 4 17 9.61 4.31
 1 4 -17 4.55 2.29
 -1 4 17 6.97 2.47
 -1 -4 -17 6.06 1.26
 1 4 -17 7.48 1.52
 -1 -4 -17 9.18 1.78
 1 4 -17 6.77 1.5
 1 -4 17 7.59 1.85
 1 4 -17 6.2 1.5
 1 4 -17 8.05 1.81
 1 -4 17 6.83 1.66
 -1 -4 -17 8.58 1.97
 -1 -4 -16 8.29 1.84
 -1 4 16 6.64 1.34
 -1 4 16 6.04 1.24
 1 -4 16 5.25 2.62
 -1 4 16 7.19 2.48
 1 4 -16 5.39 1.97
 -1 4 16 7.64 3.95
 -1 4 16 5.83 2.58
 1 -4 16 9.3 2.95
 -1 -4 -16 8.8 1.81
 -1 -4 -16 7.08 1.3
 1 -4 16 6.04 1.63
 1 4 -16 7.29 1.51
 1 4 -16 7.93 1.49
 1 4 -16 9.09 1.62
 1 4 -16 6.77 1.56
 -1 -4 -16 8.26 1.84
 1 -4 16 7.95 1.68
 -1 -4 -15 193.64 8.9
 -1 4 15 204.57 7.57
 -1 4 15 191.35 7.3
 -1 4 15 214.87 16.26
 1 4 -15 197.74 12.29
 1 -4 15 202.28 12.92
 1 -4 15 201.19 13.38
 -1 4 15 199.82 12.76
 -1 4 15 197.26 11.95
 1 -4 15 205.47 8.95
 -1 -4 -15 195.64 7.43
 1 4 -15 191.36 7.93
 1 4 -15 222.44 8.36
 1 4 -15 217.56 8.09
 1 4 -15 193.67 8.57
 1 -4 15 195.84 8.45
 -1 -4 -15 218.2 9.35
 -1 4 14 204.51 7.29
 -1 4 14 188.09 6.99
 -1 -4 -14 202.78 8.76
 1 -4 14 199.14 12.73
 1 4 -14 207.72 11.93
 1 -4 14 205.76 12.51
 -1 4 14 194.09 11.39
 -1 -4 -14 210.19 9.82
 -1 4 14 198.77 14.97
 -1 4 14 199.34 12.2
 1 4 -14 209.63 7.75
 -1 -4 -14 200.19 7.29
 1 4 -14 216.52 7.97
 1 4 -14 185.09 7.62
 1 -4 14 196.34 8.49
 1 -4 14 195.36 8.15
 1 4 -14 189.56 8.27
 -1 -4 -13 318.12 11.66
 -1 4 13 325.25 19.07
 1 -4 13 325.43 16.2
 -1 4 13 336.22 15.84
 1 -4 13 312.4 15.68
 -1 -4 -13 317.32 12.52
 1 4 -13 329.13 15.17
 -1 4 13 327.09 14.76
 1 -4 13 327.21 11.52
 1 4 -13 368.64 10.99
 1 4 -13 343.81 10.65
 1 4 -13 308.12 10.57
 1 -4 13 330.31 11.17
 1 4 -13 321.48 11.33
 -1 -4 -12 113.4 5.82
 -1 4 12 118.34 7.76
 1 -4 12 111.27 8.3
 -1 4 12 120 8.38
 -1 4 12 113.83 10.25
 1 4 -12 109.56 7.79
 -1 -4 -12 119.55 6.31
 1 -4 12 108.22 8.44
 1 4 -12 113.37 5.02
 1 -4 12 115.88 5.74
 -1 -4 -11 10.98 1.35
 1 4 -11 13.06 2.56
 -1 4 11 13.84 3.54
 1 -4 11 17.25 3.27
 -1 4 11 15.93 2.61
 -1 4 11 14.63 2.87
 -1 -4 -11 14.55 1.97
 1 -4 11 13.9 2.92
 1 4 -10 17.39 2.81
 -1 4 10 21.66 2.86
 -1 4 10 21.4 4.27
 -1 -4 -10 18.64 2.01
 1 -4 10 20.34 3.35
 -1 -4 -10 20.55 1.91
 1 -4 10 18.13 3.1
 -1 4 10 22.44 3.44
 1 -4 9 161.44 9.03
 1 -4 9 154.48 8.94
 -1 -4 -9 162.79 6.18
 -1 -4 -9 158.95 6.19
 -1 4 9 154.4 10.53
 -1 4 9 154.42 7.83
 1 -4 9 164.98 7.23
 1 4 -9 137.91 7.88
 1 -4 8 18.09 2.82
 1 4 -8 9.37 1.92
 1 -4 8 13.58 2.46
 -1 -4 -8 16.65 1.75
 -1 -4 -8 14.99 1.51
 -1 4 8 13.86 2.13
 -1 4 8 14.91 3.13
 1 -4 8 14.03 1.96
 -1 -4 -7 646.2 16.86
 1 -4 7 656.97 20.49
 1 -4 7 618.89 19.91
 -1 4 7 677.94 23.21
 1 -4 7 639.89 18.21
 -1 4 7 668.86 18.64
 -1 -4 -7 635.7 15.84
 1 -4 6 125.5 6.72
 -1 -4 -6 108.73 4.82
 -1 4 6 120.17 8.04
 1 4 -6 127.98 5.54
 1 -4 6 123.44 5.87
 1 -4 6 129.14 7.04
 -1 -4 -6 121.68 4.01
 1 -4 5 0.16 0.81
 -1 -4 -5 0.85 0.65
 1 -4 5 0.5 0.76
 1 4 -5 1.42 0.64
 1 -4 5 2.22 1.05
 1 4 -5 0.16 0.6
 -1 -4 -5 0.51 0.27
 -1 4 5 0.91 1.14
 1 -4 4 46.73 3.38
 1 -4 4 42.31 3.39
 1 4 -4 56.66 3.03
 1 4 -4 32.98 2.76
 -1 4 4 46.75 4.57
 -1 -4 -4 46.45 2.91
 1 4 -4 44.08 2.58
 1 -4 4 45.7 3.76
 1 4 -3 434.65 14.83
 1 -4 3 430.81 13.32
 -1 4 3 442.46 15.88
 1 4 -3 473.18 12.09
 -1 -4 -3 453.16 12.43
 1 -4 3 407.36 13.08
 1 4 -3 428.45 11.33
 1 4 -2 214.88 9.19
 -1 4 2 214.9 10
 1 4 -2 213.55 7.2
 1 -4 2 198.55 8.05
 1 4 -2 219.49 6.52
 1 4 -2 217.78 7.05
 1 4 -1 996.24 23.35
 1 4 -1 927.48 26.51
 -1 -4 -1 1104.17 24.77
 1 4 -1 978.24 23.48
 1 4 -1 960.77 23.81
 1 -4 1 838.67 24.95
 -1 4 1 978.61 27.84
 -1 4 0 0.92 0.92
 1 4 0 1.93 0.66
 1 4 0 4.4 1.32
 -1 4 0 2.05 1.32
 1 -4 0 0.95 0.79
 -1 -4 0 2.11 0.88
 1 4 0 2.12 0.52
 -1 4 -1 1013.99 30.03
 1 4 1 1046.83 26.88
 -1 -4 1 1180.25 27.46
 1 -4 -1 851.11 27.42
 1 4 1 1209.05 25.03
 -1 4 -1 1062.98 29.56
 1 4 1 978.81 28.92
 -1 4 -2 195.87 9.36
 1 4 2 212.1 7.46
 1 -4 -2 180.98 7.72
 1 4 2 204.29 8.96
 -1 4 -2 209.22 8.96
 1 -4 -3 422.05 14.13
 -1 4 -3 465.38 15.61
 1 4 3 454.97 15.68
 1 4 3 491.31 12.91
 -1 4 -3 467.84 16.55
 -1 4 -4 33.12 3.73
 1 4 4 36.34 2.53
 1 4 4 35.03 3.49
 -1 4 -4 34.88 3.37
 1 -4 -4 32.73 2.83
 1 -4 -5 5.38 1.2
 1 4 5 5.7 1.22
 -1 -4 5 5.32 1.04
 1 -4 -5 5.72 1.09
 1 4 5 5.86 1.6
 -1 4 -5 5.7 1.56
 1 -4 -6 128.26 6.09
 -1 4 -6 142.24 7.49
 1 4 6 139.68 6.4
 -1 -4 6 139.91 7.75
 -1 -4 6 136.58 5.51
 1 -4 -6 131.18 5.85
 1 4 6 127.74 7.65
 -1 4 -7 643.86 20.66
 1 4 7 579.46 21.24
 1 -4 -7 596.63 18.29
 1 4 7 655.37 20.76
 -1 -4 7 624.83 21.21
 -1 -4 7 648.67 20.98
 1 4 7 648.43 19.46
 1 -4 -7 610.44 18.66
 -1 -4 8 12.35 1.53
 -1 -4 8 7.9 2.14
 1 -4 -8 8.59 1.55
 -1 -4 8 9 2.09
 1 -4 -8 8.56 1.64
 1 4 8 8.09 2.13
 -1 4 -8 7.8 1.95
 1 4 8 10.58 2.2
 1 4 8 7.81 1.77
 1 -4 -9 148.54 7.46
 1 4 9 144.66 9.48
 -1 -4 9 167.5 9.43
 -1 4 -9 162.18 8.88
 1 4 9 150.39 8.81
 -1 -4 9 149.92 9.13
 1 4 9 153.77 8.39
 1 -4 -9 148.59 7.1
 -1 -4 10 26.65 3.81
 -1 -4 10 30.82 4.14
 1 4 10 29.23 4.39
 -1 -4 10 39.29 2.58
 -1 4 -10 26.07 3.56
 1 4 10 29.35 3.85
 1 -4 -10 25.37 3.02
 1 4 10 26.19 3.55
 -1 -4 11 11.17 2.6
 -1 4 -11 13.04 2.68
 1 -4 -11 13.71 2.33
 1 4 11 12.69 3.08
 -1 -4 11 14.26 3.03
 1 4 11 12.44 2.71
 -1 4 -11 18.22 2.57
 1 4 11 10.43 2.45
 1 -4 -12 120.12 6.03
 -1 -4 12 130.04 9.21
 1 4 12 112.37 8.17
 -1 4 -12 142.45 7.77
 -1 -4 12 111.34 8.68
 1 4 12 107.75 8.27
 1 4 12 109.2 9.29
 1 -4 -12 120.82 7.48
 -1 4 -12 119.99 8.35
 -1 4 -12 121.94 5.32
 1 -4 -12 135.67 6.52
 1 4 13 341.75 11.21
 1 4 13 334.09 11.15
 1 -4 -13 353.93 12.35
 1 4 13 361.86 11.74
 -1 4 -13 399.03 15.02
 -1 -4 13 378.79 17.52
 1 4 13 315.14 17.62
 1 4 13 339.7 16.52
 -1 -4 13 333.23 16.77
 1 4 13 328.22 15.92
 -1 4 -13 370.47 16.4
 1 -4 -13 348.11 14.69
 -1 4 -13 358.38 11.3
 -1 4 -13 368.96 11.86
 1 -4 -13 392.27 13.05
 1 4 14 188.66 7.83
 1 4 14 178.19 7.32
 1 -4 -14 181 8.23
 1 4 14 183.34 7.43
 1 -4 -14 180.44 10.33
 1 4 14 178.66 13.22
 -1 -4 14 177.51 12.07
 -1 4 -14 201.49 10.43
 -1 -4 14 195.09 12.53
 1 4 14 180.99 11.79
 1 4 14 180.75 11.57
 1 -4 -14 185.2 7.47
 -1 4 -14 183.15 7.81
 -1 4 -14 191.99 7.47
 1 -4 -14 195.95 8.72
 -1 -4 14 179.15 7.2
 1 4 15 199.35 8.12
 1 4 15 207.57 8.61
 1 4 15 205.86 8.23
 -1 -4 15 205.34 13.53
 1 4 15 201.07 14.73
 1 4 15 206.99 13.15
 -1 -4 15 217.49 13.81
 -1 4 -15 235.8 11.98
 1 -4 -15 213.08 11.84
 1 -4 -15 202.65 8.23
 -1 4 -15 211.48 8.21
 -1 -4 15 196.32 7.96
 1 -4 -15 215.67 9.56
 1 4 16 5.44 1.31
 1 4 16 8.27 1.67
 1 4 16 7.67 1.49
 -1 -4 16 8.08 2.93
 -1 -4 16 6.15 2.54
 -1 4 -16 8.18 2.36
 1 4 16 8.77 3.27
 1 4 16 8.31 2.94
 1 -4 -16 7.65 2.4
 1 -4 -16 8.11 1.59
 -1 4 -16 7.8 1.5
 -1 -4 16 6.94 1.45
 1 -4 -16 6.58 1.86
 -1 4 -16 9.57 1.5
 1 4 17 10.61 1.94
 1 4 17 11.23 1.84
 1 4 17 11.59 1.89
 1 4 17 5.93 2.69
 -1 -4 17 9.91 3.24
 -1 -4 17 12.2 3.68
 1 -4 -17 9.35 2.7
 1 4 17 10 3.65
 -1 4 -17 11.05 2.85
 -1 4 -17 11.9 1.89
 1 -4 -17 10.91 1.85
 -1 4 -17 13.16 1.79
 -1 -4 17 9.08 1.73
 1 -4 -17 10.92 2.15
 1 4 18 72.22 4.88
 1 4 18 66.78 5.06
 1 4 18 63.99 4.61
 1 4 18 70.16 9.67
 -1 -4 18 70.89 8.66
 -1 4 -18 67.67 7.1
 -1 -4 18 68.57 8.55
 1 4 18 52.68 7.34
 1 -4 -18 65.77 4.67
 -1 4 -18 68.8 4.71
 -1 4 -18 72.13 4.32
 1 -4 -18 74.41 4.78
 -1 -4 18 59.58 4.44
 1 -4 -18 62.11 5.19
 1 4 19 13.91 2.3
 1 4 19 19.11 2.57
 1 4 19 12.24 2.39
 1 4 19 18.62 4.65
 1 4 19 11.91 4.26
 -1 -4 19 11.85 3.72
 -1 -4 19 10.62 3.73
 -1 4 -19 16.12 3.73
 -1 4 -19 13.72 2.26
 1 -4 -19 13.53 2.22
 -1 4 -19 16.92 2.17
 1 -4 -19 17.68 2.4
 1 -4 -19 13.01 2.57
 -1 -4 19 13.96 2.24
 1 4 20 44.17 4.11
 1 4 20 42.43 4.31
 1 4 20 40.37 7.79
 -1 -4 20 42.69 7.4
 -1 -4 20 46.3 7.78
 -1 4 -20 38.61 5.88
 1 4 20 40.05 7.04
 1 -4 -20 38.01 3.72
 1 -4 -20 44.53 3.91
 -1 4 -20 41.49 3.87
 -1 4 -20 44.01 3.57
 -1 -4 20 41.03 3.94
 1 -4 -20 43.69 4.52
 1 4 21 15.36 2.83
 1 4 21 15.75 2.58
 -1 4 -21 17.18 4.43
 1 4 21 6.29 3.29
 1 4 21 14.64 4.63
 -1 -4 21 21.46 5.52
 -1 -4 21 21.06 5.66
 -1 -4 21 13.76 2.63
 1 -4 -21 14.2 2.38
 -1 4 -21 13.89 2.35
 1 -4 -21 14.81 2.43
 1 -4 -21 15.65 2.9
 -1 4 -21 16.61 2.34
 -1 -4 21 14.64 2.46
 1 4 21 14.26 2.62
 1 4 22 78.96 5.92
 1 4 22 74.15 6.04
 1 -4 -22 71.66 5.35
 -1 -4 22 74.25 5.91
 -1 4 -22 71.07 5.29
 -1 4 -22 74.8 5.36
 -1 4 -22 70.91 4.91
 1 -4 -22 72 5.28
 1 4 22 73.95 5.81
 -1 -4 22 72.61 5.56
 1 -4 -22 65.23 5.67
 1 4 23 33.68 4.16
 1 4 23 35.38 3.91
 -1 4 -23 30.45 3.47
 1 -4 -23 35.67 3.67
 -1 4 -23 30.44 3.46
 -1 -4 23 34.3 4.08
 1 -4 -23 32.1 3.53
 -1 4 -23 32.51 3.29
 1 -4 -23 33.81 4.05
 1 4 23 33.86 4.02
 -1 -4 23 32.41 3.73
 1 4 24 14.33 2.56
 1 4 24 13.19 2.76
 -1 4 -24 9.47 2.09
 -1 4 -24 11.1 2.25
 -1 4 -24 8.92 1.89
 1 -4 -24 12.51 2.26
 -1 -4 24 9.56 2.27
 1 -4 -24 7.7 2.13
 1 4 24 10.61 2.37
 -1 -4 24 11.96 2.46
 1 4 25 15.6 2.96
 1 4 25 18.22 2.79
 -1 4 -25 19.5 2.82
 -1 -4 25 17.19 2.99
 1 -4 -25 16.55 2.61
 -1 4 -25 17.31 2.47
 1 4 25 17.87 3.07
 -1 -4 25 15.54 2.63
 1 -4 -25 13.56 2.55
 -1 -4 26 11.82 2.62
 1 4 26 10.36 2.45
 1 -4 -26 9.05 1.85
 -1 -4 26 9.58 2.21
 -1 4 -26 9.11 1.85
 -1 4 -26 10.62 2.12
 1 4 26 10.93 2.46
 -1 -4 26 8.07 2.02
 1 -4 -26 7.01 1.83
 1 4 27 8.43 2.21
 -1 -4 27 5.79 1.94
 1 -4 -27 6.02 1.61
 -1 4 -27 6.73 1.51
 -1 -4 27 7.77 1.96
 -1 4 -27 7.12 1.76
 1 4 27 6.75 1.74
 1 -4 -27 6.26 1.69
 1 4 27 8.61 2.13
 1 4 28 14.2 2.58
 -1 -4 28 14.29 2.67
 -1 4 -28 11.61 1.97
 -1 4 -28 9.72 1.72
 1 4 28 11.18 2.22
 -1 -4 28 13.48 2.43
 1 4 28 14.6 2.46
 1 -4 -28 10.12 2
 -1 -4 29 12.96 2.34
 1 4 29 12.91 2.36
 1 4 29 12.14 2.17
 -1 -4 29 12.71 2.25
 -1 4 -29 10.72 1.81
 -1 4 -29 10.53 1.65
 1 4 29 17.59 2.57
 1 -4 -29 9.96 1.81
 1 -5 29 0.83 1.03
 -1 5 29 0.44 1.04
 -1 5 29 0.89 0.9
 1 5 -29 1.72 0.83
 -1 5 29 0.93 1.09
 1 -5 28 20.63 3.01
 -1 5 28 20.74 2.93
 -1 -5 -28 19.12 2.25
 1 5 -28 15.84 2.17
 1 -5 28 20.82 2.92
 -1 5 28 20.33 2.91
 -1 5 27 3.54 1.69
 1 -5 27 4.23 1.72
 -1 -5 -27 3 1.15
 1 5 -27 3.87 1.38
 1 -5 27 5.53 1.85
 -1 -5 -27 5.03 1.52
 -1 5 27 3.6 1.62
 1 -5 26 11.69 2.62
 -1 5 26 11.16 2.42
 1 5 -26 10.65 2.26
 1 -5 26 16.13 2.88
 -1 -5 -26 10.83 1.95
 1 5 -26 13.65 2.35
 -1 -5 -26 13.68 2.29
 -1 5 26 15.6 2.67
 -1 -5 -26 10.11 1.99
 -1 5 25 9.3 2.32
 -1 5 25 11.6 2.18
 1 -5 25 9.89 2.52
 -1 -5 -25 6.51 1.67
 1 -5 25 8.47 2.26
 1 5 -25 6.91 1.83
 -1 -5 -25 7.61 1.7
 1 5 -25 7.5 1.77
 -1 5 25 7.01 2.05
 -1 -5 -25 8.13 2.02
 1 -5 24 30.46 4.09
 -1 5 24 28.29 3.66
 -1 5 24 32.84 3.62
 -1 -5 -24 26.75 3.03
 -1 -5 -24 23.52 3.13
 1 -5 24 25 3.62
 1 5 -24 30.47 3.45
 1 5 -24 27.03 3.4
 1 5 -24 31.02 3.58
 -1 -5 -24 25.99 3.43
 1 -5 23 9.96 2.41
 -1 5 23 11.9 2.55
 -1 5 23 13.48 2.32
 -1 -5 -23 9.53 1.88
 1 5 -23 8.95 2.04
 1 -5 23 9.4 2.43
 -1 -5 -23 9.62 2.09
 1 5 -23 11.07 2.31
 1 5 -23 10.81 2.21
 -1 -5 -23 7.85 2.02
 -1 5 22 17.17 2.56
 -1 5 22 20.49 3.12
 1 -5 22 19.31 3.27
 1 -5 22 19.67 3.27
 -1 -5 -22 22.35 3.16
 1 5 -22 20.72 2.83
 1 5 -22 18.41 2.86
 -1 -5 -22 16.92 2.85
 1 5 -22 20.4 2.96
 -1 5 21 123.89 7.43
 -1 5 21 115.44 6.6
 1 -5 21 124.62 8.17
 1 -5 21 95.99 11.72
 -1 5 21 106.68 14.3
 1 5 -21 113.33 11.63
 1 5 -21 122.95 7.17
 1 5 -21 121.89 6.96
 -1 -5 -21 109.29 6.92
 1 -5 21 117.25 7.67
 1 -5 21 119.3 7.49
 -1 -5 -21 114.65 7.47
 1 5 -21 124.09 7.41
 1 -5 20 44.53 4.71
 -1 5 20 39.04 4.01
 -1 5 20 41.69 3.74
 1 5 -20 42.51 6.87
 1 -5 20 35.28 6.51
 -1 5 20 42.35 8.84
 1 -5 20 45.61 7.87
 -1 -5 -20 43.5 4.19
 1 -5 20 41.26 4.36
 1 5 -20 44.6 3.99
 1 5 -20 43.91 4.05
 -1 -5 -20 42.84 4.4
 1 -5 20 43.2 4.32
 1 5 -20 45.95 4.32
 -1 5 19 8.75 1.81
 -1 5 19 11.2 1.87
 -1 5 19 9.33 1.97
 1 -5 19 8.19 3.06
 1 -5 19 8.3 3.68
 1 5 -19 10.2 3.63
 -1 5 19 9.91 4.2
 -1 5 19 7.98 3.21
 1 -5 19 11.39 2.34
 1 5 -19 9.63 1.9
 -1 -5 -19 11.52 2.27
 1 5 -19 9.95 2.03
 1 5 -19 10.25 2.09
 -1 -5 -19 7.42 2.06
 1 -5 19 11.79 2.32
 -1 5 18 43.63 3.49
 -1 5 18 35.9 3.18
 -1 5 18 39.16 6.34
 -1 5 18 43.89 8.45
 1 -5 18 37.1 6.55
 1 -5 18 41.37 6.43
 1 5 -18 46.56 6.63
 -1 -5 -18 44.77 3.94
 1 5 -18 40.89 3.68
 1 5 -18 39.32 3.64
 -1 -5 -18 38.07 3.04
 1 5 -18 38.04 3.54
 1 -5 18 40.75 4.09
 1 -5 18 42.53 3.99
 1 5 -18 36.92 3.73
 -1 -5 -18 40.97 4.19
 -1 5 17 7.77 1.45
 -1 -5 -17 5.63 1.65
 -1 5 17 7.88 1.5
 1 5 -17 7.25 2.84
 1 -5 17 7.44 2.68
 -1 5 17 7.88 3.96
 1 -5 17 4.14 2.55
 -1 5 17 7.34 3
 1 5 -17 6.64 1.53
 1 -5 17 6.83 1.71
 1 5 -17 7.61 1.59
 -1 -5 -17 8.37 1.75
 -1 -5 -17 9.24 1.52
 1 5 -17 6.36 1.46
 1 -5 17 6.72 1.7
 -1 -5 -17 7.45 1.89
 1 5 -17 8.27 1.8
 -1 -5 -16 79.19 5.59
 -1 5 16 85.32 4.67
 -1 5 16 74.28 4.38
 1 -5 16 82.91 8.53
 1 -5 16 83.87 8.95
 -1 5 16 85.88 10.86
 -1 5 16 85.07 8.45
 1 5 -16 82.49 8.15
 1 5 -16 81.96 4.92
 1 -5 16 81.66 5.53
 1 5 -16 81.13 4.99
 -1 -5 -16 85.19 5.26
 -1 -5 -16 84.27 4.46
 1 5 -16 83.84 4.88
 1 5 -16 72.83 5.12
 1 -5 16 82.07 5.32
 -1 -5 -16 83.3 5.84
 -1 5 15 44.1 3.13
 -1 -5 -15 42.9 3.96
 -1 5 15 41.31 3.02
 -1 5 15 44.58 5.82
 -1 5 15 52.52 8.09
 -1 5 15 47.71 5.7
 1 5 -15 39.32 5.47
 1 -5 15 43.45 6
 1 -5 15 43.99 6.31
 1 5 -15 48.99 3.53
 1 -5 15 43.77 3.86
 1 5 -15 39.82 3.31
 1 5 -15 45.99 3.41
 -1 -5 -15 42.98 3.02
 1 5 -15 43.81 3.75
 1 -5 15 45.2 3.72
 1 5 -15 45.31 3.33
 -1 5 14 40.05 2.87
 -1 -5 -14 38.21 3.58
 -1 5 14 37.66 2.76
 1 -5 14 40.74 5.61
 -1 5 14 39.84 5.32
 -1 5 14 36.58 6.72
 1 -5 14 41.22 5.87
 1 5 -14 38.97 5.18
 -1 5 14 47.66 5.49
 1 5 -14 42.21 3.12
 -1 -5 -14 39.82 2.81
 1 5 -14 45.15 3.28
 1 -5 14 39.32 3.51
 1 5 -14 40.89 3.23
 1 5 -14 44.86 3.26
 1 5 -14 36.1 3.35
 1 -5 14 40.38 3.38
 -1 5 13 42.25 2.8
 -1 -5 -13 40.4 3.53
 -1 5 13 48.46 5.23
 -1 5 13 43.21 5.29
 -1 5 13 44.43 6.85
 1 5 -13 42.18 5.14
 1 -5 13 52.28 6.05
 1 -5 13 38.22 5.39
 1 5 -13 41.7 3.04
 1 5 -13 44.95 3.11
 1 5 -13 41.7 3.18
 1 -5 13 44.31 3.59
 1 5 -13 49.96 3.33
 1 -5 13 44.48 3.42
 1 5 -13 41.5 3.41
 -1 -5 -12 23.48 2.63
 -1 5 12 23.93 1.99
 1 5 -12 20.66 3.49
 -1 5 12 30.7 4.24
 -1 5 12 26.85 3.74
 1 -5 12 24.42 4.02
 -1 5 12 25.16 5.14
 1 -5 12 28.57 4.43
 1 -5 12 23.41 2.53
 1 5 -12 26.11 2.27
 1 5 -12 24.29 2.3
 1 -5 12 27.21 2.59
 -1 -5 -11 228.06 8.92
 -1 5 11 240.04 11.42
 -1 -5 -11 215.51 8.37
 1 5 -11 228.01 11.47
 -1 5 11 225.11 14.64
 1 -5 11 235.98 12.59
 1 -5 11 224.9 12.52
 -1 5 11 242.81 12.21
 1 5 -10 245.11 11.7
 -1 5 10 278.45 15.86
 1 -5 10 264.75 13.19
 1 -5 10 268.03 13.26
 -1 5 10 273.32 11.93
 -1 -5 -10 264.52 9.43
 1 -5 10 283.75 11.01
 1 -5 9 29.16 3.93
 1 -5 9 28.88 3.05
 -1 -5 -9 25.39 2.1
 1 -5 9 25.99 3.69
 -1 -5 -9 28.4 2.6
 1 5 -9 25.62 3.28
 -1 5 9 29.57 4.85
 1 -5 8 2.87 1.34
 1 -5 8 2.65 1.53
 1 -5 8 2 1.33
 -1 -5 -8 5.19 1.26
 -1 5 8 4.08 2.18
 1 5 -8 2.33 1.11
 -1 -5 -8 2.1 0.58
 1 5 -7 17.95 2.16
 1 -5 7 16.5 2.81
 1 -5 7 16.42 2.68
 1 5 -7 12.62 2.09
 1 -5 7 19.96 2.62
 -1 -5 -7 20.14 2.13
 -1 5 7 18.36 3.56
 -1 -5 -7 16.13 1.23
 1 -5 6 266.39 10.2
 1 -5 6 273.63 11.7
 1 -5 6 262.09 11.04
 -1 5 6 282.07 13.72
 -1 -5 -6 271.82 9.11
 1 5 -6 258 9.03
 1 -5 5 256.01 10.51
 1 5 -5 258.19 8.45
 1 -5 5 253 9.81
 -1 -5 -5 252.87 8.77
 -1 5 5 269.81 12.93
 1 5 -4 337.53 9.8
 1 5 -4 330.29 13.49
 -1 5 4 361.53 14.86
 1 5 -4 264.75 10.22
 1 -5 4 327.49 11.59
 -1 -5 -4 300.36 10.23
 1 -5 4 313.76 11.68
 -1 5 3 12.77 2.59
 1 5 -3 12.47 2.35
 1 5 -3 10.74 1.44
 1 5 -3 11.81 1.34
 -1 -5 -3 12.11 1.71
 1 -5 3 12.6 1.94
 1 5 -3 12.79 1.39
 1 5 -2 423.34 11.46
 1 5 -2 406.63 11.91
 -1 5 2 440.15 16.43
 -1 -5 -2 416.53 12.65
 1 5 -2 426.75 15.26
 1 5 -2 445.81 11.9
 -1 -5 -1 81.97 4.37
 -1 5 1 78.49 6
 -1 5 1 97.74 6.28
 1 5 -1 86.19 3.98
 1 5 -1 80.61 3.55
 1 5 -1 81.4 3.58
 1 5 -1 85.71 5.72
 -1 5 0 235.7 11.08
 1 5 0 256.9 8.46
 1 5 0 253.83 10.68
 -1 -5 0 245.35 8.62
 1 5 0 254.46 7.75
 1 5 0 255.88 7.09
 -1 5 0 267.95 10.96
 -1 -5 1 86.48 4.49
 1 5 1 95.05 4.17
 -1 5 -1 92.36 5.85
 -1 5 -1 91.28 6.35
 1 5 1 83.48 5.68
 -1 -5 2 470.04 13.34
 -1 5 -2 449 16.47
 1 5 2 450.05 15.7
 1 5 2 460.17 12.73
 -1 5 -2 460.66 15.44
 1 -5 -3 9.81 1.79
 1 5 3 14.11 2.48
 -1 5 -3 12.86 2.49
 -1 5 -3 16.28 2.43
 -1 -5 3 15.46 1.88
 -1 -5 4 348.44 13.61
 1 5 4 365.16 10.76
 1 5 4 352.84 14
 -1 -5 4 336.45 11.12
 -1 5 -4 351.78 14.62
 -1 5 -4 351.38 13.3
 1 -5 -4 308.35 11.8
 1 5 5 259.03 9.15
 1 -5 -5 229.81 9.75
 -1 5 -5 259.6 11.1
 -1 5 -5 260.55 12.56
 -1 -5 5 254.23 11.54
 1 5 5 253 11.81
 -1 -5 6 226.81 11.06
 -1 5 -6 232.21 10.59
 1 -5 -6 211.13 9.19
 1 5 6 216.19 11.27
 1 5 6 227.61 9
 -1 5 -7 17.21 2.74
 -1 -5 7 15.84 2.84
 1 -5 -7 15.61 1.88
 1 5 7 14.6 2.14
 1 -5 -7 18.63 2.38
 -1 -5 7 23.63 2.28
 1 5 7 16 2.98
 -1 5 -8 7.67 1.98
 1 5 8 9.59 2.04
 -1 -5 8 11.57 1.7
 1 5 8 9.66 2.52
 1 -5 -8 9.3 1.97
 1 -5 -8 5.98 1.3
 -1 -5 8 8.12 2.26
 -1 -5 8 7.7 2.13
 -1 5 -9 24.38 3.37
 -1 -5 9 34.97 2.76
 1 -5 -9 26.57 2.94
 1 5 9 23.4 3.1
 -1 -5 9 23.88 3.62
 -1 -5 9 25.5 3.81
 1 5 9 28.52 4.3
 1 -5 -9 21.98 2.52
 -1 -5 10 286.46 13.99
 -1 -5 10 247.44 13.27
 1 5 10 256.16 14.31
 1 5 10 264.84 13.06
 1 -5 -10 251.87 10.65
 1 -5 -10 279.03 11.24
 1 5 10 269.76 12.38
 -1 5 -10 276.37 12.93
 1 5 11 206.51 7.72
 -1 -5 11 246.72 13.13
 -1 5 -11 231.18 11.77
 1 -5 -11 221.04 9.99
 1 5 11 207.32 13.14
 -1 -5 11 211.94 12.25
 1 5 11 222.53 11.43
 1 5 11 218.2 11.98
 1 5 12 25.26 2.34
 1 -5 -12 24.08 2.64
 1 5 12 23.94 2.23
 1 -5 -12 25.58 3.21
 -1 -5 12 32.89 4.78
 -1 5 -12 29.97 3.58
 1 5 12 23.16 4.48
 1 5 12 24.93 3.88
 1 5 12 22.69 3.87
 -1 5 -12 24.86 3.83
 -1 -5 12 20.47 3.79
 -1 5 -12 26.31 2.35
 1 -5 -13 39.4 3.5
 1 5 13 37.97 3.11
 1 5 13 34.88 2.86
 1 5 13 32.03 2.79
 -1 -5 13 35.53 5.13
 -1 5 -13 39 4.94
 -1 -5 13 35.67 5.18
 1 5 13 35.38 4.76
 1 5 13 38.69 5.1
 -1 5 -13 41.04 4.46
 1 -5 -13 36.98 4.1
 1 5 13 36.88 5.83
 -1 5 -13 37.77 2.96
 1 -5 -13 35.31 2.84
 1 -5 -13 42.05 3.72
 1 5 14 32.16 2.87
 1 -5 -14 37.08 3.49
 1 5 14 36.82 3.18
 1 5 14 31.46 2.84
 1 5 14 36.19 6.04
 -1 -5 14 31.16 5.13
 1 5 14 34.64 5.12
 -1 5 -14 40.31 4.7
 1 -5 -14 36.1 4.22
 -1 -5 14 30.64 4.97
 1 5 14 33.57 4.83
 -1 5 -14 34.7 2.96
 1 -5 -14 36.53 2.98
 1 -5 -14 37.75 3.68
 -1 -5 14 35.2 2.83
 1 5 15 44.84 3.68
 1 -5 -15 45.89 4
 1 5 15 43.33 3.44
 1 5 15 40.86 3.41
 1 5 15 36.54 6.35
 -1 5 -15 44.87 5.12
 -1 -5 15 41.45 5.93
 -1 -5 15 46.88 6.47
 1 5 15 49.97 6.33
 1 -5 -15 49.95 3.64
 -1 5 -15 43.98 3.45
 -1 -5 15 40.22 3.21
 1 -5 -15 44.03 4.09
 1 5 16 79.53 5.01
 1 5 16 87.08 5.21
 1 5 16 83.47 5.33
 -1 -5 16 80.68 8.88
 1 5 16 74.01 9.33
 -1 -5 16 79.91 8.76
 1 5 16 79.92 8.42
 -1 5 -16 87.96 7.66
 -1 5 -16 97.01 4.82
 1 -5 -16 77.59 4.86
 -1 5 -16 83.15 5.05
 -1 -5 16 76.94 4.75
 1 -5 -16 92 6.19
 1 5 17 5.41 1.42
 1 5 17 10.07 2.04
 1 5 17 8.35 1.69
 -1 -5 17 9.51 3.33
 1 5 17 10.99 3.87
 -1 -5 17 9.02 3.28
 -1 5 -17 8.86 2.78
 1 5 17 6.79 2.8
 -1 5 -17 9.75 1.85
 1 -5 -17 6.4 1.43
 1 -5 -17 10.79 1.73
 -1 -5 17 8.86 1.81
 -1 5 -17 9.9 1.65
 -1 -5 17 9.21 1.71
 1 -5 -17 11.21 2.3
 1 5 18 36.7 3.53
 1 5 18 32.71 3.63
 1 5 18 32.96 3.39
 -1 -5 18 40.05 6.76
 -1 5 -18 33.22 5.13
 1 5 18 31.39 5.79
 1 5 18 27.46 6.29
 -1 -5 18 27.86 5.61
 -1 5 -18 38.12 3.2
 1 -5 -18 37.48 3.34
 -1 -5 18 31.13 3.4
 1 -5 -18 35.2 3.35
 -1 5 -18 35.73 3.47
 -1 -5 18 34.11 3.27
 1 -5 -18 35.77 4.06
 1 5 19 11.41 2.13
 1 5 19 10.28 2.02
 1 5 19 8.73 2.05
 -1 5 -19 8.72 3.06
 1 5 19 11.21 3.86
 -1 -5 19 8.38 3.33
 -1 -5 19 10.89 4.17
 1 5 19 10.43 4.32
 -1 5 -19 10.84 2.07
 1 -5 -19 9.76 1.91
 -1 -5 19 8.78 1.97
 1 -5 -19 11.6 1.96
 1 -5 -19 8.17 2.21
 -1 5 -19 14.07 2.09
 -1 -5 19 13.76 2.19
 1 5 20 49.49 4.35
 1 5 20 48.11 4.6
 1 5 20 47.07 4.32
 -1 -5 20 44.15 7.52
 -1 -5 20 47.3 7.91
 1 5 20 33.95 7.44
 -1 5 -20 44.02 6.53
 -1 5 -20 38.5 3.85
 1 -5 -20 45.12 3.82
 -1 5 -20 46.76 4.02
 -1 5 -20 47.88 3.81
 -1 -5 20 38.29 4.05
 1 -5 -20 49.73 4.21
 1 -5 -20 49.88 4.93
 -1 -5 20 44.37 4.07
 1 5 21 115.37 7.57
 1 5 21 120.71 7.32
 1 5 21 105.09 13.25
 -1 -5 21 123.35 13.05
 -1 -5 21 97.9 11.49
 -1 5 -21 109 10.63
 1 -5 -21 109.97 6.65
 -1 5 -21 122.34 6.79
 1 -5 -21 124.52 6.71
 -1 5 -21 122.1 6.46
 -1 -5 21 109.59 7.19
 -1 5 -21 113.77 6.83
 1 5 21 118.62 7.31
 1 -5 -21 105.84 7.46
 -1 -5 21 120.66 7.05
 1 5 22 19.06 2.94
 1 5 22 15.66 3
 1 -5 -22 13.62 2.22
 -1 -5 22 18.12 3.01
 -1 5 -22 16.25 2.35
 -1 5 -22 17.69 2.61
 -1 5 -22 13.87 2.48
 1 -5 -22 20.42 2.75
 -1 -5 22 15.44 2.57
 1 -5 -22 13.51 2.8
 1 5 22 16.48 2.78
 1 5 23 14.67 2.58
 1 5 23 14.49 2.86
 1 -5 -23 13.14 2.22
 -1 5 -23 11.47 2.05
 1 -5 -23 14.83 2.36
 -1 5 -23 13.14 2.41
 -1 5 -23 12.63 2.25
 -1 -5 23 12.98 2.55
 -1 -5 23 12.75 2.37
 1 -5 -23 14.79 2.82
 1 5 23 12.75 2.56
 1 5 24 29.83 3.96
 -1 -5 24 35.28 4.38
 1 5 24 38.56 4.16
 -1 5 -24 30.67 3.28
 -1 5 -24 36.65 3.73
 1 -5 -24 32.36 3.41
 -1 -5 24 29.97 3.85
 1 -5 -24 33.85 4.06
 1 5 24 32.7 3.89
 -1 -5 24 36.6 3.87
 -1 -5 25 9.39 2.43
 1 5 25 9.46 2.37
 1 5 25 12.2 2.49
 -1 5 -25 8.24 1.83
 -1 -5 25 9.17 2.18
 1 -5 -25 10.1 1.97
 -1 5 -25 11.36 2.11
 1 -5 -25 10.28 2.32
 1 5 25 8.98 2.24
 -1 -5 26 15.67 3
 1 5 26 13.19 2.4
 1 5 26 14.5 2.76
 -1 5 -26 11.49 2.17
 -1 5 -26 9.74 1.89
 -1 -5 26 13.37 2.56
 1 -5 -26 10.33 1.84
 1 -5 -26 14.04 2.57
 1 5 26 11.91 2.43
 -1 -5 27 4.59 1.76
 1 5 27 2.84 1.45
 1 5 27 4.05 1.59
 -1 5 -27 4.83 1.48
 1 -5 -27 3.96 1.14
 -1 5 -27 4.62 1.37
 -1 -5 27 5.17 1.7
 1 5 27 5.72 1.77
 1 -5 -27 3.98 1.54
 -1 -5 28 18.03 2.89
 1 5 28 17.11 2.77
 -1 5 -28 10.63 1.88
 -1 -5 28 12.45 2.31
 1 5 28 16.49 2.54
 -1 5 -28 15.68 2.11
 1 -5 -28 11.41 2.04
 1 5 28 16.85 2.56
 1 5 29 0.77 1.03
 -1 -5 29 1.79 1.26
 -1 5 -29 1.34 0.85
 -1 -5 29 1.24 1.1
 -1 5 -29 1.57 0.97
 1 5 29 1.59 0.95
 1 -5 -29 0.5 0.76
 1 -6 29 2.47 1.08
 -1 6 29 3.92 1.38
 -1 6 29 3.07 1.23
 1 -6 28 5.02 1.46
 -1 6 28 4.68 1.64
 1 -6 28 2.91 1.43
 1 6 -28 4.65 1.29
 -1 6 28 4.6 1.46
 -1 6 27 11.59 2.46
 1 -6 27 7.9 2.12
 1 6 -27 6.82 1.64
 -1 -6 -27 6.24 1.36
 -1 -6 -27 6.39 1.64
 -1 6 27 8.35 1.93
 -1 6 26 5.57 1.6
 1 -6 26 2.91 1.58
 -1 6 26 3.17 1.51
 -1 -6 -26 3.25 1.17
 -1 -6 -26 2.08 1.11
 1 -6 26 3.23 1.57
 1 6 -26 2.96 1.35
 -1 -6 -26 1.91 1.05
 -1 6 26 5.13 1.78
 -1 6 25 0.65 1.04
 1 -6 25 0.35 1.26
 -1 6 25 0.58 1.36
 1 6 -25 1.14 1.07
 -1 -6 -25 0.88 0.79
 1 -6 25 -0.74 1.33
 1 6 -25 2.08 1.23
 -1 -6 -25 2.21 1.2
 -1 -6 -25 0.81 0.94
 -1 6 25 1.23 1.24
 -1 6 24 6.14 1.83
 1 -6 24 4.24 1.95
 -1 6 24 5.19 1.77
 1 6 -24 6.77 1.93
 -1 -6 -24 3.06 1.18
 -1 -6 -24 4.78 1.41
 1 6 -24 3.6 1.48
 1 -6 24 2.74 1.59
 -1 -6 -24 3.6 1.43
 1 -6 23 44.36 4.87
 -1 6 23 41.13 4.37
 -1 6 23 44.98 4.29
 -1 -6 -23 42.71 3.7
 1 6 -23 45.27 4.23
 1 -6 23 39.15 4.43
 -1 -6 -23 33.38 3.69
 1 6 -23 41.73 4.05
 -1 -6 -23 42.27 4.44
 1 6 -23 44.68 4.22
 -1 6 22 9.02 2.17
 -1 6 22 7.81 1.78
 1 -6 22 9.08 2.46
 1 6 -22 8.68 2.01
 1 -6 22 9.25 2.39
 -1 -6 -22 9.38 2.12
 1 6 -22 10.15 2.06
 -1 -6 -22 9.45 1.84
 1 6 -22 11.32 2.32
 -1 -6 -22 8.5 2.11
 1 -6 21 79.66 6.49
 -1 6 21 71.71 5.59
 -1 6 21 73.03 5.22
 1 6 -21 76.77 5.49
 1 -6 21 71.12 5.9
 1 6 -21 73.06 5.41
 -1 -6 -21 79.45 5.66
 1 6 -21 79 5.83
 -1 -6 -21 69.49 5.84
 -1 6 20 140.29 7.28
 -1 6 20 123.95 7.33
 -1 6 20 126.18 6.86
 1 -6 20 124.74 8.2
 1 6 -20 122.28 11.96
 1 -6 20 125.67 13.09
 -1 6 20 123 15.16
 1 6 -20 125.33 7.04
 -1 -6 -20 121.82 7.19
 1 6 -20 130.23 7.23
 1 -6 20 118.87 7.65
 -1 -6 -20 123.59 7.9
 1 6 -20 132.16 7.75
 1 -6 19 1.8 1.58
 -1 6 19 1.41 1.17
 -1 6 19 0.31 0.88
 -1 6 19 1.37 0.97
 -1 6 19 6.68 4.44
 -1 6 19 0.41 1.83
 1 6 -19 1.85 1.57
 1 -6 19 2.44 2.2
 1 -6 19 1.77 2.77
 1 6 -19 0.41 0.87
 1 -6 19 0.95 1.13
 1 6 -19 0.97 1.07
 -1 -6 -19 0.65 1.11
 1 6 -19 2.19 1.34
 -1 -6 -19 0.29 1.24
 -1 6 18 31.24 3.07
 -1 6 18 31.64 3.1
 1 -6 18 31.71 3.82
 -1 -6 -18 28.19 3.6
 -1 6 18 32.58 6.14
 1 6 -18 40.6 6.41
 -1 6 18 36.67 7.97
 1 -6 18 24.17 5.14
 1 -6 18 34.23 6.4
 1 6 -18 32.06 3.23
 -1 -6 -18 32.81 3.47
 1 -6 18 31.64 3.68
 1 6 -18 33.6 3.33
 -1 -6 -18 32.63 3.87
 1 6 -18 33.6 3.6
 -1 -6 -17 81.67 6.02
 1 -6 17 87.36 6.32
 -1 6 17 91.86 5.25
 -1 6 17 86.66 5.1
 -1 6 17 79.87 11.15
 1 -6 17 84.76 9.19
 -1 6 17 93.53 9.42
 1 -6 17 86.17 9.88
 1 6 -17 91.44 9.28
 1 -6 17 87.65 6.04
 1 6 -17 91.29 5.48
 1 6 -17 93.9 5.54
 -1 -6 -17 97.13 5.88
 1 6 -17 93.6 6.05
 1 6 -17 99.02 5.34
 -1 -6 -17 94.28 6.5
 -1 -6 -16 102.13 6.65
 -1 6 16 106.4 5.55
 1 -6 16 121.3 7.24
 -1 6 16 110.06 5.62
 1 6 -16 118.55 10.01
 1 -6 16 114 10.4
 -1 6 16 122.78 13.37
 1 -6 16 112.37 10.83
 -1 6 16 109.28 9.83
 1 6 -16 119.84 6.14
 1 6 -16 116.29 6.07
 1 -6 16 106.19 6.61
 1 6 -16 124.48 6.05
 1 -6 16 111.52 6.46
 -1 -6 -16 119.42 7.25
 1 6 -16 114.08 6.62
 -1 6 15 8.95 1.53
 -1 6 15 8.51 1.43
 1 -6 15 9.1 2.02
 -1 -6 -15 7.34 1.77
 1 -6 15 9.14 3.24
 1 6 -15 7.76 2.67
 -1 6 15 7.54 3.39
 -1 6 15 12.55 3.3
 1 -6 15 9.02 2.8
 1 6 -15 11.06 1.73
 1 -6 15 9.51 1.94
 1 6 -15 9.75 1.66
 1 -6 15 9.7 1.79
 1 6 -15 9.95 1.63
 1 6 -15 8.02 1.72
 -1 -6 -14 1.69 1.12
 1 -6 14 1.51 1.14
 -1 6 14 1.41 0.74
 -1 6 14 2.1 0.85
 -1 6 14 0.93 1.41
 1 -6 14 1.06 1.5
 1 -6 14 1.18 1.34
 1 6 -14 0.68 1.37
 -1 6 14 2.33 2.76
 1 6 -14 1.77 0.79
 1 -6 14 1.87 1.05
 1 -6 14 1.8 0.9
 1 6 -14 0.91 0.81
 1 6 -14 1.44 0.84
 1 6 -14 2.66 0.95
 1 -6 13 41.63 3.8
 -1 -6 -13 41.83 3.74
 -1 6 13 41.03 2.85
 -1 6 13 41.13 7.01
 -1 6 13 41.62 5.33
 1 -6 13 37.9 5.54
 1 6 -13 40.12 5.14
 1 -6 13 40.94 5.64
 1 6 -13 41.11 3.09
 1 -6 13 43.42 3.67
 1 6 -13 43.01 3.12
 1 6 -13 41.59 3.56
 1 6 -13 47.76 3.4
 1 -6 13 41.65 3.42
 -1 6 12 1.96 0.72
 -1 -6 -12 2.4 1.07
 1 -6 12 2.53 1.06
 1 -6 12 1.5 1.36
 -1 6 12 1.2 1.97
 -1 6 12 3.53 1.73
 1 -6 12 1.79 1.37
 1 6 -12 0.87 1.13
 1 6 -12 1.9 0.76
 -1 6 12 1.7 0.56
 1 -6 12 3.57 1.12
 1 6 -12 2.24 1.08
 1 6 -12 2.81 0.88
 1 6 -12 3.17 0.94
 -1 6 11 23.67 1.99
 1 -6 11 21.52 2.58
 -1 -6 -11 24.62 2.65
 1 -6 11 24.2 4.1
 -1 6 11 25.71 3.84
 -1 -6 -11 23.23 2.53
 1 6 -11 22.96 3.52
 -1 6 11 28.15 5.33
 1 -6 11 26.52 3.34
 1 -6 11 20.29 3.83
 1 -6 11 23.43 2.52
 1 6 -11 23.76 2.13
 1 6 -11 29.07 2.46
 -1 -6 -10 89.77 5.06
 1 -6 10 85.92 5.15
 1 -6 10 92.64 7.63
 -1 -6 -10 89.37 5.16
 1 -6 10 91.96 6.24
 -1 6 10 87.89 8.94
 1 -6 10 84.16 7.4
 1 6 -10 90.31 6.81
 1 -6 9 30.93 4.22
 -1 6 9 32.18 5.28
 1 -6 9 31.93 4.32
 1 -6 9 36.65 3.84
 1 6 -9 30.62 3.72
 -1 -6 -9 35.14 3.2
 1 -6 8 220.36 10.08
 1 -6 8 214.11 11.67
 -1 6 8 217.79 13.61
 -1 -6 -8 236.86 8.99
 1 -6 8 221.76 11.47
 1 6 -8 212.86 10.07
 1 6 -8 220.23 9.29
 1 -6 7 214.98 11.15
 1 6 -7 223.82 8.99
 -1 -6 -7 243.18 9.15
 1 -6 7 232.32 10.33
 1 -6 7 237.38 11.85
 1 6 -7 222.08 9.86
 -1 6 7 227.22 13.51
 -1 -6 -6 9.2 1.7
 1 -6 6 8.1 1.85
 1 6 -6 8.13 1.42
 1 -6 6 11.1 2.28
 1 6 -6 7.24 1.6
 -1 6 6 6.98 2.5
 -1 6 5 56.19 6
 1 -6 5 52.22 4.62
 1 -6 5 53.23 4.41
 -1 -6 -5 59.14 4
 1 6 -5 50.9 3.84
 1 6 -5 50.97 3.34
 -1 6 4 506.96 19.94
 -1 -6 -4 499.89 15.16
 1 -6 4 478.72 16.5
 1 6 -4 468.99 14.63
 1 -6 4 454.97 16.11
 1 6 -4 522.28 19.14
 1 6 -4 479.19 13.9
 1 6 -3 95.64 4.53
 -1 -6 -3 100.26 5.32
 -1 6 3 100.76 7.67
 1 6 -3 98.06 7.07
 1 6 -3 100.36 4.92
 1 6 -2 3.62 0.83
 -1 6 2 4.37 1.85
 1 -6 2 1.86 1.09
 1 6 -2 4.1 0.78
 1 6 -2 4.16 1.74
 1 6 -2 3.48 0.98
 -1 -6 -2 4.86 1.32
 1 6 -1 83.99 6.29
 1 6 -1 80.99 3.69
 -1 6 1 82.37 6.24
 1 6 -1 83.18 4.34
 1 6 -1 76.7 3.33
 -1 -6 -1 77.89 4.7
 -1 6 1 81.79 6.62
 1 6 0 317.11 8.46
 -1 -6 0 283.05 10.4
 -1 6 0 322.6 13.12
 -1 6 0 319.35 13.98
 1 6 0 302.35 8.67
 1 6 0 291.83 12.81
 1 6 0 305.93 10.33
 -1 6 -1 85.61 6.04
 -1 -6 1 75.09 4.58
 -1 6 -1 78.44 6.46
 1 6 1 80.95 6.11
 1 6 1 83.77 3.79
 -1 -6 2 1.79 1.04
 1 6 2 1.43 1.21
 -1 6 -2 1.78 1.08
 1 -6 -2 -0.16 1.33
 -1 6 -2 2.15 1.53
 1 6 2 3.36 0.9
 -1 6 -3 110.32 7.92
 -1 -6 3 131.82 6.15
 1 6 3 96.13 7.06
 1 -6 -3 83.02 5.75
 -1 6 -3 116.41 7.13
 1 6 3 111.92 5.15
 1 6 4 508.09 14.52
 -1 6 -4 497.48 17.78
 1 6 4 490.62 18.83
 -1 6 -4 519.85 19.91
 -1 6 -5 62.94 5.2
 -1 -6 5 54.38 5.26
 1 6 5 55.66 3.69
 -1 6 -5 59.03 6.01
 1 6 5 54.57 5.5
 1 -6 -5 46.65 4.3
 1 6 6 6.65 1.41
 1 6 6 7.61 2.32
 -1 -6 6 6.97 2.1
 1 -6 -6 8.53 1.95
 -1 -6 6 11.02 1.81
 -1 6 -6 9.64 2.13
 -1 6 -7 233.89 11.27
 1 6 7 221.42 9.6
 1 -6 -7 208.34 9.97
 -1 -6 7 220.23 11.86
 1 6 7 223.81 12.45
 1 6 8 187.11 11.64
 -1 -6 8 215.56 11.64
 1 -6 -8 185.35 9.3
 -1 -6 8 181.45 10.87
 1 6 8 189.94 9.21
 -1 6 -8 198.82 10.45
 1 -6 -9 27.39 2.65
 -1 -6 9 31.4 4.48
 1 6 9 34.14 5.01
 -1 -6 9 34.9 4.58
 -1 -6 9 42.57 3.4
 -1 6 -9 31.52 4.03
 1 6 9 31.34 3.65
 1 -6 -9 29.02 3.37
 1 6 10 85.65 4.37
 1 6 10 77.65 4.13
 -1 -6 10 76.54 7.23
 -1 6 -10 91.68 7.02
 -1 -6 10 87.74 7.66
 1 6 10 74.66 6.05
 -1 6 -10 99.66 6.18
 1 6 10 81.6 8.02
 1 -6 -10 83.46 5.94
 -1 -6 10 110.48 5.79
 1 -6 -11 25.62 2.7
 1 6 11 23.97 2.29
 1 6 11 23.34 2.23
 -1 6 -11 27.51 2.44
 1 6 11 19.86 4.19
 -1 -6 11 23.4 4.17
 -1 -6 11 24.14 4.17
 -1 6 -11 24.15 3.65
 -1 6 -11 32.38 3.67
 -1 -6 11 26.78 2.78
 1 6 11 21.63 3.33
 1 -6 -11 27.45 3.42
 1 -6 -12 0.97 0.71
 1 6 12 0.9 0.66
 1 6 12 1.59 0.81
 -1 6 -12 1.55 1.22
 1 6 12 0.2 1.16
 -1 -6 12 0.81 1.5
 -1 6 -12 1.37 1.39
 -1 -6 12 1.35 1.65
 1 6 12 1.51 1.85
 -1 -6 12 0.75 0.7
 -1 6 -12 1.61 0.82
 -1 6 -12 1.27 0.48
 1 6 13 41.61 3.27
 1 -6 -13 41.36 3.65
 1 6 13 38.75 3.14
 -1 6 -13 49.17 5.03
 1 6 13 44.14 5.3
 -1 -6 13 35.46 5.35
 1 6 13 35.2 5.88
 -1 -6 13 44.59 6.03
 -1 6 -13 41.09 5.2
 -1 -6 13 39.74 3.25
 1 -6 -13 42.04 3.15
 -1 6 -13 42.34 3.28
 -1 6 -13 44.1 2.51
 1 -6 -13 37.98 3.31
 1 6 14 2.06 0.93
 1 -6 -14 1.66 1.01
 1 6 14 1.56 0.91
 1 6 14 0.72 0.68
 -1 6 -14 2.04 1.68
 -1 -6 14 0.98 1.7
 -1 6 -14 1.32 1.34
 -1 -6 14 1.69 1.7
 1 6 14 0.01 1.66
 1 6 14 1.46 1.19
 -1 6 -14 1.79 0.92
 -1 6 -14 1.38 0.6
 1 -6 -14 2.26 0.96
 -1 -6 14 1.16 0.81
 -1 -6 14 0.84 0.71
 1 -6 -14 0.26 0.94
 1 6 15 11.6 1.95
 1 -6 -15 13.24 2.31
 1 6 15 10.02 1.86
 1 6 15 11.11 1.94
 -1 6 -15 10.9 2.72
 1 6 15 11.99 3.9
 -1 -6 15 11.21 3.54
 -1 -6 15 9.91 3.12
 1 -6 -15 12.22 1.85
 -1 -6 15 10.75 1.86
 1 -6 -15 14.31 1.85
 -1 6 -15 12.04 1.93
 -1 6 -15 11.83 1.68
 1 -6 -15 13.16 2.39
 -1 -6 15 9.31 1.63
 1 6 16 113.61 6.47
 1 -6 -16 110.84 6.87
 1 6 16 110.04 6.21
 1 6 16 108.11 6.08
 -1 6 -16 122.71 9.3
 -1 -6 16 126.48 11.6
 1 6 16 110.17 11.77
 -1 -6 16 99.8 10.05
 1 -6 -16 123.3 5.89
 1 -6 -16 115.47 6.05
 -1 6 -16 128.6 5.84
 -1 -6 16 102.09 6.09
 -1 6 -16 116.76 6.29
 1 -6 -16 121.85 7.48
 -1 -6 16 105.8 5.76
 1 6 17 88.38 5.83
 1 6 17 85.47 5.61
 1 6 17 82.76 5.42
 -1 6 -17 90.91 8.35
 1 6 17 78.92 10.37
 -1 -6 17 82.29 9.35
 -1 -6 17 96.2 10.39
 -1 6 -17 84.76 5.45
 -1 6 -17 100.49 5.25
 1 -6 -17 97.95 5.26
 -1 -6 17 77.61 5.38
 1 -6 -17 84.59 5.26
 -1 -6 17 89.66 5.34
 1 -6 -17 87.65 6.52
 1 6 18 31.09 3.56
 1 6 18 27.67 3.21
 1 6 18 30.63 3.39
 1 6 18 28.44 6.39
 -1 -6 18 30.65 6.2
 -1 6 -18 30.73 5.11
 -1 -6 18 27.01 5.6
 1 -6 -18 32.24 3.24
 -1 6 -18 34.87 3.13
 -1 -6 18 25.16 3.03
 1 -6 -18 33.82 3.12
 -1 6 -18 33.35 3.14
 -1 6 -18 29.55 3.23
 1 -6 -18 33.63 4.06
 -1 -6 18 30.27 3.12
 1 6 19 4.19 1.69
 1 6 19 2.7 1.26
 1 6 19 4.88 1.68
 1 6 19 4.91 2.73
 -1 6 -19 1.72 1.98
 -1 -6 19 6.54 3.47
 -1 -6 19 5.13 3.12
 1 -6 -19 2.2 1.05
 -1 -6 19 3.39 1.45
 1 -6 -19 3.89 1.33
 -1 6 -19 2.21 1.31
 -1 6 -19 2.94 1.25
 -1 -6 19 2.33 1.03
 1 -6 -19 3.5 1.67
 -1 6 -19 2.11 1.13
 1 6 20 121 7.6
 1 6 20 140.68 7.82
 1 6 20 118.14 7.27
 -1 -6 20 143.86 14.15
 -1 6 -20 114.45 10.67
 1 6 20 120.34 13.98
 -1 -6 20 118.97 12.43
 -1 6 -20 116.15 7
 -1 -6 20 114.4 7.21
 1 -6 -20 132.88 6.81
 1 -6 -20 115.65 6.7
 -1 6 -20 130.8 6.92
 -1 6 -20 129.01 6.68
 1 -6 -20 115.73 7.85
 -1 -6 20 125.46 7.01
 1 6 21 74.26 5.82
 1 6 21 82.91 6.32
 1 6 21 96.22 6.42
 -1 6 -21 84.44 5.42
 -1 -6 21 79.3 6.02
 -1 6 -21 78.08 5.71
 1 -6 -21 88.15 5.47
 1 -6 -21 77.39 5.37
 -1 6 -21 84.23 5.53
 1 6 21 87.22 6.15
 1 -6 -21 74.96 6.28
 -1 -6 21 87.2 5.82
 -1 -6 22 8.19 2.31
 1 6 22 11.24 2.52
 1 6 22 9.18 2.38
 1 6 22 12.33 2.43
 1 -6 -22 7.52 1.79
 -1 6 -22 12.3 2.4
 1 -6 -22 8.88 1.82
 -1 6 -22 8.34 1.95
 -1 -6 22 10.44 2.3
 -1 6 -22 9.15 1.95
 1 -6 -22 8.18 2.17
 1 6 22 9.83 2.23
 -1 -6 22 7.68 1.9
 1 6 23 44.6 4.81
 1 6 23 47.22 4.65
 -1 -6 23 41.41 4.62
 1 -6 -23 46.24 4
 -1 6 -23 41.72 3.97
 1 -6 -23 44.62 3.85
 -1 6 -23 42.38 3.87
 -1 -6 23 39.85 4.32
 1 6 23 41.7 4.31
 1 -6 -23 38.76 4.49
 1 6 24 3.82 1.77
 -1 -6 24 4.65 1.91
 1 6 24 2.61 1.59
 1 -6 -24 2.71 1.13
 -1 6 -24 3.2 1.37
 -1 6 -24 4.15 1.43
 -1 -6 24 4.32 1.62
 1 6 24 3.11 1.42
 1 -6 -24 1.65 1.32
 -1 -6 25 0.34 1.21
 1 6 25 2.18 1.64
 1 6 25 -0.72 1.23
 -1 6 -25 -0.08 0.88
 -1 6 -25 0.99 1.14
 1 -6 -25 -0.37 0.77
 -1 -6 25 -0.35 1.06
 1 -6 -25 2.18 1.48
 1 6 25 0.28 1.09
 1 6 26 5.89 1.79
 -1 -6 26 3.47 1.56
 1 6 26 4.6 1.83
 -1 6 -26 3.24 1.21
 -1 6 -26 2.48 1.12
 -1 -6 26 3.1 1.52
 1 -6 -26 3.78 1.23
 1 6 26 1.75 1.32
 1 -6 -26 3.6 1.34
 1 6 27 7.73 1.84
 -1 -6 27 5.41 1.82
 1 6 27 5.73 1.76
 -1 6 -27 5.83 1.5
 -1 6 -27 6.17 1.41
 -1 -6 27 4.9 1.55
 1 6 27 6.16 1.63
 1 -6 -27 6.68 1.75
 -1 -6 28 5.65 1.76
 1 6 28 2.91 1.41
 1 6 28 4.43 1.36
 -1 6 -28 2.52 1.08
 -1 6 -28 3.2 1.09
 1 -6 -28 3.34 1.22
 1 6 28 2.12 1.39
 -1 -6 29 2.26 1.16
 1 6 29 3.18 1.42
 -1 7 28 1.23 1.2
 1 -7 28 1.55 1.17
 1 -7 28 2.72 1.21
 1 7 -28 0.84 0.88
 -1 7 28 1.08 0.94
 1 -7 27 1.4 0.99
 -1 7 27 1.63 1.24
 -1 7 27 3.07 1.38
 1 -7 27 2.4 1.17
 1 7 -27 1.91 1.07
 1 -7 27 2.86 1.3
 -1 -7 -27 2.47 1.11
 -1 7 27 2.44 1.19
 1 -7 26 3.25 1.61
 -1 7 26 1.73 1.32
 -1 7 26 3.55 1.57
 1 7 -26 2.08 1.22
 -1 -7 -26 2.94 1.21
 -1 -7 -26 2.91 1.27
 -1 7 26 4.19 1.48
 -1 7 25 1.82 1.32
 -1 7 25 1.63 1.08
 1 -7 25 0.44 1.21
 -1 -7 -25 0.68 0.9
 1 7 -25 1.78 1.27
 -1 7 25 0.69 1.09
 -1 -7 -25 2.51 1.41
 -1 7 24 1.1 1.37
 1 -7 24 1.92 1.64
 -1 7 24 1.73 1.28
 1 -7 24 1.27 1.41
 -1 -7 -24 3.27 1.19
 1 7 -24 1.6 1.33
 -1 -7 -24 1.67 1.07
 -1 7 24 1.91 1.35
 -1 -7 -24 0.77 1.08
 -1 7 23 1.18 1.18
 -1 7 23 3.14 1.56
 1 -7 23 3.23 1.74
 1 -7 23 0.04 1.36
 1 7 -23 4.14 1.72
 1 7 -23 2.23 1.23
 -1 -7 -23 0.94 1.11
 -1 -7 -23 1.91 1.05
 -1 -7 -23 1.77 1.17
 1 -7 22 23.98 3.72
 -1 7 22 26.92 3.51
 -1 7 22 24.2 3.14
 -1 7 22 33.84 3.6
 1 -7 22 25.18 3.56
 -1 -7 -22 29.04 2.96
 1 7 -22 28.08 3.38
 -1 -7 -22 25.29 3.14
 1 7 -22 25.44 3.15
 -1 -7 -22 26.55 3.58
 -1 7 21 49.94 4.35
 1 -7 21 58.31 5.57
 -1 7 21 52.37 4.78
 -1 7 21 60.42 4.88
 1 7 -21 51.1 4.49
 1 -7 21 53.11 5.12
 1 7 -21 54.72 4.54
 -1 -7 -21 52.02 4.49
 -1 -7 -21 59.18 4.19
 1 7 -21 52.97 4.68
 -1 -7 -21 48.9 5.02
 -1 7 20 80.64 5.79
 1 -7 20 76.37 6.39
 -1 7 20 86.98 5.72
 -1 7 20 72.44 5.2
 1 7 -20 73.99 9.43
 -1 7 20 80.09 12.36
 1 -7 20 82.68 10.86
 1 7 -20 82.11 5.64
 1 -7 20 74.4 6
 1 7 -20 78.12 5.44
 -1 -7 -20 79.75 5.64
 -1 -7 -20 75.36 6.23
 1 7 -20 79.67 5.87
 -1 7 19 119.8 6.72
 -1 7 19 109.61 6.36
 -1 7 19 127.66 7.19
 1 -7 19 112.11 7.67
 1 -7 19 126.88 13.1
 1 7 -19 118.88 11.53
 -1 7 19 122.16 14.99
 -1 7 19 114.18 11.28
 1 -7 19 117.66 11.79
 1 7 -19 120.06 6.81
 1 7 -19 124.19 6.93
 -1 -7 -19 130 7.2
 1 -7 19 114.84 7.46
 -1 -7 -19 120.51 7.88
 1 7 -19 126.21 7.43
 -1 -7 -18 74.17 5.92
 -1 7 18 82.51 5.25
 -1 7 18 81.31 5.26
 1 -7 18 75.43 6.13
 -1 7 18 78.46 11.58
 -1 7 18 78.68 9.11
 1 7 -18 80.31 9.12
 1 -7 18 81.66 10.12
 1 -7 18 80.12 9.43
 1 -7 18 76.42 5.84
 1 7 -18 75.77 5.2
 1 7 -18 78.21 5.2
 -1 -7 -18 79.14 5.46
 -1 -7 -18 85.72 6.45
 1 7 -18 82.79 5.87
 -1 -7 -17 6.59 1.88
 1 -7 17 10.27 2.27
 -1 7 17 9.07 1.8
 -1 7 17 9.36 1.78
 1 -7 17 12.16 3.98
 1 7 -17 9.74 3.3
 1 -7 17 14.01 3.92
 -1 7 17 6.42 3.74
 -1 7 17 7.23 3.07
 1 -7 17 9.61 2.14
 -1 -7 -17 10.88 2.09
 1 7 -17 8.17 1.72
 1 7 -17 10.17 1.86
 -1 -7 -17 9.01 2.31
 1 7 -17 10.74 1.77
 1 7 -17 9.02 2.01
 -1 7 16 22.42 2.52
 -1 -7 -16 19.83 3.01
 1 -7 16 22.86 3.22
 -1 7 16 19.43 2.34
 1 7 -16 24.02 4.77
 1 -7 16 23.49 5
 -1 7 16 20.7 6.05
 1 -7 16 18.68 4.45
 -1 7 16 22.68 4.48
 1 7 -16 20.83 2.51
 1 7 -16 20.91 2.53
 1 -7 16 16.79 2.62
 1 7 -16 24.42 3.03
 1 7 -16 22.89 2.63
 1 -7 15 13.46 2.42
 -1 7 15 13.68 1.95
 -1 -7 -15 11.78 2.28
 -1 7 15 10.74 1.69
 -1 7 15 9.38 4.18
 1 -7 15 13.45 3.67
 -1 7 15 13.21 3.38
 1 -7 15 16.51 4.32
 1 7 -15 14.22 3.62
 1 7 -15 9.73 1.7
 1 7 -15 12.87 1.9
 1 -7 15 8.03 1.85
 1 7 -15 10.14 1.77
 1 7 -15 10.8 2.05
 1 -7 14 116.61 7
 -1 -7 -14 107.87 6.58
 -1 7 14 105.39 5.31
 -1 7 14 113 5.46
 -1 7 14 109.68 9.19
 1 7 -14 112.25 9.27
 -1 7 14 106.97 11.97
 1 -7 14 107.17 9.83
 1 -7 14 113.04 10.5
 1 7 -14 111.58 5.66
 1 7 -14 114.74 5.72
 1 -7 14 104.39 6.28
 1 7 -14 101.5 4.93
 1 7 -14 122.17 6.09
 1 7 -14 116.42 6.55
 1 -7 13 19.35 2.68
 -1 7 13 17.09 1.94
 -1 7 13 15.36 1.84
 -1 -7 -13 15.9 2.39
 -1 7 13 21.52 3.95
 1 7 -13 16.14 3.34
 -1 7 13 15.97 4.86
 1 -7 13 19.38 4.34
 1 -7 13 19.68 4.15
 1 7 -13 17.85 2.07
 1 7 -13 15.48 1.74
 1 7 -13 18.27 2.11
 1 -7 13 16.48 2.37
 1 7 -13 16.16 2.3
 1 7 -13 16.75 2.15
 1 -7 12 8.68 1.83
 -1 7 12 8.96 1.36
 -1 -7 -12 8.91 1.88
 1 -7 12 7.5 2.76
 -1 7 12 9.64 3.56
 1 7 -12 6.98 2.19
 1 -7 12 9.03 2.75
 -1 7 12 11.2 2.87
 1 7 -12 7.6 1.2
 1 7 -12 9.07 1.5
 1 -7 12 7.68 1.6
 1 7 -12 9.39 1.59
 1 7 -12 8.67 1.65
 1 7 -12 9.31 1.47
 1 -7 11 3.05 1.23
 -1 -7 -11 2.68 0.89
 -1 7 11 3.25 0.88
 1 -7 11 2.25 1.9
 1 -7 11 4.87 2.06
 -1 7 11 3.56 1.79
 -1 7 11 2.39 2.37
 1 7 -11 1.96 1.36
 -1 -7 -11 1.3 1.4
 1 -7 11 4.48 1.73
 1 -7 11 3.52 1.11
 -1 7 11 2.83 0.66
 1 7 -11 2.78 0.81
 1 7 -11 4.84 1.18
 1 7 -11 3.44 1.13
 1 7 -11 3.11 0.9
 -1 -7 -10 75.86 4.76
 1 -7 10 71.24 4.87
 -1 7 10 77.59 3.83
 1 -7 10 65.29 6.83
 1 -7 10 81.44 6.28
 1 -7 10 72.89 7.17
 -1 -7 -10 76.71 5.18
 1 7 -10 84 6.53
 -1 7 10 75.69 8.69
 1 7 -10 65.99 3.56
 -1 7 10 62.23 3.03
 1 -7 10 69.5 4.54
 1 7 -10 76.22 3.92
 1 7 -10 81.84 4.91
 -1 7 9 98.58 4.28
 -1 -7 -9 89.36 5.19
 1 -7 9 95.47 5.56
 1 -7 9 91.41 5.08
 -1 7 9 95.31 9.43
 1 7 -9 95.44 6.79
 1 -7 9 90.5 6.64
 -1 -7 -9 91.82 5.7
 1 -7 9 89.61 7.67
 1 -7 8 525.57 19.21
 1 -7 8 526.14 20.81
 1 7 -8 563.4 19.13
 1 7 -8 547.31 17.32
 -1 -7 -8 590.14 17.85
 -1 7 8 534.02 24.19
 1 7 -7 113.91 5.98
 1 -7 7 114.43 8.07
 1 7 -7 115.38 6.84
 -1 7 7 114.46 9.82
 -1 -7 -7 125.07 6.6
 1 -7 7 111.35 7.36
 1 -7 6 105.59 7.48
 1 7 -6 110.13 6.32
 -1 -7 -6 124.66 6.5
 1 -7 6 97.97 6.85
 -1 7 6 107.2 9.25
 1 7 -6 109.69 5.57
 1 -7 5 395.95 15.85
 1 -7 5 385.85 15.36
 1 7 -5 407.62 12.95
 -1 7 5 411.46 19.04
 1 7 -5 417.28 14.06
 1 7 -4 63.1 4.19
 1 -7 4 60.91 5.15
 1 -7 4 57.18 4.97
 -1 -7 -4 73.28 4.83
 1 7 -4 62.93 6.26
 1 7 -4 64.81 3.92
 -1 7 4 63.49 6.7
 1 7 -3 31.93 2.76
 1 7 -3 35.56 2.86
 1 -7 3 29.15 3.49
 -1 7 3 31.54 4.6
 -1 -7 -3 41.72 3.59
 1 7 -3 34.87 4.59
 -1 7 2 504.51 20.59
 1 7 -2 520.98 15.44
 1 -7 2 456.31 17.29
 -1 -7 -2 554.43 16.66
 1 7 -2 494.04 14.51
 1 7 -2 503.14 19.74
 -1 7 2 554.05 20.36
 1 7 -1 59.85 3.26
 -1 -7 -1 72.44 4.92
 -1 7 1 73.15 6.23
 1 -7 1 51.07 4.9
 1 7 -1 62.23 4.11
 1 7 -1 66.4 6.11
 -1 7 1 62.13 6.27
 1 7 -1 68.5 2.92
 1 7 0 -0.22 1.24
 -1 7 0 1.24 1.45
 1 7 0 0.66 0.34
 1 -7 0 -0.57 1.53
 1 7 0 0.33 0.39
 1 7 0 0.24 0.78
 -1 -7 0 1.01 1.09
 -1 7 0 0.16 1.06
 -1 7 -1 66.46 6.5
 1 7 1 68.55 3.07
 1 7 1 66.51 6.09
 1 -7 -1 53.79 5.15
 1 7 1 67.82 4.77
 -1 7 -1 73.32 6
 -1 -7 1 85.19 5.31
 -1 7 -2 501.28 20.59
 -1 7 -2 546.98 19.26
 1 7 2 542.53 14.27
 1 7 2 474.78 19.47
 -1 -7 2 573.31 17.04
 1 -7 -2 457.19 17.47
 -1 7 -3 29.83 3.78
 1 7 3 31.58 4.26
 1 -7 -3 22.37 3.14
 -1 7 -3 31.47 4.58
 1 7 3 30.94 2.42
 -1 -7 3 38.82 3.48
 -1 7 -4 57.39 5.28
 1 7 4 60.48 3.64
 -1 7 -4 57.03 6.21
 -1 -7 4 68.47 4.67
 1 7 4 58.16 5.91
 1 -7 -4 55.6 4.87
 1 7 4 64.25 3.89
 1 7 5 406.71 17.95
 -1 7 -5 405.01 18.66
 -1 7 -5 417.03 16.46
 1 7 5 401.69 13.11
 1 7 5 418.54 13.63
 1 -7 -6 85.99 6.33
 1 7 6 88.72 7.78
 -1 -7 6 92.08 7.53
 1 7 6 92.05 5.37
 -1 7 -6 94.35 6.94
 -1 7 -7 108.78 7.59
 1 7 7 103.26 8.67
 1 7 7 106.84 6.21
 -1 -7 7 98.45 7.95
 1 -7 -7 97.14 6.85
 -1 7 -8 523.23 19.81
 1 7 8 503.25 17.55
 1 7 8 496.21 22.02
 1 -7 -8 489.7 18.55
 -1 -7 8 490.85 20.98
 -1 -7 8 542.78 21.51
 1 7 9 76.26 4.17
 1 7 9 80.42 4.17
 -1 7 -9 85.43 4.46
 1 7 9 72.75 7.65
 -1 -7 9 79.81 7.43
 -1 -7 9 95.39 8.15
 -1 -7 9 96.9 5.83
 1 -7 -9 77.06 6.33
 -1 7 -9 84.8 6.85
 1 7 9 86.75 6.15
 1 -7 -10 71.7 4.64
 -1 -7 10 66.28 4.41
 1 7 10 66 4
 1 7 10 75.19 4.11
 1 7 10 76.97 6.06
 -1 7 -10 82.68 5.85
 1 -7 -10 72.19 5.95
 -1 -7 10 64.91 6.89
 1 7 10 72.09 7.92
 -1 -7 10 90.71 5.64
 -1 7 -10 71.35 6.43
 -1 -7 10 73.76 7.45
 -1 7 -10 78.3 4.36
 -1 7 -10 82.57 3.5
 1 7 11 2.3 0.8
 1 -7 -11 2.16 1.08
 -1 -7 11 2.03 0.95
 1 7 11 3.01 0.93
 -1 7 -11 3.38 1.41
 -1 -7 11 1.77 1.32
 1 7 11 3.75 2.25
 1 7 11 2.76 1.35
 -1 -7 11 3.2 1.29
 -1 -7 11 2.98 1.85
 -1 7 -11 1.49 1.35
 1 -7 -11 2.65 1.6
 -1 -7 11 1.77 0.8
 -1 7 -11 2.59 0.97
 -1 7 -11 2.48 0.66
 1 -7 -11 2.07 0.95
 1 7 12 9.39 1.56
 1 7 12 8.8 1.53
 1 -7 -12 9.38 1.86
 -1 -7 12 7.76 1.65
 -1 -7 12 8.16 2.73
 1 7 12 7 3.01
 -1 7 -12 7.56 2.48
 -1 7 -12 8.48 2.24
 -1 -7 12 7.13 2.57
 1 7 12 7.67 2.25
 -1 7 -12 9.23 1.2
 -1 7 -12 6.72 1.5
 -1 -7 12 7.24 1.35
 1 -7 -12 7.72 1.57
 1 7 13 12.37 1.82
 1 7 13 16.89 2.17
 1 -7 -13 13.98 2.27
 1 7 13 15.17 2.09
 1 7 13 9.55 2.51
 1 7 13 9.02 3.31
 -1 -7 13 15.47 3.83
 -1 7 -13 14.25 2.93
 -1 -7 13 11.96 3.41
 -1 7 -13 16.25 3.35
 -1 7 -13 15.69 2.12
 -1 7 -13 17.45 1.63
 -1 -7 13 16.5 2.15
 1 -7 -13 13.47 2
 1 7 14 119.34 6.25
 1 7 14 107.57 5.9
 1 7 14 119.71 6.3
 1 -7 -14 117.51 6.86
 1 7 14 108.1 8.92
 -1 -7 14 104.69 10.02
 -1 7 -14 133.25 9.12
 -1 -7 14 133.88 11.56
 1 7 14 113.67 11.5
 -1 7 -14 115.55 9.31
 -1 7 -14 139.07 5.84
 -1 7 -14 120.78 6.34
 -1 -7 14 103.68 5.92
 -1 7 -14 124.42 5.01
 1 -7 -14 124.24 6.02
 -1 7 -14 140.21 6.17
 1 -7 -14 111.13 6.09
 1 -7 -15 12.98 2.33
 1 7 15 12.38 2.13
 1 7 15 7.57 1.64
 1 7 15 9.54 1.9
 -1 -7 15 13.04 4.03
 1 7 15 12.44 4.26
 -1 7 -15 12.79 3.04
 -1 -7 15 9.01 3.22
 -1 7 -15 13.63 1.82
 -1 7 -15 10.55 1.93
 1 -7 -15 12.86 1.94
 -1 7 -15 11.74 1.44
 -1 7 -15 14.94 1.93
 -1 -7 15 9.93 1.8
 1 -7 -15 12.14 2.38
 1 7 16 25.86 3.05
 1 -7 -16 23.68 3.18
 1 7 16 23.63 2.87
 1 7 16 25.33 2.95
 -1 -7 16 20.78 4.78
 1 7 16 23.74 5.69
 -1 7 -16 23.93 4.31
 -1 -7 16 29.75 5.89
 -1 7 -16 27.27 2.67
 -1 7 -16 28.11 2.68
 -1 7 -16 24.11 2.84
 -1 -7 16 21.91 2.75
 1 -7 -16 27.97 2.83
 1 -7 -16 28.98 3.69
 1 7 17 8.23 1.91
 -1 -7 17 9.3 2.06
 1 7 17 11.95 2.27
 1 -7 -17 11.17 2.41
 1 7 17 10.69 2.1
 1 7 17 3.91 2.3
 -1 -7 17 7.23 3.41
 -1 -7 17 10.79 3.7
 -1 7 -17 12.38 3.27
 -1 7 -17 9.12 1.65
 1 -7 -17 10.28 1.8
 -1 -7 17 10.33 1.95
 -1 7 -17 10.05 1.95
 1 -7 -17 11.74 2.53
 -1 7 -17 12.19 1.92
 -1 -7 18 73.61 5.83
 1 7 18 84.4 5.87
 1 7 18 75.92 5.48
 1 7 18 76.39 5.65
 -1 -7 18 68.59 9.1
 -1 -7 18 84.59 10.58
 -1 7 -18 81.89 8.39
 1 7 18 71.55 10.37
 -1 -7 18 69.44 5.32
 -1 7 -18 79.19 5.51
 1 -7 -18 80.85 5.19
 -1 7 -18 86.11 5.09
 -1 7 -18 82.24 5.07
 1 -7 -18 84.42 6.59
 1 7 19 125.67 7.43
 1 7 19 113.15 7.18
 1 7 19 116.51 7.03
 -1 -7 19 104.88 7.2
 -1 -7 19 110.44 11.73
 -1 -7 19 108.24 12.21
 -1 7 -19 109.49 10.3
 1 7 19 104.23 12.82
 -1 7 -19 106.85 6.71
 1 -7 -19 113.52 6.38
 -1 7 -19 119.32 6.31
 -1 7 -19 122.71 6.45
 -1 -7 19 96.59 6.53
 1 -7 -19 116.56 7.87
 1 7 20 87.47 6.27
 1 7 20 82.59 6.21
 -1 -7 20 80.9 6.34
 1 7 20 79.73 5.98
 -1 -7 20 81.78 10.81
 -1 7 -20 73.84 8.71
 1 7 20 67.24 10.78
 -1 7 -20 82.75 5.36
 -1 7 -20 84.43 5.33
 1 -7 -20 82.46 5.39
 -1 7 -20 76.2 5.59
 -1 -7 20 72.2 5.59
 1 -7 -20 81.86 6.57
 1 7 21 57.13 5.04
 -1 -7 21 53.77 5.16
 1 7 21 59.67 5.18
 1 7 21 53.61 5.11
 -1 7 -21 55.45 4.38
 -1 -7 21 49.08 4.64
 1 -7 -21 54.41 4.3
 -1 7 -21 59.55 4.53
 1 -7 -21 49.07 5.07
 1 7 21 56 4.72
 1 7 22 31.63 3.86
 -1 -7 22 29.66 3.93
 1 7 22 37.4 4.02
 1 7 22 30.88 3.9
 -1 7 -22 31.61 3.37
 1 -7 -22 29.55 3.17
 -1 -7 22 29.48 3.62
 -1 7 -22 30.55 3.35
 1 7 22 28.67 3.48
 1 -7 -22 30.14 4.01
 -1 -7 23 4.44 2
 1 7 23 2.28 1.52
 1 7 23 2.06 1.45
 1 7 23 3.33 1.38
 -1 7 -23 2.8 1.28
 -1 7 -23 2.82 1.18
 1 -7 -23 2.84 1.1
 -1 -7 23 2.69 1.39
 1 -7 -23 2.37 1.52
 1 7 23 1.36 1.03
 -1 -7 24 2.52 1.56
 1 7 24 0.69 1.21
 1 7 24 2.24 1.34
 -1 -7 24 2.29 1.4
 -1 7 -24 1.12 1.05
 -1 7 -24 0.91 1.09
 1 -7 -24 1.31 1.25
 1 7 24 1.03 0.92
 -1 -7 25 1.18 1.32
 1 7 25 1.07 1.25
 1 7 25 2.21 1.44
 -1 -7 25 0.56 1.14
 -1 7 -25 2.27 1.15
 -1 7 -25 2.65 1.26
 1 7 25 0.87 1.06
 1 -7 -25 2.39 1.33
 1 7 26 1.57 1.36
 1 7 26 -0.5 1.25
 -1 -7 26 2.07 1.14
 -1 7 -26 3.14 1.29
 -1 -7 26 2.1 1.24
 -1 7 -26 1.87 1.1
 1 -7 -26 0.5 0.94
 1 7 26 3.38 1.36
 1 7 27 2.53 1.39
 1 7 27 4.24 1.44
 -1 -7 27 3.31 1.46
 -1 7 -27 2.5 1.1
 1 7 27 3.08 1.28
 1 7 27 2.85 1.13
 1 -7 -27 3.74 1.43
 -1 -7 28 3.74 1.49
 1 7 28 1.94 1.21
 -1 7 -28 2.69 1.09
 -1 -7 28 2.25 1.08
 1 7 28 2.35 1.12
 1 -7 -28 1.04 0.96
 -1 8 28 7.67 1.8
 1 8 -28 7.17 1.42
 -1 8 27 7.46 1.91
 -1 8 27 7.47 1.77
 1 -8 27 5.1 1.62
 1 -8 27 6.45 1.61
 1 8 -27 3.58 1.24
 -1 8 27 3.89 1.28
 -1 -8 -27 5.42 1.44
 1 -8 26 20.05 3.05
 -1 8 26 19.55 2.74
 -1 8 26 18.45 2.85
 1 8 -26 19.08 2.58
 1 -8 26 18.34 2.68
 -1 -8 -26 17.64 2.51
 -1 8 26 19.25 2.62
 1 -8 25 22.75 3.36
 -1 8 25 24.18 3.21
 -1 8 25 26.33 3.21
 1 -8 25 20.6 2.89
 1 8 -25 23.32 2.95
 -1 -8 -25 18.73 2.4
 -1 -8 -25 22.66 2.99
 -1 8 25 23.99 2.99
 1 -8 24 40.41 4.54
 1 -8 24 39.85 3.75
 -1 8 24 41.67 4.22
 -1 8 24 46.05 4.31
 1 8 -24 41.63 3.97
 -1 -8 -24 34.75 3.4
 -1 -8 -24 40.19 4.17
 -1 8 24 44.01 4.09
 1 -8 23 0.21 1.19
 -1 8 23 -0.44 1.3
 -1 8 23 0.24 0.98
 1 8 -23 0.87 1.25
 -1 -8 -23 4.03 1.37
 -1 -8 -23 0.14 1.1
 1 -8 22 41.07 4.74
 -1 8 22 41.41 4.27
 -1 8 22 40.52 4
 -1 8 22 46.51 4.33
 -1 -8 -22 40.82 3.88
 1 8 -22 38.89 3.94
 -1 -8 -22 38.46 4.31
 -1 8 21 5.1 1.42
 -1 8 21 7.34 1.92
 -1 8 21 5.93 1.85
 1 -8 21 8.86 2.39
 1 8 -21 7.81 2.11
 1 8 -21 4.13 1.32
 -1 -8 -21 6.51 1.77
 1 -8 21 5.82 1.93
 -1 -8 -21 7.73 2.18
 -1 8 20 5.71 1.68
 -1 8 20 6.27 1.85
 -1 8 20 2.95 1.3
 1 -8 20 4.73 1.95
 1 8 -20 4.98 1.7
 1 -8 20 6.42 2.05
 -1 -8 -20 4.59 1.55
 1 8 -20 8.6 1.82
 -1 -8 -20 4.26 1.84
 1 8 -20 7.22 1.92
 -1 8 19 25.63 3.06
 -1 8 19 32.65 3.64
 1 -8 19 27.85 3.87
 -1 -8 -19 28.83 3.88
 -1 8 19 31.01 3.38
 -1 8 19 30.54 5.76
 1 8 -19 39.86 6.85
 1 -8 19 32.48 6.84
 -1 8 19 33.76 8
 1 -8 19 25.96 3.53
 -1 -8 -19 28.59 3.26
 1 8 -19 32.43 3.39
 1 8 -19 28.03 3.32
 1 8 -19 30.34 3.66
 -1 -8 -19 29.13 3.86
 -1 -8 -18 71.33 5.95
 -1 8 18 76.52 5.26
 1 -8 18 78.98 6.44
 -1 8 18 75.8 5.23
 -1 8 18 71.26 8.51
 1 -8 18 82.96 10.56
 1 8 -18 85.87 9.65
 -1 8 18 81.35 12.14
 1 -8 18 77.44 5.95
 1 8 -18 83.24 5.4
 -1 -8 -18 81.09 5.51
 1 8 -18 80.09 5.45
 -1 -8 -18 84.33 6.6
 1 8 -18 90.44 5.43
 1 8 -18 93.66 6.29
 -1 8 17 167.01 7.85
 1 -8 17 173.32 9.62
 -1 8 17 172.78 8.05
 -1 -8 -17 164.89 9.31
 -1 8 17 189.42 18.01
 1 -8 17 171 14.81
 -1 8 17 171.38 13.14
 1 8 -17 176.33 13.54
 1 -8 17 158.48 8.79
 -1 -8 -17 174.39 8.4
 1 8 -17 178.95 8.28
 1 8 -17 182.11 8.27
 -1 -8 -17 189.18 10.02
 1 8 -17 188.88 9.27
 1 8 -17 184.05 8.32
 -1 8 16 38.24 3.4
 -1 8 16 41.89 3.54
 -1 -8 -16 40.33 4.37
 1 -8 16 45.81 4.67
 -1 8 16 43.27 6.07
 1 8 -16 51.66 6.91
 -1 8 16 46 8.57
 1 -8 16 41.46 7
 1 8 -16 44.08 3.72
 1 -8 16 43.27 4.23
 1 8 -16 46.91 3.79
 1 8 -16 54.08 4.18
 1 8 -16 48.18 4.38
 -1 -8 -15 224.62 10.73
 -1 8 15 219.18 8.99
 -1 8 15 237.12 9.13
 1 -8 15 228.71 10.99
 1 -8 15 254.86 17.1
 1 8 -15 244.68 15.03
 -1 8 15 224.32 14.19
 -1 8 15 236.95 19.26
 1 8 -15 235.55 8.74
 1 8 -15 232.39 9.37
 1 -8 15 229.98 10.44
 1 8 -15 248.27 9.54
 1 8 -15 261.24 10.1
 1 8 -15 255.3 10.8
 -1 -8 -14 95.5 6.37
 -1 8 14 90.45 5.07
 -1 8 14 94.71 5.21
 1 -8 14 101.95 6.69
 -1 8 14 98.28 8.76
 1 8 -14 95.05 8.63
 -1 8 14 100 11.98
 1 -8 14 100.14 10.17
 1 -8 14 90.99 5.97
 1 8 -14 103.01 5.44
 1 8 -14 106.81 5.56
 1 8 -14 96.75 4.95
 1 8 -14 107.79 6.46
 1 8 -14 113.3 6.11
 -1 -8 -13 17.33 2.59
 -1 8 13 13.35 1.84
 1 -8 13 18.76 2.73
 -1 8 13 18.95 2.13
 1 8 -13 14.35 3.4
 -1 8 13 15.6 4.78
 -1 8 13 19.1 3.74
 1 -8 13 18.19 4.25
 1 8 -13 17.25 2.07
 1 8 -13 16.4 1.93
 1 -8 13 16.47 2.46
 1 8 -13 19.14 2.65
 1 8 -13 18.98 2.38
 -1 -8 -12 39.89 3.85
 -1 8 12 39.99 2.98
 1 -8 12 40.05 3.96
 -1 8 12 43.81 3.11
 -1 8 12 46.94 5.6
 1 -8 12 45.45 6.34
 1 8 -12 39.25 5.06
 -1 8 12 38.72 6.96
 1 8 -12 36.79 2.82
 1 8 -12 42.57 3.15
 1 -8 12 39.25 3.68
 1 8 -12 51.92 3.79
 1 8 -12 43.85 3.92
 -1 8 11 32.73 2.58
 -1 -8 -11 34.16 3.35
 1 -8 11 30.96 3.37
 -1 8 11 41.16 7.07
 1 -8 11 32.46 4.32
 -1 -8 -11 24.09 3.25
 1 -8 11 31.67 5.23
 1 8 -11 35.14 4.58
 -1 8 11 36.57 4.73
 1 8 -11 30.18 2.45
 1 -8 11 33.54 3.22
 -1 8 11 25 1.96
 1 8 -11 33.63 2.67
 1 8 -11 35.21 3.4
 1 -8 10 57.18 4.51
 -1 -8 -10 60.47 4.42
 -1 8 10 55.95 3.39
 -1 8 10 58.43 8.05
 1 -8 10 54.84 6.6
 -1 -8 -10 52.07 4.61
 1 8 -10 59.07 5.67
 1 -8 10 57.5 5.77
 -1 8 10 47.67 2.72
 1 8 -10 55.83 3.39
 1 8 -10 53.15 3.25
 1 8 -10 61.93 4.45
 -1 -8 -9 6.5 1.45
 1 -8 9 6.73 1.6
 -1 8 9 6.5 1.12
 1 -8 9 5.14 1.74
 1 8 -9 5.23 1.7
 1 -8 9 6.55 2.32
 -1 -8 -9 6.83 1.9
 -1 8 9 7.18 3.29
 -1 8 9 5.24 0.83
 1 8 -9 5.99 1.11
 1 8 -9 9.66 1.79
 1 8 -9 7.16 1.17
 -1 -8 -9 6.2 1.5
 -1 -8 -8 37.91 3.32
 -1 8 8 40.65 2.63
 1 -8 8 40.07 3.61
 -1 -8 -8 42.99 4.12
 -1 8 8 34.92 5.99
 1 -8 8 37.89 5.08
 1 8 -8 30.26 3.71
 1 -8 8 37.38 4.49
 -1 8 8 33.08 2.07
 1 -8 8 37.52 3.16
 1 8 -8 33.26 2.47
 -1 -8 -8 36.81 3.21
 1 8 -8 43.61 3.55
 -1 8 7 76.17 3.6
 -1 -8 -7 66.34 4.36
 1 -8 7 68.57 4.62
 1 8 -7 66.09 5.27
 -1 -8 -7 70.31 5.32
 1 -8 7 57.08 5.66
 -1 8 7 63.3 7.67
 1 -8 7 66.26 6.45
 1 8 -7 58.86 3.33
 1 -8 7 64.3 4.19
 -1 8 7 63.22 2.93
 -1 -8 -7 60.62 4.11
 -1 -8 -6 59.53 4.01
 1 -8 6 50.49 5.18
 1 8 -6 58.81 4.66
 -1 -8 -6 67.24 5.09
 1 -8 6 51.04 5.4
 -1 8 6 60.89 7.25
 -1 8 6 56.99 2.71
 1 -8 6 58.48 3.9
 -1 -8 -6 56.8 3.9
 1 -8 5 90.11 6.99
 -1 8 5 93.32 8.93
 -1 -8 -5 97.53 6.36
 1 8 -5 86.79 5.46
 1 -8 5 83.93 6.78
 1 8 -4 308.86 11.2
 1 -8 4 288.9 13.3
 1 -8 4 298.78 13.54
 -1 -8 -4 339.34 12.58
 1 8 -4 305.95 15.92
 -1 8 4 297.09 16.4
 1 8 -3 364.42 12.27
 -1 8 3 344.9 17.72
 1 -8 3 336.12 14.9
 1 8 -3 355.92 11.98
 -1 8 3 391.56 17.63
 1 8 -3 354.14 17.17
 -1 8 2 116.02 8.68
 1 -8 2 103.44 7.31
 -1 -8 -2 128.19 7
 1 8 -2 107.4 5.1
 1 8 -2 109.31 8.69
 -1 8 2 102.43 8.86
 1 8 -2 113.19 5.94
 1 8 -1 21.7 3.82
 -1 8 1 22.53 4.15
 -1 -8 -1 27.93 3.27
 -1 8 1 23.58 3.78
 1 -8 1 17.96 3.07
 1 8 -1 22.32 2.67
 -1 -8 0 31.59 3.55
 1 8 0 27.37 2.98
 1 -8 0 23.09 3.5
 -1 8 0 25.51 4.24
 -1 8 0 28.73 4.05
 1 8 0 24.86 4.1
 1 -8 -1 15.31 2.8
 -1 8 -1 18.73 3.84
 -1 8 -1 19.76 3.33
 -1 -8 1 22.87 3.09
 1 8 1 15.67 3.3
 1 8 1 18.94 2.67
 -1 8 -2 104.29 7.6
 1 8 2 99.11 8.21
 1 8 2 101.64 6.73
 -1 8 -2 103 8.82
 1 -8 -2 92.55 6.89
 -1 -8 2 123.65 6.82
 -1 8 -3 319.81 16.89
 1 -8 -3 327 14.6
 1 8 3 328.88 16.37
 -1 8 -3 343.97 15.2
 -1 8 -4 281.24 13.41
 -1 8 -4 274.49 15.54
 1 -8 -4 258.78 12.7
 1 8 4 258.5 14.48
 -1 8 -5 93.07 8.76
 1 -8 -5 78.48 6.46
 -1 8 -5 90.08 7.05
 1 8 5 92.49 8.26
 1 8 6 56.72 6.65
 1 -8 -6 58.27 5.6
 -1 8 -6 59.45 5.72
 -1 8 -6 63.34 7.37
 -1 -8 6 79.03 5.48
 1 8 7 46.38 3.06
 -1 8 -7 48.94 5.23
 1 8 7 46.97 6.18
 1 8 7 46.74 3.96
 1 -8 -7 40.03 4.64
 -1 -8 7 54.08 4.62
 -1 8 -7 47.57 2.61
 1 -8 -7 48.58 3.54
 -1 -8 8 30.15 2.89
 1 8 8 31.28 2.58
 1 -8 -8 33.03 3.1
 1 8 8 34.93 2.59
 1 -8 -8 32.48 2.99
 -1 -8 8 34.39 5.02
 1 -8 -8 31.57 4.09
 -1 8 -8 34.38 3.52
 -1 -8 8 42.47 4.05
 1 8 8 29.88 5.07
 -1 8 -8 36.18 4.58
 1 8 8 33.77 3.56
 -1 8 -8 35.79 2.26
 1 -8 -8 31.73 2.89
 1 -8 -9 4.65 1.35
 -1 -8 9 3.91 1.23
 1 8 9 4.78 1.1
 1 8 9 4.25 1.05
 1 -8 -9 4.66 1.28
 -1 -8 9 4.65 2.27
 -1 -8 9 3.8 1.51
 -1 8 -9 3.43 1.33
 -1 -8 9 4.94 2.06
 1 8 9 3.14 2.09
 1 -8 -9 5.25 1.92
 1 8 9 3.01 1.34
 -1 8 -9 3.26 1.68
 -1 8 -9 3.37 0.76
 1 8 10 55.25 3.72
 1 -8 -10 59.91 4.39
 -1 -8 10 52.89 4
 1 8 10 54.76 3.6
 -1 8 -10 57.83 6.01
 1 8 10 60.11 7.55
 -1 -8 10 68.12 7.43
 1 -8 -10 58.27 5.73
 -1 8 -10 59.09 5.18
 -1 -8 10 62.87 5.13
 1 8 10 64.21 5.53
 -1 -8 10 53.81 6.61
 -1 8 -10 60.21 4
 -1 8 -10 62.81 3.2
 -1 -8 10 52.65 3.68
 1 -8 -10 64.86 4.6
 1 8 11 33.46 2.86
 1 -8 -11 36.46 3.46
 1 8 11 28.81 2.77
 -1 -8 11 31.19 3.13
 -1 -8 11 39.74 4.14
 1 8 11 29.51 4.03
 -1 -8 11 30.62 5.09
 -1 8 -11 32.3 4.52
 1 -8 -11 29.02 4.16
 1 8 11 34.2 5.91
 -1 -8 11 35.31 5.61
 -1 8 -11 33.16 4.11
 -1 -8 11 29.8 2.82
 -1 8 -11 38.08 2.44
 -1 8 -11 34.16 3.04
 1 -8 -11 36.44 3.45
 1 8 12 39.8 3.27
 -1 -8 12 38.4 3.59
 1 -8 -12 44.68 3.96
 1 8 12 40.97 3.34
 -1 -8 12 36.77 5.72
 1 8 12 41.88 6.89
 -1 8 -12 42.07 5.34
 -1 8 -12 41.76 4.71
 -1 -8 12 46.84 6.68
 1 8 12 47.51 5.21
 -1 8 -12 42.41 2.67
 -1 -8 12 37.99 3.26
 -1 8 -12 39.37 3.41
 1 -8 -12 40.63 3.63
 -1 -8 13 13.66 2.21
 1 8 13 14.18 2.09
 1 -8 -13 11.62 2.09
 1 8 13 13.02 2.05
 1 8 13 10.83 1.77
 -1 -8 13 8.58 3.17
 -1 -8 13 12.16 3.76
 -1 8 -13 12.15 2.86
 -1 8 -13 13.42 3.1
 1 8 13 16.63 4.68
 -1 8 -13 12.22 2.02
 -1 -8 13 12.13 1.9
 -1 8 -13 14.19 1.56
 -1 8 -13 14.82 1.8
 1 -8 -13 13.48 2.11
 1 8 14 94.25 5.57
 1 8 14 93.64 5.59
 1 -8 -14 95.46 6.35
 1 8 14 94.76 5.67
 -1 -8 14 88.92 5.95
 -1 -8 14 111.2 11.02
 -1 8 -14 101.19 8.25
 1 8 14 96.15 10.94
 -1 -8 14 97.3 9.89
 -1 8 -14 99.9 8.73
 -1 8 -14 113.42 5.28
 -1 8 -14 99.52 5.85
 -1 -8 14 87.84 5.46
 -1 8 -14 99.68 4.59
 1 -8 -14 94.84 5.73
 -1 -8 15 216.87 10.38
 1 8 15 241.46 10.11
 1 8 15 228.82 9.83
 1 -8 -15 242.19 11.06
 1 8 15 237.46 10.18
 -1 -8 15 264.03 17.81
 -1 8 -15 252.86 14.02
 1 8 15 215.08 17.42
 -1 -8 15 220.03 15.88
 -1 -8 15 212.9 9.68
 -1 8 -15 243.95 10.26
 -1 8 -15 273.18 9.41
 -1 8 -15 252.87 8.45
 -1 8 -15 284.38 10.04
 1 -8 -15 259.8 11.92
 1 8 16 35.98 3.57
 1 -8 -16 44.16 4.46
 1 8 16 44.59 4.03
 -1 -8 16 40.99 4.15
 1 8 16 41.04 3.85
 -1 -8 16 42.89 6.88
 -1 -8 16 48.61 7.64
 1 8 16 47.83 8.25
 -1 8 -16 44.34 5.86
 -1 8 -16 43.24 3.96
 -1 -8 16 36.24 3.63
 -1 8 -16 48.53 3.64
 -1 8 -16 42.63 2.97
 1 -8 -16 44.98 4.75
 1 8 17 172.61 8.58
 1 -8 -17 173.86 9.48
 1 8 17 179.98 8.87
 -1 -8 17 172.28 9.19
 1 8 17 182.59 9.01
 -1 -8 17 172.32 14.54
 -1 -8 17 200.49 16.28
 -1 8 -17 174.32 12.49
 1 8 17 185.13 16.77
 -1 8 -17 192.45 8.03
 -1 -8 17 159.1 8.34
 1 -8 -17 188.12 10.22
 1 8 18 82.1 5.83
 1 8 18 77.94 5.77
 1 8 18 80.3 5.9
 -1 -8 18 78.14 6.03
 -1 -8 18 89.67 11.16
 -1 8 -18 86.95 8.89
 1 8 18 70.52 10.58
 -1 -8 18 84.34 10.28
 -1 -8 18 71.54 5.39
 -1 8 -18 90.1 5.32
 -1 8 -18 83.53 5.16
 1 -8 -18 82.08 6.64
 -1 -8 19 30.78 3.87
 1 8 19 37.69 4.07
 1 8 19 33.86 3.85
 1 8 19 35.22 3.89
 -1 -8 19 40.19 7.68
 1 8 19 31.85 7.33
 -1 -8 19 35.13 6.63
 -1 8 -19 33.92 5.86
 -1 8 -19 35.42 3.36
 -1 8 -19 37.4 3.54
 -1 -8 19 31.22 3.59
 1 -8 -19 35.2 4.4
 1 8 20 7.31 2.02
 -1 -8 20 8.78 2.18
 1 8 20 8.07 2.02
 1 8 20 6.58 1.91
 -1 8 -20 7.57 1.66
 -1 -8 20 6.98 1.85
 1 -8 -20 5.96 2.1
 -1 8 -20 7.65 1.8
 1 8 20 6.51 1.73
 -1 -8 21 5.79 1.94
 1 8 21 6 1.89
 1 8 21 8.37 2.22
 1 8 21 6.49 1.95
 -1 8 -21 8.25 1.81
 -1 8 -21 5.16 1.57
 -1 -8 21 6.68 1.82
 1 8 21 7.12 1.74
 1 -8 -21 6.19 2.18
 1 8 22 36.29 4.02
 -1 -8 22 31.26 4.01
 1 8 22 33.79 4.03
 1 8 22 35.14 4.07
 -1 8 -22 32.71 3.41
 -1 8 -22 34.92 3.4
 -1 -8 22 30.15 3.54
 1 8 22 31.9 3.54
 1 -8 -22 31.16 4.07
 -1 -8 23 -0.15 1.12
 1 8 23 -0.55 1.05
 1 8 23 0.78 1.3
 1 8 23 0.59 1.36
 -1 8 -23 -0.87 1.2
 -1 -8 23 -0.46 1.07
 -1 8 -23 0.42 0.8
 1 -8 -23 -0.86 1.57
 1 8 23 0.35 0.88
 1 8 24 49.33 4.75
 -1 -8 24 43.56 4.6
 1 8 24 47.14 4.71
 -1 8 -24 50.99 4
 -1 8 -24 52.62 4.24
 1 8 24 42.91 4
 1 -8 -24 42.14 4.35
 -1 -8 25 25.63 3.47
 1 8 25 27.59 3.56
 1 8 25 29.85 3.65
 -1 8 -25 27.39 2.97
 1 8 25 24.17 2.87
 1 -8 -25 22.82 3.16
 -1 -8 26 17.68 2.86
 1 8 26 22.53 2.99
 1 8 26 18.05 2.82
 -1 8 -26 16.62 2.28
 1 -8 -26 14.1 2.35
 1 8 26 17 2.38
 1 8 27 6.16 1.79
 -1 -8 27 6.28 1.8
 1 8 27 6.42 1.66
 -1 -8 27 4.95 1.41
 -1 8 -27 6.03 1.4
 1 -8 -27 5.89 1.5
 1 8 27 3.8 1.29
 1 8 28 5.3 1.59
 -1 -8 28 3.98 1.42
 -1 8 -28 4.86 1.25
 -1 -8 28 5.35 1.44
 -1 9 27 10.78 2.01
 1 9 -27 9.66 1.74
 1 -9 27 10.39 1.83
 -1 9 26 5.58 1.62
 -1 9 26 6.68 1.64
 1 -9 26 7.54 1.75
 1 9 -26 4.46 1.28
 -1 -9 -26 6.27 1.56
 -1 9 26 4.93 1.43
 -1 9 25 2.55 1.27
 1 -9 25 3.61 1.69
 -1 9 25 4.4 1.54
 -1 -9 -25 3.76 1.08
 1 9 -25 1.37 1.05
 1 -9 25 2.59 1.36
 -1 -9 -25 -0.57 1.11
 -1 9 25 2.26 1.12
 -1 9 24 7.29 1.9
 1 -9 24 5.29 1.83
 -1 9 24 10.2 2.14
 1 9 -24 7.58 1.82
 -1 -9 -24 6.67 1.49
 1 -9 24 5.52 1.62
 -1 -9 -24 6.23 1.71
 -1 9 24 8.45 1.88
 -1 9 23 9.7 2.08
 -1 9 23 11.75 2.28
 1 -9 23 9.92 2.51
 -1 9 23 13.86 2.38
 1 9 -23 11.45 2.19
 1 -9 23 9.92 2.23
 -1 -9 -23 10.51 1.86
 -1 -9 -23 9.01 2.13
 -1 9 22 6.68 1.82
 -1 9 22 9.5 2.01
 -1 9 22 6.98 1.95
 1 -9 22 6.47 1.96
 1 9 -22 9.3 2.08
 1 -9 22 6.03 1.7
 -1 -9 -22 6.78 1.6
 -1 -9 -22 10 2.33
 -1 9 21 5.48 1.73
 1 -9 21 5.22 1.91
 -1 9 21 6.28 1.96
 -1 9 21 -0.16 1.96
 -1 -9 -21 3.98 1.31
 1 9 -21 6.82 1.82
 -1 -9 -21 6.7 2.13
 -1 9 20 32.44 3.67
 1 -9 20 28.42 3.9
 -1 9 20 31.91 3.6
 -1 9 20 24.47 3.05
 1 9 -20 33.2 3.56
 -1 -9 -20 32.09 3.43
 -1 -9 -20 32.01 4.15
 -1 -9 -19 17.43 3.07
 -1 9 19 17.29 2.64
 -1 9 19 15.87 2.38
 -1 9 19 13.61 2.48
 1 -9 19 16.88 3.16
 1 9 -19 20.05 2.81
 -1 -9 -19 18.52 2.62
 -1 -9 -19 14.98 3.14
 1 9 -19 17.33 2.38
 -1 9 18 77.65 5.22
 -1 -9 -18 75.09 6.16
 -1 9 18 78 5.43
 1 -9 18 75.49 6.35
 -1 9 18 76.8 5.49
 -1 9 18 69.28 11.47
 1 -9 18 68.48 9.94
 1 9 -18 87.62 9.79
 1 9 -18 82.26 5.53
 -1 -9 -18 82.8 5.52
 -1 -9 -18 82.66 6.6
 1 9 -18 88.82 6.15
 1 9 -18 87.26 5.53
 -1 -9 -17 52.49 5.12
 -1 9 17 51.51 4.24
 1 -9 17 54.06 5.29
 -1 9 17 46.56 4.07
 1 9 -17 60.86 7.97
 -1 9 17 46.39 9.07
 1 -9 17 54.95 8.56
 1 9 -17 52.66 4.29
 -1 -9 -17 56.82 4.47
 1 9 -17 62.95 5.12
 1 9 -17 52.89 4.29
 -1 -9 -17 61.19 5.67
 -1 9 16 97.04 5.79
 -1 9 16 95.13 5.7
 1 -9 16 95.81 6.99
 -1 -9 -16 95.53 6.85
 1 9 -16 96.93 9.68
 -1 9 16 83.2 8.84
 1 -9 16 118.28 12.09
 -1 9 16 96.94 12.88
 1 9 -16 101.03 5.83
 1 9 -16 101.12 5.46
 1 9 -16 109.72 6.9
 1 9 -16 114.17 6.47
 -1 9 15 59.69 4.34
 -1 -9 -15 61.91 5.32
 -1 9 15 71.83 4.71
 1 -9 15 65.14 5.61
 1 9 -15 55.29 7.08
 1 -9 15 67.84 8.92
 -1 9 15 71.27 10.81
 -1 9 15 77.69 8.07
 1 9 -15 63.85 4.21
 1 9 -15 61.47 4.39
 1 9 -15 72.26 5.46
 1 9 -15 75.87 5.14
 -1 9 14 38.25 3.29
 -1 -9 -14 40.37 4.17
 1 -9 14 39.94 4.27
 -1 9 14 45.26 3.55
 -1 9 14 39.88 7.88
 1 -9 14 45.45 7.06
 1 9 -14 37.16 5.54
 -1 9 14 45.12 5.99
 1 9 -14 39.72 3.38
 1 9 -14 41.33 3.24
 1 9 -14 44.35 3.93
 1 9 -14 41.17 4.06
 1 -9 13 88.7 6.32
 -1 9 13 85.68 4.91
 -1 -9 -13 83.52 5.99
 -1 9 13 97.2 5.15
 1 -9 13 93.78 10.01
 1 9 -13 91.69 8.27
 -1 9 13 93.95 8.31
 -1 9 13 94.89 11.76
 1 9 -13 91.31 5.08
 1 9 -13 85.16 4.74
 1 9 -13 99.19 5.87
 1 9 -13 98.66 6.27
 1 -9 12 35.8 3.87
 -1 9 12 35.2 2.96
 -1 9 12 39.26 3.09
 -1 -9 -12 35.81 3.74
 1 -9 12 37.49 6.06
 -1 9 12 37.56 7.22
 -1 9 12 38.99 5.19
 1 9 -12 39.79 5.16
 1 9 -12 38.1 2.97
 1 9 -12 37.68 3.02
 1 9 -12 39.07 3.84
 1 9 -12 43.66 3.73
 -1 9 11 40.62 3.04
 -1 9 11 47.96 3.27
 1 -9 11 43.77 4.25
 -1 -9 -11 44.91 4.11
 1 -9 11 40.95 5.37
 1 -9 11 43.89 6.36
 -1 -9 -11 38.17 4.63
 -1 9 11 44.15 7.55
 -1 9 11 44.71 5.39
 1 9 -11 40.85 5.02
 1 9 -11 42.74 3.11
 1 -9 11 42.88 3.84
 1 9 -11 41.23 3.05
 1 9 -11 47.76 4.17
 -1 9 10 21.96 2.15
 1 -9 10 21.62 2.88
 -1 -9 -10 21.6 2.76
 1 -9 10 22.09 3.94
 -1 -9 -10 16.42 2.75
 1 -9 10 16.56 3.84
 -1 9 10 21.65 3.66
 1 9 -10 18.06 3.28
 -1 9 10 21.23 5.29
 1 9 -10 20.15 2.09
 1 9 -10 22.04 2.11
 1 -9 10 22.1 2.71
 -1 9 10 16.95 1.64
 1 9 -10 23.22 2.88
 -1 -9 -9 25.41 2.9
 1 -9 9 25.06 3.08
 -1 9 9 27.37 2.32
 1 -9 9 21.41 4.2
 -1 9 9 24.28 5.41
 -1 -9 -9 21.18 3.11
 1 9 -9 22.63 3.42
 1 -9 9 27.83 4.36
 1 9 -9 22.41 2.17
 -1 9 9 20.18 1.75
 1 -9 9 25.93 2.87
 1 9 -9 25.87 2.23
 1 9 -9 25.43 2.32
 -1 -9 -9 21.17 2.58
 1 9 -9 27.47 3.08
 -1 9 8 6.48 1.17
 -1 -9 -8 6.71 1.62
 1 -9 8 4.94 1.49
 -1 -9 -8 3.81 1.82
 -1 -9 -8 5.47 1.22
 1 -9 8 3.82 1.9
 1 -9 8 6.86 2.42
 -1 9 8 4.82 2.75
 1 9 -8 3.82 1.6
 1 -9 8 5.83 1.42
 -1 9 8 4.99 0.9
 1 9 -8 6.59 1.24
 1 9 -8 4.57 0.97
 1 9 -8 6.53 1.19
 1 9 -8 6.96 1.56
 -1 -9 -8 6.57 1.47
 -1 9 7 13.73 1.62
 -1 -9 -7 16.58 2.29
 -1 -9 -7 13.08 2.66
 -1 9 7 11.92 3.9
 -1 -9 -7 14.33 1.85
 1 -9 7 10.97 2.82
 1 -9 7 13.49 3.04
 1 9 -7 13.75 2.43
 -1 9 7 11.82 1.27
 1 9 -7 12.53 1.57
 1 -9 7 11.17 1.84
 1 9 -7 12.8 1.61
 1 9 -7 17.56 2.46
 -1 -9 -7 14.01 2.11
 -1 -9 -6 87.38 5.28
 -1 9 6 89.21 4.18
 1 -9 6 83.59 7.44
 -1 -9 -6 90 6.48
 1 -9 6 81.2 7.16
 1 9 -6 90.2 6.01
 -1 9 6 97.51 9.87
 1 -9 6 93.53 5.31
 1 9 -6 83.89 4.23
 -1 9 6 83.5 3.61
 1 9 -6 90.74 4.36
 -1 -9 -6 91.48 5.28
 -1 -9 -5 756.14 21.24
 -1 9 5 844.19 30.64
 1 -9 5 699.6 25.45
 -1 -9 -5 812.36 24.1
 1 -9 5 696.21 25.39
 1 9 -5 761 22.26
 -1 9 5 688.98 29.53
 1 9 -5 699.12 19.22
 1 -9 5 764.04 21.12
 -1 9 5 702.85 18.25
 -1 -9 -5 761.84 21.28
 1 9 -5 749.54 19.49
 -1 -9 -4 257.86 9.86
 1 9 -4 264.43 15.6
 -1 -9 -4 283.78 12.11
 1 9 -4 262.5 10.23
 1 -9 4 239.1 12.71
 -1 9 4 275.07 15.42
 1 -9 4 240.7 12.55
 -1 9 4 260.42 15.97
 -1 9 4 251.66 7.59
 1 -9 4 261.19 9.81
 1 -9 4 270.59 9.66
 1 9 -4 240.1 8.35
 1 9 -4 261.7 8.58
 -1 -9 -4 263.64 9.99
 -1 -9 -3 132.38 6.42
 -1 -9 -3 149.07 8.26
 -1 9 3 125.68 10.61
 1 9 -3 133.04 10.53
 1 -9 3 111.3 8.28
 -1 9 3 138.42 10.34
 1 -9 3 125.31 6.16
 1 9 -3 113.56 5.07
 -1 9 3 124.23 4.48
 1 9 -3 131.43 5.34
 -1 -9 -2 119.31 6
 -1 -9 -2 129.18 7.57
 1 9 -2 116.42 9.71
 -1 9 2 120.77 9.32
 1 -9 2 108.37 8.15
 -1 9 2 105.58 9.69
 1 9 -2 102.95 4.72
 1 -9 2 112.89 5.72
 -1 -9 -2 109.12 5.58
 1 9 -2 115.95 4.97
 1 9 -1 39.4 5.63
 -1 -9 -1 54.21 4.98
 -1 9 1 49.86 5.75
 1 -9 1 44.94 5.04
 -1 9 1 51.15 6.61
 -1 -9 -1 48.34 3.53
 1 9 -1 47.56 2.99
 1 -9 0 8.39 2.14
 1 9 0 7.7 2.79
 1 9 0 11.92 2.18
 -1 -9 0 9.17 2.23
 -1 9 0 8.06 3.07
 -1 9 0 10.27 2.61
 -1 -9 0 8.74 1.49
 1 9 0 8.67 1.25
 1 9 1 40.7 5.65
 -1 9 -1 38.2 5.67
 -1 -9 1 53.99 4.95
 1 9 1 42.45 4.22
 1 -9 -1 38.85 4.74
 -1 9 -1 41.9 5.08
 -1 -9 1 43.11 3.31
 1 9 1 43.89 2.87
 -1 9 -2 103.82 9.5
 1 9 2 96.57 8.77
 -1 9 -2 101.83 7.94
 1 -9 -2 89.95 7.34
 1 9 2 92.7 6.73
 -1 9 -2 102.43 4.15
 -1 -9 2 106.81 5.47
 1 9 2 103.45 4.68
 1 -9 -3 109.13 8.02
 1 9 3 104.82 9.17
 -1 -9 3 141.33 7.95
 -1 9 -3 108.71 9.8
 1 9 3 118.49 7.98
 -1 9 -3 109.44 8.21
 -1 9 -3 110.61 4.4
 -1 -9 3 111.22 5.66
 -1 -9 3 110.75 5.6
 1 -9 -3 114.05 5.81
 1 9 3 110.44 4.89
 1 9 4 283.56 15.99
 -1 9 -4 302.72 14.46
 1 -9 -4 281.6 13.86
 -1 9 -4 280.57 16.74
 -1 9 -4 302.95 8.87
 -1 -9 4 283.54 10.34
 1 9 4 281.74 9.34
 1 -9 -4 297.28 10.63
 1 -9 -5 730.09 20.65
 1 -9 -5 720.59 21.08
 1 9 5 692.12 19.26
 1 -9 -5 676.74 24.93
 -1 9 -5 742.38 25.75
 -1 9 -5 711.93 29.66
 1 9 5 696.76 28.16
 -1 -9 5 706.67 20.43
 -1 9 -5 766.69 18.63
 1 9 5 701.43 19.2
 1 -9 -5 739.45 20.89
 -1 -9 6 63.39 4.27
 1 9 6 62.92 3.71
 1 -9 -6 66.65 4.39
 1 -9 -6 66.17 4.5
 1 9 6 60.85 3.5
 -1 9 -6 66.58 6.33
 -1 9 -6 67.72 8.15
 1 -9 -6 63.93 6.18
 -1 9 -6 66.27 4.69
 -1 -9 6 76.12 5.87
 1 9 6 62.39 7.38
 -1 -9 6 65.01 4.26
 -1 9 -6 74.35 3.45
 1 -9 -6 66.13 4.36
 1 9 6 64.42 3.66
 1 -9 -7 12.9 2.06
 -1 -9 7 14.75 2.05
 1 9 7 13.8 1.67
 1 9 7 12.77 1.66
 1 -9 -7 11.83 1.86
 1 -9 -7 14.11 3.07
 1 9 7 11.96 3.47
 -1 9 -7 12.95 2.84
 -1 9 -7 15.14 2.42
 -1 -9 7 14.82 2.71
 -1 9 -7 14.33 1.5
 -1 -9 7 12.39 1.87
 1 9 7 13.66 1.67
 1 -9 -7 13.37 1.99
 1 9 8 9.43 1.45
 1 -9 -8 10.34 1.82
 1 9 8 8.59 1.44
 -1 -9 8 11.01 1.89
 1 -9 -8 9.43 1.74
 -1 9 -8 5.25 1.88
 -1 -9 8 9.34 2.19
 1 9 8 10.26 3.49
 1 -9 -8 7.5 2.32
 -1 -9 8 7.89 2.73
 -1 9 -8 12.51 2.27
 -1 -9 8 8.34 1.6
 -1 9 -8 10.72 1.32
 1 9 8 8.95 1.37
 1 -9 -8 7.98 1.6
 1 -9 -9 24.78 2.78
 1 -9 -9 25.62 2.88
 -1 -9 9 21.68 2.62
 1 9 9 22.91 2.4
 1 9 9 21.91 2.24
 -1 9 -9 22.61 3.83
 -1 -9 9 25.22 3.53
 -1 9 -9 22.68 3.24
 1 9 9 25.02 5.15
 1 -9 -9 17.96 3.74
 -1 -9 9 20.86 4.38
 -1 -9 9 21.13 2.52
 -1 9 -9 25.63 2.04
 1 9 9 22.38 2.18
 1 9 10 17.25 2.16
 1 -9 -10 20.24 2.59
 -1 -9 10 18.81 2.47
 1 9 10 20.16 2.33
 1 -9 -10 20.42 2.68
 -1 -9 10 19.41 4.09
 1 -9 -10 23.37 4.03
 -1 9 -10 19.7 3.64
 1 9 10 19.12 4.67
 -1 -9 10 20.34 3.19
 -1 9 -10 20.52 3.15
 -1 9 -10 23.63 1.99
 1 -9 -10 23.13 2.91
 1 9 11 37.2 3.25
 -1 -9 11 37.1 3.58
 1 -9 -11 39.68 3.74
 1 9 11 33.92 3.05
 -1 9 -11 44.63 5.48
 1 -9 -11 40.36 5.13
 -1 9 -11 48.5 4.96
 -1 -9 11 41.79 6.41
 -1 -9 11 40.26 4.6
 1 9 11 33.94 6.31
 -1 9 -11 43.71 2.9
 -1 9 -11 47.69 2.93
 1 -9 -11 42.94 3.95
 1 9 12 32.21 3.14
 1 9 12 34.41 3.1
 1 9 12 28.62 2.88
 1 -9 -12 34.15 3.58
 -1 -9 12 31.77 3.37
 -1 -9 12 39.75 6.53
 1 9 12 30.01 6.06
 -1 9 -12 34.79 4.45
 -1 9 -12 35.65 2.75
 -1 9 -12 35.15 2.6
 1 -9 -12 34.91 3.5
 1 9 13 91.55 5.6
 1 9 13 97.09 5.56
 1 -9 -13 89.58 6.17
 1 9 13 91.44 5.48
 -1 -9 13 85.18 5.84
 1 9 13 104.04 11.5
 -1 -9 13 110.73 11.07
 -1 9 -13 98 7.92
 -1 9 -13 103.33 5.02
 -1 9 -13 101.46 4.73
 1 -9 -13 100.45 6.09
 1 9 14 49.82 4
 1 9 14 54.53 4.35
 -1 -9 14 51.82 4.55
 1 9 14 49.31 3.99
 1 -9 -14 52.93 4.76
 1 9 14 53.62 8.61
 -1 9 -14 57.41 6.21
 -1 -9 14 50.2 7.32
 -1 -9 14 55.19 8.21
 -1 9 -14 54.73 3.39
 -1 9 -14 59.22 3.83
 -1 -9 14 45.99 3.94
 1 -9 -14 52.25 4.27
 1 9 15 56.2 4.4
 1 9 15 50.36 4.25
 1 9 15 56.15 4.58
 -1 -9 15 48.18 4.54
 1 -9 -15 53.3 4.89
 -1 9 -15 56.75 6.52
 -1 -9 15 50.69 7.63
 1 9 15 55.89 9.08
 -1 -9 15 68.5 9.15
 -1 -9 15 49.36 4.18
 -1 9 -15 57.68 3.57
 -1 9 -15 62.28 4.06
 -1 9 -15 64.16 4.49
 1 -9 -15 56.58 5.31
 1 9 16 88.81 5.84
 1 -9 -16 89.52 6.49
 1 9 16 94.86 6.2
 -1 -9 16 82.55 6.13
 1 9 16 86.31 5.73
 -1 -9 16 101.4 11.62
 -1 9 -16 93.67 8.71
 -1 -9 16 82.36 10.02
 1 9 16 75.31 10.74
 -1 -9 16 78.7 5.56
 -1 9 -16 97.52 5.39
 -1 9 -16 94.53 4.78
 -1 9 -16 106.51 5.9
 1 -9 -16 102.19 7.29
 -1 -9 17 44.81 4.57
 1 9 17 50.47 4.42
 1 -9 -17 48.81 4.91
 1 9 17 44.17 4.26
 1 9 17 48.99 4.5
 1 9 17 44.86 8.35
 -1 -9 17 50.91 8.34
 -1 9 -17 56.21 7.07
 -1 -9 17 49.52 7.77
 -1 9 -17 48.98 3.82
 -1 9 -17 51.91 3.5
 -1 -9 17 47.4 4.29
 1 -9 -17 55.87 5.47
 1 9 18 70.45 5.58
 -1 -9 18 63.76 5.54
 1 9 18 68.23 5.28
 1 9 18 68.53 5.33
 1 -9 -18 64.48 5.61
 1 9 18 75.88 11.31
 -1 9 -18 75.61 8.46
 -1 -9 18 81.37 10.77
 -1 -9 18 60.3 4.97
 -1 9 -18 71.69 4.79
 1 -9 -18 65.24 5.99
 -1 -9 19 16.5 2.98
 1 9 19 18.25 2.92
 1 9 19 17.19 2.87
 1 9 19 16.34 2.71
 -1 -9 19 13.85 2.44
 -1 9 -19 17.52 2.46
 1 9 19 17.9 2.48
 1 -9 -19 15.89 3.27
 1 9 20 36.53 4.2
 1 9 20 37.61 4.09
 -1 -9 20 34.8 4.17
 1 9 20 35 3.93
 -1 9 -20 34.35 3.44
 1 9 20 36.95 3.61
 1 -9 -20 33 4.3
 1 9 21 4.56 1.79
 -1 -9 21 4.81 1.77
 1 9 21 4.8 1.77
 1 9 21 4.79 1.81
 -1 9 -21 6.17 1.73
 1 9 21 4.04 1.35
 1 -9 -21 6.65 2.09
 1 9 22 7.89 2.11
 1 9 22 7.32 2.02
 -1 -9 22 8.06 2.19
 1 9 22 10.13 2.28
 -1 9 -22 8.79 1.85
 1 9 22 10.97 1.98
 1 -9 -22 7.12 2.13
 -1 -9 23 8.46 2.1
 1 9 23 12.44 2.45
 1 9 23 7.41 2.01
 1 9 23 11.24 2.28
 -1 9 -23 9.4 1.98
 1 -9 -23 10.66 2.4
 1 9 23 7.98 1.78
 1 9 24 5.18 1.6
 1 9 24 3.14 1.53
 -1 -9 24 6.62 2
 1 9 24 5.44 1.8
 -1 -9 24 6.76 2.07
 -1 9 -24 6 1.72
 1 -9 -24 3.23 1.32
 1 9 24 3.27 1.32
 1 9 25 3.4 1.47
 1 9 25 4.84 1.73
 -1 -9 25 4.14 1.63
 -1 9 -25 3.5 1.29
 -1 -9 25 3.71 1.51
 1 -9 -25 2.67 1.29
 1 9 25 3.62 1.23
 1 9 26 6.84 1.78
 1 9 26 8.42 1.99
 -1 -9 26 3.45 1.19
 -1 9 -26 6.54 1.47
 -1 -9 26 6.48 1.69
 1 -9 -26 4.86 1.49
 1 9 27 10.31 2
 -1 -9 27 8.33 1.87
 1 9 27 9.29 1.76
 -1 -9 27 12.62 2.14
 -1 9 -27 12.53 1.86
 1 -9 -27 13.53 2.07
 -1 10 26 7.42 1.78
 -1 10 26 4.98 1.48
 1 -10 26 5.15 1.47
 1 10 -26 3.37 1.15
 -1 -10 -26 5.84 1.41
 -1 10 25 -0.19 0.89
 -1 10 25 -0.45 1.03
 1 -10 25 -0.11 0.88
 1 10 -25 -0.03 0.89
 -1 -10 -25 0 0.81
 -1 10 25 0.21 0.86
 -1 10 24 3.54 1.33
 -1 10 24 1.98 1.19
 -1 10 24 3.29 1.44
 1 10 -24 2.93 1.24
 1 -10 24 2.24 1.39
 -1 -10 -24 2.42 1.25
 -1 10 24 2.29 0.92
 -1 10 23 11.06 2.14
 -1 10 23 13.12 2.28
 -1 10 23 9.14 2.08
 1 10 -23 9.08 1.87
 1 -10 23 10.65 2.21
 -1 -10 -23 8.32 1.65
 -1 -10 -23 7.59 1.95
 -1 10 23 10.32 1.91
 1 -10 22 4.3 1.74
 -1 10 22 5.72 1.71
 -1 10 22 4.16 1.59
 -1 10 22 6.38 1.8
 -1 -10 -22 3.47 1.25
 1 10 -22 5.47 1.7
 1 -10 22 4.33 1.65
 -1 -10 -22 4.07 1.86
 -1 10 21 3.68 1.57
 1 -10 21 5.55 2.07
 -1 10 21 4.73 1.26
 -1 10 21 5 1.62
 -1 -10 -21 6.2 1.51
 1 -10 21 3.26 1.51
 1 10 -21 4.61 1.51
 -1 -10 -21 5.71 1.92
 -1 10 20 35.08 3.78
 1 -10 20 29.45 4.02
 -1 10 20 27.56 3.18
 -1 10 20 29.5 3.51
 1 -10 20 30.67 3.74
 -1 -10 -20 30.75 3.24
 1 10 -20 36.01 3.68
 -1 -10 -20 32.54 4.16
 -1 10 19 61.5 4.94
 -1 10 19 55.1 4.49
 -1 10 19 60.48 4.9
 1 -10 19 57.13 5.61
 -1 -10 -19 51.89 5.17
 1 10 -19 57.87 4.67
 1 -10 19 55.42 5.02
 -1 -10 -19 59.51 4.57
 -1 -10 -19 60.24 5.68
 1 10 -19 64.52 4.66
 -1 10 18 111.75 6.7
 -1 10 18 112.01 6.7
 1 -10 18 113.01 7.82
 -1 10 18 107.68 6.36
 -1 -10 -18 104.86 7.45
 1 10 -18 106.59 6.39
 1 -10 18 108.64 7.22
 -1 -10 -18 112.61 6.5
 -1 -10 -18 114.9 8.01
 1 10 -18 125.03 6.83
 1 -10 17 69.23 6.05
 -1 10 17 63.73 4.86
 -1 10 17 68.34 5.06
 -1 -10 -17 70.87 5.99
 1 -10 17 77.74 10.35
 -1 10 17 70.18 11.38
 1 10 -17 72.59 8.78
 1 10 -17 72.34 4.68
 1 10 -17 71.54 5.04
 1 -10 17 70.09 5.64
 -1 -10 -17 74.36 5.16
 1 10 -17 75.01 5.34
 -1 10 16 30.52 3.33
 -1 10 16 27.78 3.11
 1 -10 16 29.33 3.89
 -1 -10 -16 31.88 4.06
 -1 10 16 31.79 7.74
 1 -10 16 33.01 6.48
 1 10 -16 28.72 5.49
 1 -10 16 31.46 3.81
 1 10 -16 31.04 3.02
 1 10 -16 27.38 3.01
 1 10 -16 35.78 3.89
 1 10 -16 35.36 3.63
 -1 10 15 28.93 3.13
 -1 -10 -15 36.21 4.15
 1 -10 15 31.28 4.02
 -1 10 15 35.31 3.38
 1 -10 15 32.99 6.47
 -1 10 15 32.24 7.49
 1 10 -15 32.38 5.5
 1 -10 15 32.78 3.72
 1 10 -15 30.25 3.12
 1 10 -15 33.11 3.07
 1 10 -15 39.34 4.1
 1 10 -15 35.92 3.69
 -1 -10 -14 77.5 6.07
 -1 10 14 81.5 5.02
 1 -10 14 80.9 6.34
 -1 10 14 78.46 5.04
 1 -10 14 86.46 10.03
 -1 10 14 96.51 12.45
 1 10 -14 82.97 8.43
 1 10 -14 85.72 5
 1 10 -14 86.23 5.12
 1 -10 14 76.12 5.75
 1 10 -14 98.18 6.1
 1 10 -14 94.69 6.39
 -1 10 13 28.17 2.89
 -1 -10 -13 24.05 3.32
 -1 10 13 23.52 2.59
 1 -10 13 20.21 3.14
 1 -10 13 31.75 5.94
 1 10 -13 25.9 4.69
 -1 10 13 21.96 6.2
 1 10 -13 23.42 2.54
 1 10 -13 24.3 2.59
 1 -10 13 23.72 3.14
 1 10 -13 30.46 3.55
 1 10 -13 29.44 3.25
 -1 10 12 177.8 7.46
 -1 10 12 163.31 7.31
 1 -10 12 172.54 9.28
 -1 -10 -12 168.39 8.89
 1 -10 12 175.31 13.79
 1 10 -12 173.43 11.52
 -1 10 12 176.42 16.23
 1 10 -12 165.49 7.27
 1 -10 12 163.63 8.48
 1 10 -12 167.29 7.28
 1 10 -12 203.13 8.9
 1 10 -12 204.96 9.65
 -1 -10 -11 32.66 3.63
 -1 10 11 38.81 3.11
 1 -10 11 31.51 3.73
 -1 10 11 34.69 2.92
 1 -10 11 32.3 5.76
 1 10 -11 38.73 5.15
 -1 10 11 37.04 7.28
 -1 -10 -11 30.32 4.38
 1 10 -11 31.09 2.78
 1 -10 11 35.88 3.68
 1 10 -11 29.27 2.68
 1 10 -11 41.41 4.1
 -1 10 10 72.85 4.16
 -1 -10 -10 66.02 5.1
 -1 10 10 71.3 4.2
 1 -10 10 73.06 7.64
 1 -10 10 63.59 7.8
 1 10 -10 67.8 6.54
 -1 -10 -10 56.38 5.8
 -1 10 10 72.86 9.9
 -1 10 10 74.93 6.86
 1 10 -10 64.15 4.03
 1 10 -10 61.23 3.84
 1 -10 10 68.47 5.03
 1 10 -10 83.45 5.74
 -1 10 10 67.79 3.68
 1 10 -10 70.73 4.28
 -1 10 9 32.46 2.61
 -1 10 9 28.05 2.5
 -1 -10 -9 25.18 3.07
 1 -10 9 28.56 4.77
 -1 -10 -9 20.39 3.22
 -1 10 9 30.18 6.26
 1 -10 9 27.99 4.99
 1 10 -9 26.36 3.83
 -1 10 9 22.97 2
 1 10 -9 27.17 2.34
 1 10 -9 26.03 2.47
 1 -10 9 27.82 3.12
 -1 -10 -9 27.74 3.17
 1 10 -9 31.52 2.71
 -1 10 8 94.1 4.61
 -1 -10 -8 90.18 5.75
 1 -10 8 82.2 7.94
 -1 10 8 87.66 10.32
 -1 -10 -8 84.71 4.94
 -1 -10 -8 78.8 6.73
 1 -10 8 85.2 8.34
 1 10 -8 100.07 7.16
 1 10 -8 91.01 4.45
 1 -10 8 91.58 5.64
 1 10 -8 85.82 4.62
 -1 10 8 75.49 3.8
 1 10 -8 90.23 4.71
 -1 -10 -8 90.14 5.65
 -1 10 7 58.34 3.47
 -1 -10 -7 58.36 4.45
 1 -10 7 50.37 6.19
 -1 10 7 48.45 7.65
 1 -10 7 51.31 6.21
 -1 -10 -7 50 5.2
 -1 -10 -7 55.57 3.83
 1 10 -7 55.43 5.1
 1 -10 7 59.1 4.4
 -1 10 7 46.42 2.81
 1 10 -7 52.98 3.46
 1 10 -7 57.42 3.59
 -1 -10 -7 54.45 4.28
 -1 10 6 139.97 5.54
 -1 -10 -6 130.16 6.85
 -1 10 6 107.84 11.17
 1 -10 6 119.25 9.41
 -1 10 6 138.79 11.88
 1 -10 6 119.88 9.46
 -1 -10 -6 127.92 6.12
 -1 -10 -6 121.31 8.34
 1 -10 6 125.55 6.64
 1 10 -6 119.38 5.5
 -1 10 6 116.35 4.75
 1 10 -6 134.63 5.83
 -1 -10 -6 135.84 6.91
 -1 10 5 91.54 4.31
 -1 -10 -5 92.39 5.55
 1 -10 5 80.39 7.37
 -1 -10 -5 94.39 5.01
 -1 10 5 101.91 9.8
 1 -10 5 96.94 8.15
 -1 -10 -5 93.86 7.03
 -1 10 5 83.41 9.54
 1 -10 5 91.21 5.3
 -1 10 5 82.94 3.78
 1 -10 5 91.07 5.46
 1 10 -5 85.55 4.48
 1 10 -5 88.55 4.56
 -1 -10 -5 90.57 5.5
 1 -10 4 50.88 4.24
 -1 -10 -4 55.5 4.16
 -1 10 4 54.36 3.06
 1 -10 4 45.89 5.61
 -1 10 4 49.82 6.58
 -1 -10 -4 53.75 5.31
 -1 -10 -4 50.35 3.63
 -1 10 4 39.14 6.48
 1 10 -4 50.3 7
 1 -10 4 47.64 5.45
 1 -10 4 54.42 3.97
 1 -10 4 48.43 3.88
 1 10 -4 44.9 3.07
 -1 10 4 45.31 2.6
 -1 -10 -4 51.43 4.02
 1 10 -4 46.6 3.2
 -1 10 3 38.29 2.51
 1 -10 3 34.17 3.45
 -1 -10 -3 37.66 3.39
 -1 10 3 26.61 5.23
 -1 10 3 31.2 5.14
 -1 -10 -3 40.4 4.57
 1 -10 3 36.57 4.98
 1 10 -3 32.56 5.62
 1 -10 3 38.63 3.25
 1 -10 3 35.05 3.25
 -1 10 3 33.2 2.15
 -1 10 3 30.68 2.24
 1 10 -3 30.42 2.51
 1 10 -3 31.11 2.64
 1 -10 2 26.06 2.94
 -1 -10 -2 26.46 2.83
 1 -10 2 26.74 2.66
 -1 10 2 26.35 4.56
 1 10 -2 24.79 4.91
 1 -10 2 24.28 4.12
 -1 10 2 23.47 4.87
 -1 -10 -2 29.23 3.97
 1 -10 2 25.73 2.64
 1 10 -2 23.68 2.21
 -1 10 2 24.36 1.76
 -1 10 2 24.29 1.92
 1 10 -2 24.59 2.23
 1 -10 1 77.9 4.71
 -1 -10 -1 81.5 5.04
 1 -10 1 73.99 5.01
 -1 10 1 62.21 6.77
 -1 10 1 74.54 8.54
 1 10 -1 73.73 8.12
 -1 -10 -1 86.89 6.58
 1 -10 1 74.26 7.02
 1 10 -1 69.55 3.89
 -1 10 1 68.77 3.48
 1 -10 1 78.64 4.72
 -1 10 1 69.8 3.22
 -1 -10 -1 76.51 4.73
 1 10 -1 76.1 4.09
 -1 -10 0 240.6 9.46
 1 -10 0 222.73 9.45
 1 -10 0 234.89 9.03
 -1 -10 0 240.82 11.57
 -1 10 0 229.78 13.29
 1 -10 0 222.66 12.76
 -1 10 0 211.14 14.8
 1 10 0 213.54 14.21
 -1 10 0 215.25 7.21
 1 10 0 202.42 7.74
 1 -10 0 228.29 8.9
 -1 -10 0 219.29 8.92
 -1 10 0 217.84 6.78
 1 10 0 231.98 8.05
 1 -10 -1 77.01 5.04
 -1 -10 1 78.97 5
 1 -10 -1 79.63 4.75
 1 10 1 76.52 8.28
 -1 -10 1 85.6 6.56
 1 -10 -1 85.79 7.48
 -1 10 -1 72.56 7.05
 -1 10 -1 76.87 8.65
 -1 -10 1 75.23 4.71
 -1 10 -1 75.12 3.23
 1 -10 -1 74.9 4.62
 1 10 1 69.89 3.95
 -1 10 -1 74.89 3.64
 1 10 1 75.88 4.09
 1 -10 -2 28.47 3.02
 1 10 2 25.05 2.12
 1 -10 -2 26.73 2.69
 -1 10 -2 23.58 4.92
 1 10 2 28.78 5.11
 -1 10 -2 24.31 4.04
 1 -10 -2 27.72 4.32
 -1 -10 2 30.72 4.04
 -1 -10 2 27.61 2.79
 -1 -10 2 22.84 2.54
 -1 10 -2 24.36 1.67
 1 10 2 24.2 2.25
 -1 10 -2 26.46 2.05
 1 10 2 26.54 2.3
 1 -10 -3 37.67 3.26
 1 -10 -3 36.13 3.38
 1 10 3 35.13 2.59
 -1 10 -3 38.97 5.08
 1 10 3 31.43 5.38
 -1 -10 3 41.43 4.56
 1 -10 -3 33.78 4.95
 -1 10 -3 39.96 6.29
 -1 -10 3 36.31 3.19
 -1 10 -3 34.45 2.37
 1 10 3 31.27 2.61
 -1 10 -3 33.13 1.97
 -1 -10 3 37.8 3.24
 1 -10 -3 38.72 3.39
 1 10 3 37.82 2.81
 1 -10 -4 44.04 3.76
 1 -10 -4 46.82 3.66
 1 10 4 43 2.99
 1 10 4 38.56 5.97
 -1 10 -4 42.77 5.25
 -1 -10 4 50.28 5.06
 -1 10 -4 40.08 6.53
 1 -10 -4 41.62 5.33
 -1 10 -4 48.16 3.63
 1 10 4 46.07 5.34
 -1 -10 4 46.16 3.65
 -1 10 -4 44.79 2.76
 -1 -10 4 43.76 3.6
 1 10 4 42.08 3.09
 1 -10 -4 48.08 3.81
 1 10 4 46.06 3.11
 1 10 5 76.64 4.24
 1 -10 -5 83.05 5.04
 1 -10 -5 81.77 5.25
 1 10 5 74.63 3.99
 1 10 5 82.12 8.87
 1 -10 -5 85.69 7.63
 -1 10 -5 87.66 5.28
 -1 -10 5 82.49 6.54
 -1 10 -5 81.62 9.36
 -1 10 -5 83 7.39
 1 10 5 84.84 7.7
 -1 10 -5 81.47 3.89
 -1 -10 5 80.11 4.99
 -1 -10 5 83.35 5.07
 1 10 5 79.78 4.4
 1 -10 -5 80.98 5.12
 1 10 5 84.82 4.41
 1 10 6 106.29 5.05
 1 10 6 107.46 5.27
 1 -10 -6 113.71 6.12
 1 -10 -6 111.13 6.27
 -1 10 -6 126.64 6.77
 1 -10 -6 102.02 8.55
 -1 -10 6 133.21 8.4
 -1 10 -6 107.92 8.4
 1 10 6 98.65 9.94
 -1 10 -6 114.59 4.8
 -1 -10 6 112.27 6.05
 1 10 6 102.99 5.11
 1 -10 -6 115.37 6.22
 1 -10 -7 49.41 4.08
 1 -10 -7 51.82 4.07
 1 10 7 44.66 3.17
 1 10 7 49.05 3.44
 -1 10 -7 46.31 4.28
 1 10 7 46.1 6.89
 1 -10 -7 54.59 6.15
 -1 -10 7 55.34 5.44
 -1 10 -7 55.56 5.98
 -1 -10 7 48.82 3.91
 -1 10 -7 52.65 3.09
 1 -10 -7 47.37 3.9
 1 10 7 47.2 3.32
 1 10 8 82.83 4.57
 1 -10 -8 89.82 5.65
 1 -10 -8 87.4 5.49
 -1 -10 8 79.76 5.33
 1 10 8 87.79 4.88
 -1 -10 8 93.8 9.17
 1 -10 -8 82.61 7.72
 1 10 8 93.84 10.03
 -1 -10 8 99.93 7.56
 -1 10 -8 92.76 6.36
 -1 -10 8 84.44 5.36
 -1 10 -8 96.95 4.2
 -1 10 -8 88.74 4.26
 1 -10 -8 85.17 5.43
 1 10 8 86.23 4.67
 -1 -10 9 24.28 2.93
 1 -10 -9 25.89 2.98
 1 -10 -9 25.93 3.02
 1 10 9 24.83 2.58
 1 10 9 23.82 2.42
 -1 10 -9 27.57 3.57
 -1 -10 9 26.8 3.93
 1 -10 -9 24.61 4.31
 1 10 9 21.75 5.05
 -1 -10 9 23.9 4.82
 -1 10 -9 27.65 2.19
 -1 10 -9 24.11 2.15
 -1 -10 9 24.12 2.85
 1 10 9 26.07 2.49
 1 10 10 56.53 4.05
 1 -10 -10 58.17 4.64
 1 -10 -10 57.21 4.59
 -1 -10 10 51.76 4.31
 1 10 10 52.79 3.79
 1 -10 -10 55.75 6.35
 -1 -10 10 56.3 7.43
 1 10 10 56.25 8.08
 -1 10 -10 57.63 5.46
 -1 -10 10 65.04 6.15
 -1 10 -10 60.84 3.47
 -1 10 -10 62.38 3.58
 -1 -10 10 53.45 4.32
 1 -10 -10 63.46 5.02
 1 10 10 55.33 3.8
 -1 10 -10 62.54 3.5
 1 10 11 37.99 3.41
 1 10 11 39.32 3.23
 1 -10 -11 36.73 3.76
 1 10 11 29.99 3.02
 -1 -10 11 32.93 3.47
 -1 -10 11 34.22 6.09
 -1 10 -11 38.79 4.63
 1 -10 -11 37.12 5.34
 1 10 11 33.96 6.68
 -1 -10 11 33.27 3.45
 -1 10 -11 40.34 2.84
 -1 10 -11 36.61 2.76
 1 -10 -11 40.46 3.97
 -1 -10 12 137.56 7.74
 1 -10 -12 155.03 8.28
 1 10 12 154.14 7.13
 1 10 12 142.68 7.07
 1 10 12 149.31 7.45
 1 10 12 146.54 13.95
 -1 -10 12 177.75 14.19
 -1 10 -12 156.36 10.06
 -1 -10 12 136.92 7.58
 -1 10 -12 163.43 6.57
 -1 10 -12 153.61 6.36
 1 -10 -12 160.91 8.28
 1 10 13 23.16 2.88
 1 10 13 18.15 2.41
 1 -10 -13 22.21 3.17
 1 10 13 23.66 2.65
 -1 -10 13 20.14 2.85
 1 10 13 20.5 5.51
 -1 -10 13 24.7 5.55
 -1 10 -13 23.54 4.01
 -1 10 -13 24.2 2.4
 -1 10 -13 26.17 2.42
 -1 -10 13 20.3 2.85
 1 -10 -13 25.94 3.19
 1 10 14 81.38 5.55
 -1 -10 14 71.33 5.57
 1 10 14 79.21 5.17
 1 -10 -14 80.22 6.01
 1 10 14 74.53 5.14
 1 10 14 87.39 11.18
 -1 -10 14 106.07 11.63
 -1 10 -14 76.96 7.49
 -1 -10 14 73.68 5.52
 -1 10 -14 80.86 4.65
 -1 10 -14 82.52 4.47
 1 -10 -14 74.1 5.38
 1 10 15 30.04 3.29
 1 10 15 32.91 3.61
 1 -10 -15 29.07 3.68
 1 10 15 22.31 2.69
 -1 -10 15 25.99 3.4
 -1 -10 15 32.67 6.63
 1 10 15 30.81 6.96
 -1 10 -15 33.08 5.28
 -1 10 -15 31.48 2.72
 -1 10 -15 29.14 2.87
 -1 -10 15 25.85 3.3
 -1 10 -15 36.32 3.51
 1 -10 -15 31.74 4.13
 1 -10 -16 25.49 3.5
 1 10 16 23.95 3.03
 1 10 16 30.52 3.55
 1 10 16 27.11 3.17
 -1 -10 16 26.7 3.5
 -1 10 -16 29.34 5.01
 -1 -10 16 27.56 6.04
 1 10 16 18.31 5.75
 -1 10 -16 27.56 2.83
 -1 10 -16 28.62 2.66
 1 -10 -16 27.14 3.93
 -1 10 -16 36.01 3.49
 1 -10 -17 62.09 5.49
 1 10 17 59.01 4.86
 -1 -10 17 58.99 5.25
 1 10 17 66.53 5.38
 1 10 17 67.64 5.29
 -1 10 -17 56.37 7.23
 1 10 17 63.23 10.22
 -1 -10 17 66.48 9.71
 -1 10 -17 65.35 4.11
 -1 10 -17 62.11 4.45
 -1 10 -17 75.74 5.04
 1 -10 -17 65.92 5.99
 1 10 18 102.28 6.65
 -1 -10 18 96.99 6.97
 1 10 18 110.72 7.15
 1 -10 -18 93.87 6.93
 1 10 18 114.05 7.05
 -1 10 -18 109.47 5.52
 -1 10 -18 107.41 6.04
 1 -10 -18 110.08 7.84
 1 10 19 59.43 5.26
 -1 -10 19 54.01 5.16
 1 10 19 54.31 4.92
 1 10 19 49.14 4.58
 -1 -10 19 50.66 4.83
 -1 10 -19 54.72 4.27
 1 -10 -19 62.63 5.79
 1 10 20 31.44 3.72
 1 10 20 39.16 4.27
 1 10 20 35.02 4.06
 -1 -10 20 28.71 3.83
 -1 10 -20 35.58 3.5
 -1 -10 20 33.44 3.94
 1 -10 -20 31.8 4.26
 1 10 21 5.59 1.9
 1 10 21 6.05 1.99
 1 10 21 5.01 1.74
 -1 -10 21 3.68 1.65
 -1 -10 21 4.1 1.59
 -1 10 -21 4.4 1.4
 1 -10 -21 6.21 1.95
 -1 -10 22 5.39 1.93
 1 10 22 5.41 1.72
 1 10 22 3.36 1.54
 1 10 22 4.32 1.64
 -1 -10 22 4.84 1.64
 -1 10 -22 3.94 1.5
 1 -10 -22 3.66 1.66
 1 10 23 8.68 2.11
 -1 -10 23 9.85 2.26
 1 10 23 9.39 2.06
 1 10 23 9.89 2.42
 -1 10 -23 10.82 1.99
 -1 -10 23 7.82 1.88
 1 -10 -23 7.94 2.12
 1 10 24 2.85 1.5
 1 10 24 4.37 1.5
 1 10 24 4.29 1.57
 -1 -10 24 1.63 1.28
 -1 -10 24 3.82 1.43
 -1 10 -24 3.68 1.35
 1 -10 -24 3.95 1.58
 -1 -10 25 0.76 0.91
 1 10 25 1.37 1.17
 1 10 25 -0.39 0.89
 -1 -10 25 -0.28 1.15
 -1 10 -25 0.73 1
 1 -10 -25 0.33 0.98
 1 10 26 8.22 1.83
 1 10 26 6.63 1.71
 -1 10 -26 3.77 1.16
 -1 -10 26 6.1 1.49
 1 -10 -26 5.68 1.48
 -1 11 25 6.06 1.68
 -1 11 25 6.72 1.6
 1 11 -25 4.73 1.23
 1 -11 25 6.18 1.53
 -1 -11 -25 5.2 1.39
 -1 11 24 12.27 2.16
 -1 11 24 10.6 2.03
 -1 11 24 9.85 2.01
 1 11 -24 7.13 1.51
 1 -11 24 10.01 1.98
 -1 -11 -24 8.7 1.8
 -1 11 23 3.62 1.48
 -1 11 23 6.06 1.78
 -1 11 23 3.22 1.35
 1 -11 23 3.96 1.47
 1 11 -23 3.12 1.3
 -1 -11 -23 4.03 1.42
 -1 11 22 2.38 1.21
 -1 11 22 2.63 1.33
 -1 11 22 2.72 1.35
 1 -11 22 1.93 1.19
 1 11 -22 3.06 1.18
 -1 -11 -22 2.13 1.07
 -1 11 22 2.16 1.05
 -1 11 21 15.78 2.53
 -1 11 21 14.13 2.38
 -1 11 21 15.27 2.58
 1 11 -21 12.87 2.25
 1 -11 21 14.26 2.51
 -1 -11 -21 13.8 2.7
 -1 11 20 61.73 5.02
 -1 11 20 53.56 4.58
 -1 11 20 52.16 4.48
 -1 -11 -20 55.41 4.18
 1 11 -20 54.79 4.43
 1 -11 20 48.88 4.72
 -1 -11 -20 54.3 5.27
 1 11 -20 52.86 4.1
 -1 11 19 15.41 2.33
 -1 -11 -19 17.68 3.04
 -1 11 19 20.39 2.98
 -1 11 19 21.01 2.85
 1 -11 19 16.46 2.8
 1 11 -19 19.35 2.73
 -1 -11 -19 21.41 2.67
 1 11 -19 20.1 2.69
 -1 -11 -19 20.46 3.42
 -1 11 18 52.12 4.56
 -1 11 18 48.79 4.27
 -1 11 18 39.29 3.81
 -1 -11 -18 47.01 4.89
 1 11 -18 47.42 4.09
 -1 -11 -18 55.33 4.27
 1 -11 18 48.04 4.72
 -1 -11 -18 46.76 5.1
 1 11 -18 55.1 4.47
 -1 11 17 79.11 5.48
 -1 11 17 87.87 5.83
 -1 11 17 84.08 5.53
 -1 -11 -17 90.35 6.82
 -1 -11 -17 94.24 5.73
 1 11 -17 92.11 5.48
 1 11 -17 86.61 5.6
 1 -11 17 80.74 6.2
 1 11 -17 91.43 6.04
 -1 -11 -16 36.73 4.34
 -1 11 16 38.08 3.78
 -1 11 16 27.04 3.07
 1 -11 16 35.71 4.09
 1 11 -16 33.76 3.22
 1 11 -16 37.99 3.56
 1 11 -16 46.51 4.29
 -1 11 15 21.36 2.66
 -1 11 15 17.36 2.52
 -1 -11 -15 18.33 3.1
 1 -11 15 18.34 5.13
 1 11 -15 16.74 4.04
 -1 11 15 21.01 6.24
 1 11 -15 21.84 2.57
 1 11 -15 19.37 2.51
 1 -11 15 21.15 3.13
 1 11 -15 22.95 3.05
 -1 11 14 36.12 3.4
 -1 -11 -14 34.64 4.09
 -1 11 14 33.89 3.34
 -1 11 14 43.07 8.58
 1 -11 14 39.57 7.02
 1 11 -14 33.54 5.48
 1 -11 14 40.44 4.24
 1 11 -14 35.33 3.27
 1 11 -14 34.75 3.21
 1 11 -14 44.55 4.22
 -1 -11 -13 37.04 4.16
 -1 11 13 42.34 3.52
 -1 11 13 36.87 3.36
 1 -11 13 38.54 6.68
 1 11 -13 41.44 5.92
 -1 11 13 38.07 7.72
 1 11 -13 39.32 3.33
 1 -11 13 36.88 3.99
 1 11 -13 37.34 3.36
 1 11 -13 41.75 4.12
 -1 11 12 3.62 1.37
 -1 11 12 0.32 0.84
 -1 -11 -12 0.9 1.17
 1 -11 12 -1.13 2.03
 -1 11 12 2.57 2.35
 1 11 -12 0.47 0.79
 1 -11 12 1.88 1.3
 1 11 -12 0.45 0.74
 1 11 -12 1.86 1.3
 -1 11 11 149.8 6.69
 -1 -11 -11 144.24 8.23
 -1 11 11 142.47 6.69
 1 -11 11 153.55 12.79
 -1 -11 -11 147.38 10.29
 -1 11 11 147.65 14.96
 1 -11 11 137.04 7.84
 1 11 -11 136.88 6.63
 1 11 -11 143.18 6.52
 -1 11 10 17.98 2.3
 -1 11 10 14.46 1.97
 -1 -11 -10 13.15 2.41
 -1 11 10 10.51 4.23
 1 -11 10 14.85 4.11
 -1 -11 -10 4.31 2.04
 1 -11 10 13 3.69
 1 11 -10 13.34 1.99
 1 11 -10 17.48 2.06
 1 -11 10 14.23 2.45
 1 11 -10 15.3 2.09
 -1 11 10 15.04 1.79
 -1 11 9 187.01 7.26
 -1 11 9 177.51 7.32
 -1 -11 -9 180.29 8.97
 -1 11 9 171.15 15.57
 -1 -11 -9 164 10.77
 1 -11 9 175.98 12.72
 1 -11 9 164.63 12.82
 -1 11 9 203.44 16.49
 1 -11 9 171.34 8.65
 1 11 -9 165.15 7.29
 1 11 -9 169.26 6.96
 -1 -11 -9 163.89 8.5
 -1 11 9 173.19 6.79
 1 11 -9 188.82 7.71
 -1 -11 -8 47.81 4.28
 -1 11 8 45.02 3.23
 -1 11 8 50.87 3.34
 1 -11 8 42.92 6.05
 -1 11 8 39.14 7.32
 -1 -11 -8 30.96 4.47
 -1 -11 -8 44.07 3.48
 1 -11 8 42.89 6.12
 -1 11 8 47.53 7.78
 -1 11 8 36.54 2.63
 1 11 -8 40.57 3.24
 1 -11 8 44.6 4.12
 1 11 -8 45.74 3.48
 -1 -11 -8 42.87 4.02
 -1 11 7 56.7 3.55
 -1 -11 -7 54.08 4.52
 -1 11 7 59.19 3.53
 -1 -11 -7 55.9 3.98
 -1 -11 -7 47.29 5.49
 1 -11 7 52.85 6.69
 -1 11 7 59.69 8.31
 -1 11 7 52.86 8.22
 1 -11 7 46.09 6.17
 1 -11 7 53.5 4.46
 1 -11 7 53.46 4.27
 -1 11 7 46.7 2.97
 1 11 -7 47.9 3.52
 1 11 -7 59.84 3.94
 -1 -11 -7 51.41 4.41
 -1 11 6 21.53 2.14
 -1 -11 -6 26.56 3.12
 -1 11 6 24.99 2.24
 -1 11 6 24.13 5.17
 1 -11 6 22.81 4.22
 1 -11 6 21.43 4.35
 -1 11 6 29.73 6.33
 -1 -11 -6 22.74 3.83
 -1 -11 -6 25.71 2.6
 1 -11 6 23.25 2.79
 -1 11 6 19.35 1.82
 1 -11 6 20.69 2.77
 1 11 -6 21.52 2.29
 1 11 -6 22.74 2.36
 -1 -11 -6 19.38 2.73
 1 -11 5 176.91 8.9
 -1 -11 -5 184.45 8.65
 -1 11 5 190.89 6.99
 -1 11 5 191.96 6.72
 1 -11 5 164.02 11.42
 -1 -11 -5 194.73 7.93
 -1 -11 -5 172.57 10.71
 1 -11 5 181.57 12.29
 -1 11 5 161.48 14.21
 -1 11 5 195.01 14.31
 -1 11 5 162.02 6.15
 1 11 -5 162.57 7.05
 1 -11 5 182.09 8.27
 1 -11 5 174.14 8.41
 1 11 -5 181.82 7.37
 -1 -11 -5 171.45 8.47
 1 -11 4 32.13 3.52
 -1 11 4 36.87 2.49
 -1 11 4 30.85 2.43
 -1 -11 -4 28.54 3.17
 1 -11 4 32.77 3.22
 -1 11 4 29.35 5.94
 1 -11 4 27.86 4.48
 1 11 -4 25.99 5.66
 -1 11 4 35.95 5.94
 -1 -11 -4 31.15 2.91
 -1 -11 -4 28.73 4.34
 1 -11 4 29 4.89
 -1 11 4 28.2 2.11
 1 11 -4 26.24 2.47
 1 -11 4 32.97 3.31
 -1 11 4 29.1 2.35
 1 -11 4 29.79 3.05
 1 11 -4 28.4 2.62
 -1 -11 -4 27.77 3.18
 1 -11 3 74.03 5.32
 1 -11 3 85.1 5.24
 -1 11 3 76.23 3.93
 -1 -11 -3 78.29 5.27
 1 -11 3 69.79 6.88
 -1 11 3 66.95 8.77
 -1 -11 -3 77.14 6.94
 -1 -11 -3 82.71 4.83
 1 11 -3 83.82 9.49
 1 -11 3 75.78 7.67
 -1 11 3 90.39 9.01
 -1 11 3 71.08 3.81
 1 11 -3 70.09 4.17
 1 -11 3 79.75 5.1
 -1 11 3 70.66 3.49
 1 11 -3 81.02 4.44
 -1 -11 -3 90.59 5.7
 -1 -11 -2 54.07 4.28
 -1 11 2 50.77 3.05
 1 -11 2 47.53 4.19
 1 -11 2 55.12 4.11
 1 -11 2 49.77 6.18
 -1 11 2 55.8 6.93
 1 11 -2 40.84 6.58
 -1 -11 -2 56.5 5.86
 -1 11 2 51.8 7.65
 1 11 -2 46.71 3.33
 -1 11 2 46.09 2.68
 1 -11 2 57.03 4.17
 -1 11 2 46.98 2.99
 1 11 -2 54.78 3.56
 -1 11 1 186.06 6.44
 1 -11 1 182.64 8.07
 1 -11 1 179.15 8.56
 -1 -11 -1 184.78 8.44
 -1 11 1 206.16 13.06
 -1 11 1 171.66 14.08
 1 11 -1 180.22 13.87
 1 -11 1 178.06 11.93
 -1 -11 -1 197.75 11.22
 1 -11 1 175.88 8
 -1 -11 -1 166.84 7.92
 -1 11 1 161 6.33
 1 11 -1 168.01 6.99
 -1 11 1 166.5 5.93
 1 11 -1 178.52 7.19
 -1 11 0 6.77 1.05
 1 -11 0 7.7 1.78
 -1 -11 0 5.6 1.5
 -1 11 0 1.75 2.38
 -1 -11 0 6.5 2.35
 1 11 0 4.49 2.7
 -1 11 0 4.91 2.21
 1 -11 0 6.81 1.54
 1 -11 0 7.19 2.88
 -1 11 0 7.66 1.23
 1 11 0 7.06 1.29
 -1 11 0 5.08 0.91
 1 -11 0 5.88 1.42
 -1 -11 0 6.53 1.59
 1 11 0 6.37 1.3
 1 -11 -1 178.22 7.86
 1 -11 -1 163.54 8.06
 1 11 1 152.51 6.27
 -1 -11 1 181.07 8.26
 1 -11 -1 174.05 11.75
 1 11 1 175 13.5
 -1 11 -1 171.64 13.96
 -1 -11 1 189.9 10.97
 -1 11 -1 182.77 11.93
 -1 11 -1 158.32 5.6
 -1 -11 1 169.74 7.86
 -1 11 -1 159.86 6.19
 1 11 1 149.73 6.63
 1 11 1 166.6 6.9
 1 11 2 49.07 3.21
 1 -11 -2 51.35 4.2
 1 -11 -2 51.46 3.97
 -1 -11 2 57.83 4.28
 -1 -11 2 52.17 4.2
 -1 11 -2 48.69 7.47
 1 11 2 51.37 7.29
 1 -11 -2 49.58 6.16
 -1 -11 2 54.03 5.64
 -1 11 -2 59.12 6.51
 -1 11 -2 48.54 2.61
 1 11 2 49.07 3.42
 -1 -11 2 50.6 4.02
 -1 11 -2 49.52 3.08
 1 -11 -2 55.98 4.35
 1 11 2 51.93 3.5
 -1 -11 3 82.88 5.23
 1 -11 -3 79.03 5.04
 1 -11 -3 84.93 5.48
 1 11 3 75.36 4.16
 1 -11 -3 76.59 7.77
 -1 -11 3 84.11 7.15
 -1 11 -3 76.78 9.44
 -1 11 -3 83.09 7.7
 1 11 3 65.74 8.28
 -1 11 -3 66.59 3.18
 1 11 3 73.92 4.32
 -1 -11 3 76.69 5.02
 -1 -11 3 73.65 4.91
 -1 11 -3 78.12 3.98
 1 -11 -3 78.35 5.21
 1 11 3 79.67 4.46
 1 -11 -4 25.16 2.87
 1 11 4 26.2 2.43
 1 -11 -4 28.85 3.15
 -1 -11 4 32.95 3.29
 -1 11 -4 30.65 6.03
 1 11 4 24.53 5.1
 -1 -11 4 28.36 4.35
 1 -11 -4 28.22 4.79
 -1 11 -4 26.14 1.83
 -1 11 -4 30.23 2.38
 1 11 4 30.23 2.7
 -1 -11 4 28.53 3.03
 -1 -11 4 30.04 3.11
 1 11 4 29.98 2.63
 1 -11 -4 33.16 3.37
 1 11 5 168.01 6.75
 1 -11 -5 180.33 8.24
 -1 -11 5 167.08 8.12
 1 11 5 167.4 7.01
 1 -11 -5 160.52 8.12
 1 11 5 169.57 13.69
 1 -11 -5 170.97 11.82
 -1 -11 5 188.26 11.03
 -1 11 -5 188.37 15.16
 -1 -11 5 178.91 8.22
 1 11 5 174.65 7.29
 -1 -11 5 159.48 7.87
 -1 11 -5 167.32 6.5
 1 11 5 171.35 7.16
 1 -11 -5 181.14 8.4
 1 11 6 21.49 2.19
 1 -11 -6 23.13 2.87
 1 -11 -6 21.17 2.63
 1 11 6 25.33 2.5
 1 -11 -6 21 4.05
 -1 -11 6 22.98 3.8
 1 11 6 19.54 4.74
 -1 -11 6 21.63 2.73
 -1 -11 6 25.14 2.91
 -1 11 -6 24.04 2.15
 1 -11 -6 23.33 2.85
 1 11 6 22.39 2.37
 1 -11 -7 55.08 4.51
 1 -11 -7 58.32 4.5
 1 11 7 50.7 3.51
 1 11 7 53.64 3.78
 1 -11 -7 49.59 6.44
 -1 -11 7 59.19 6.16
 1 11 7 48.82 7.56
 -1 -11 7 49.89 6.84
 -1 -11 7 56.84 4.45
 -1 -11 7 53.36 4.32
 -1 11 -7 59.4 3.52
 1 -11 -7 53.83 4.39
 1 11 7 58.23 3.88
 1 -11 -8 44.21 4.01
 1 -11 -8 44.81 4.01
 1 11 8 42.56 3.43
 1 11 8 38.53 3.13
 -1 -11 8 38.37 6.13
 -1 11 -8 44.67 4.49
 1 -11 -8 41.93 5.93
 -1 -11 8 42.95 5.42
 1 11 8 36.45 6.56
 -1 11 -8 43.95 3.06
 -1 -11 8 40.18 3.8
 1 -11 -8 38.83 3.74
 1 11 8 42.26 3.32
 1 11 9 150.46 7.09
 1 -11 -9 151.08 7.93
 1 11 9 136.52 6.58
 1 -11 -9 143.3 7.77
 -1 -11 9 147.11 12.42
 1 -11 -9 136.01 10.94
 -1 11 -9 162.06 9.29
 -1 -11 9 145.48 10.05
 1 11 9 145.58 13.53
 -1 11 -9 153.57 6.05
 -1 -11 9 131.78 7.38
 -1 11 -9 144.7 6.2
 -1 11 -9 164.37 6.36
 1 11 9 150.75 6.85
 1 11 10 12.53 1.89
 1 11 10 14.18 2.21
 1 11 10 13.66 1.89
 1 -11 -10 15.94 2.55
 1 -11 -10 11.22 3.14
 1 11 10 11.89 4.27
 -1 11 -10 15.83 3.07
 -1 -11 10 11.8 3.82
 -1 -11 10 16 3.5
 -1 11 -10 12.33 1.71
 -1 11 -10 15.22 1.74
 -1 -11 10 14.47 2.38
 1 11 10 13.5 1.96
 1 -11 -10 18.67 2.93
 -1 11 -10 15.56 1.81
 1 11 11 148.37 7.18
 1 11 11 160.29 7.16
 1 -11 -11 155.48 8.37
 1 11 11 148.95 7.49
 1 -11 -11 152.53 11.72
 1 11 11 152.22 14.35
 -1 -11 11 158.86 13.48
 -1 11 -11 166.08 10.35
 -1 11 -11 158.98 6.5
 -1 11 -11 150.91 6.51
 -1 -11 11 138.43 7.78
 1 -11 -11 160.45 8.63
 -1 -11 12 1.73 1.29
 1 -11 -12 1.02 1.11
 1 11 12 -1.81 1.66
 1 11 12 0.91 0.72
 1 11 12 1.53 1.24
 -1 11 -12 0.25 1.3
 1 11 12 -4.61 2.99
 -1 -11 12 0.57 2.1
 -1 11 -12 1.99 0.97
 -1 -11 12 1.42 1.24
 -1 11 -12 1.74 0.9
 1 -11 -12 0.96 0.98
 1 11 13 33.16 3.21
 1 11 13 29.69 3.16
 -1 -11 13 31.88 3.67
 1 -11 -13 30.27 3.7
 1 11 13 28.55 3.26
 1 11 13 34.03 7.14
 -1 -11 13 39.14 6.95
 -1 11 -13 28.26 4.54
 -1 -11 13 34.05 3.73
 -1 11 -13 33.32 2.88
 -1 11 -13 31.38 2.81
 1 -11 -13 38.44 3.93
 1 11 14 37 3.82
 1 11 14 32.07 3.36
 -1 -11 14 35.64 3.96
 1 11 14 39.34 3.57
 1 -11 -14 34.36 4.02
 -1 -11 14 41.84 7.48
 -1 11 -14 34.82 5.18
 1 11 14 30.74 6.88
 -1 11 -14 35.43 3
 -1 11 -14 40.26 3.26
 -1 -11 14 36.22 3.97
 1 -11 -14 35.8 3.78
 1 11 15 21.7 2.76
 -1 -11 15 16.31 2.77
 1 11 15 18.44 2.86
 1 11 15 20.39 2.79
 1 -11 -15 21.88 3.28
 -1 -11 15 20.49 5.45
 1 11 15 26.32 6.65
 -1 11 -15 19.15 4.14
 -1 -11 15 18.71 2.93
 -1 11 -15 19.75 2.26
 -1 11 -15 17.99 2.3
 -1 11 -15 23.21 2.93
 1 -11 -15 20.66 3.5
 1 11 16 39.51 3.92
 1 -11 -16 34.23 4.02
 1 11 16 41.84 4.27
 1 11 16 35.73 3.64
 -1 -11 16 34.24 3.97
 -1 11 -16 36.24 3.3
 -1 -11 16 37.19 4.12
 -1 11 -16 36.02 3.09
 -1 11 -16 48.56 4.12
 1 -11 -16 41.23 4.79
 -1 -11 17 79.86 6.25
 1 -11 -17 81.8 6.38
 1 11 17 89.03 5.95
 1 11 17 91.15 6.24
 1 11 17 94.25 6.57
 -1 -11 17 90.57 6.48
 -1 11 -17 89.36 5.12
 -1 11 -17 95.97 5.56
 -1 11 -17 106.67 6.19
 1 -11 -17 95.54 7.25
 -1 -11 18 42.76 4.55
 1 11 18 49.08 4.41
 1 -11 -18 45.09 4.63
 1 11 18 42.12 4.26
 1 11 18 44.83 4.52
 -1 11 -18 48.32 3.61
 -1 -11 18 45.63 4.59
 -1 11 -18 46.32 3.86
 1 -11 -18 47.25 5.03
 -1 -11 19 17.92 2.98
 1 11 19 17.01 2.75
 1 11 19 17.6 2.93
 1 11 19 20.05 3.11
 -1 -11 19 20.78 3.25
 -1 11 -19 20.61 2.63
 1 -11 -19 19.16 3.24
 -1 -11 20 46.12 4.66
 1 11 20 51.55 4.86
 1 11 20 47.01 4.56
 1 11 20 49.33 4.53
 -1 11 -20 54.28 4.23
 -1 -11 20 48.27 4.67
 1 -11 -20 48.94 5
 -1 -11 21 11.83 2.44
 1 11 21 14.55 2.6
 1 11 21 12.98 2.52
 1 11 21 10.75 2.2
 -1 11 -21 11.85 2.07
 -1 -11 21 11.56 2.47
 1 -11 -21 11.97 2.65
 1 11 22 2.91 1.41
 1 11 22 2.89 1.29
 1 11 22 2.98 1.54
 -1 -11 22 2.42 1.37
 -1 11 -22 4.5 1.42
 1 -11 -22 3.07 1.49
 1 11 23 7.35 1.99
 1 11 23 6.27 1.83
 1 11 23 5.51 1.57
 -1 11 -23 6.08 1.47
 -1 -11 23 4.28 1.46
 1 -11 -23 4.65 1.6
 1 11 24 11.55 2.1
 1 11 24 11.29 2.09
 1 11 24 12.61 2.26
 -1 11 -24 11.55 1.9
 -1 -11 24 12.51 2.22
 1 -11 -24 8.22 1.87
 1 11 25 7.4 1.84
 1 11 25 7.1 1.63
 -1 -11 25 4.75 1.43
 -1 11 -25 5.51 1.28
 1 -11 -25 6.05 1.59
 -1 12 24 9.02 1.75
 -1 12 24 8.6 1.83
 1 12 -24 7.45 1.53
 1 -12 24 5.25 1.27
 1 -12 24 6.82 1.57
 -1 -12 -24 5.92 1.52
 -1 12 23 10.87 1.97
 -1 12 23 10.06 1.94
 -1 12 23 8.81 1.85
 1 -12 23 8.82 1.74
 1 -12 23 10.57 1.9
 1 12 -23 9.7 1.74
 -1 -12 -23 8.19 1.81
 -1 12 22 7.27 1.79
 -1 12 22 8.1 1.9
 -1 12 22 7.51 1.81
 1 -12 22 5.62 1.6
 1 12 -22 6.74 1.61
 -1 -12 -22 8.66 1.97
 -1 12 21 8.45 1.98
 -1 12 21 3.88 1.34
 -1 12 21 5.27 1.59
 1 12 -21 5.45 1.5
 1 -12 21 7.13 1.86
 -1 -12 -21 5.35 1.78
 -1 12 20 70.89 5.13
 -1 12 20 79.78 5.68
 -1 12 20 83.64 5.54
 1 12 -20 71.28 4.98
 1 -12 20 69.7 5.48
 -1 -12 -20 72.03 5.94
 1 12 -20 71.18 4.76
 -1 12 19 80.93 5.72
 -1 12 19 61.83 4.89
 -1 -12 -19 62.92 5.53
 -1 12 19 70 5.11
 1 -12 19 66.62 5.42
 1 12 -19 70.06 4.95
 1 12 -19 75.67 5.08
 -1 -12 -19 69.53 5.95
 -1 12 18 70.81 5.12
 -1 -12 -18 65.96 5.73
 -1 12 18 63.81 4.83
 -1 12 18 72.28 5.44
 1 12 -18 72.24 5.02
 1 -12 18 63.83 5.39
 1 12 -18 71.78 4.76
 1 12 -18 78.82 5.41
 -1 -12 -18 71.13 6.09
 -1 12 17 5.53 1.37
 -1 12 17 10.14 2.24
 -1 12 17 8.99 1.92
 -1 -12 -17 9.57 2.42
 1 -12 17 7.88 2.13
 1 12 -17 6.74 1.61
 1 12 -17 9.85 1.95
 1 12 -17 11.02 2.14
 -1 -12 -17 10.96 2.68
 -1 12 16 221.31 9.87
 -1 12 16 199 9.23
 -1 -12 -16 214.35 11
 -1 12 16 213.51 9.45
 1 -12 16 196.97 10.23
 1 12 -16 229.38 9.53
 1 12 -16 219.13 9.37
 1 12 -16 242.02 10.65
 -1 12 15 -0.02 1.37
 -1 -12 -15 1.87 1.54
 -1 12 15 3.14 1.41
 1 12 -15 3.69 1.34
 1 12 -15 3.86 1.27
 1 -12 15 4.99 2.04
 1 12 -15 4.45 1.49
 -1 12 14 4.56 1.54
 -1 -12 -14 4.54 1.8
 -1 12 14 0.85 1.18
 -1 12 14 5 3.8
 1 -12 14 3.89 3.17
 1 12 -14 2.92 1.17
 1 12 -14 2.74 1.21
 1 -12 14 2.31 1.4
 1 12 -14 3.61 1.55
 -1 12 13 9.84 1.89
 -1 12 13 9.9 1.98
 -1 -12 -13 11.25 2.49
 -1 12 13 11.61 5.01
 1 -12 13 14.64 4.21
 -1 12 13 18.32 5.96
 1 -12 13 9.29 2.22
 1 12 -13 13.82 2.18
 1 12 -13 12.54 1.99
 1 12 -13 15.11 2.64
 -1 12 12 30.59 3.04
 -1 -12 -12 25.72 3.6
 -1 12 12 26.78 2.91
 -1 12 12 26.65 7.02
 -1 12 12 30.7 7.31
 1 -12 12 22.36 5.22
 1 -12 12 26.39 3.49
 1 12 -12 29.03 3.01
 1 12 -12 27.98 2.79
 1 12 -12 29.44 3.59
 -1 12 11 7.52 1.59
 -1 -12 -11 7.76 2.06
 -1 12 11 12.85 2.04
 -1 12 11 3.53 2.52
 1 -12 11 3.53 1.74
 -1 12 11 10.88 5.16
 1 -12 11 8.13 2.13
 1 12 -11 11.04 1.71
 1 12 -11 8.49 1.76
 -1 12 11 8.93 1.57
 1 12 -11 12.02 2.31
 -1 12 10 38.31 3.18
 -1 -12 -10 31.23 3.75
 -1 12 10 27.59 2.82
 1 -12 10 26.28 5.57
 1 -12 10 28.05 5.47
 -1 12 10 36.83 7.62
 -1 12 10 30.42 7.22
 -1 -12 -10 29.65 4.79
 1 -12 10 27 3.27
 1 12 -10 28.98 2.96
 1 -12 10 30.64 3.6
 -1 12 10 28.7 2.64
 1 12 -10 37.68 3.33
 -1 12 9 81.99 4.62
 -1 -12 -9 71.64 5.62
 -1 12 9 71.21 4.51
 1 -12 9 74.12 8.6
 1 -12 9 75 8.55
 -1 -12 -9 68.33 7.27
 -1 12 9 89.21 11.06
 -1 12 9 63.33 9.72
 1 -12 9 73.43 5.38
 1 -12 9 72.52 5.56
 1 12 -9 71.32 4.66
 -1 12 9 73.6 4.29
 1 12 -9 81.16 4.96
 -1 -12 -9 70.81 5.57
 -1 -12 -8 15.13 2.68
 -1 12 8 17.54 2.13
 -1 12 8 14.04 1.91
 -1 -12 -8 11.94 1.92
 1 -12 8 11.74 3.45
 1 -12 8 12.15 3.56
 -1 12 8 16.08 5.14
 -1 -12 -8 3.61 2.93
 -1 12 8 12.78 4.69
 1 -12 8 14.24 2.48
 1 -12 8 13.09 2.3
 1 12 -8 14.09 2.03
 -1 -12 -8 13.44 2.5
 -1 12 8 13.94 1.82
 1 12 -8 14.14 2.09
 -1 12 7 43.92 3.14
 -1 -12 -7 40.28 4.07
 1 -12 7 38.1 4.16
 -1 12 7 41.96 3.22
 -1 -12 -7 30.82 4.71
 -1 12 7 45.07 8.08
 -1 12 7 43.95 7.38
 1 -12 7 39.94 6.09
 -1 -12 -7 42.03 3.55
 1 -12 7 39.11 6.1
 1 -12 7 39.25 3.96
 1 12 -7 39.64 3.37
 1 -12 7 43.43 4.03
 -1 -12 -7 39.98 4.01
 1 12 -7 40.13 3.39
 -1 -12 -6 50.22 4.45
 -1 12 6 54.05 3.37
 1 -12 6 52.37 4.77
 -1 12 6 51.02 3.46
 -1 12 6 57.65 8.1
 1 -12 6 54.84 6.86
 -1 -12 -6 51.21 3.91
 -1 -12 -6 50.12 5.89
 1 -12 6 46.51 6.57
 -1 12 6 50.79 8.45
 -1 12 6 38.02 2.78
 1 -12 6 47.16 4.18
 1 -12 6 46.56 4.32
 1 12 -6 45.06 3.55
 -1 -12 -6 51.74 4.56
 1 12 -6 52.64 3.81
 -1 -12 -5 49.55 4.44
 1 -12 5 50.93 4.27
 1 -12 5 47.87 4.5
 -1 12 5 51.72 3.42
 -1 12 5 54.51 3.34
 1 -12 5 48.22 6.31
 -1 -12 -5 44.19 5.5
 -1 12 5 51 8.3
 1 -12 5 49.78 6.74
 -1 12 5 50.49 7.43
 -1 -12 -5 53.26 3.94
 1 -12 5 47.89 4.31
 1 -12 5 44.9 4.03
 1 12 -5 47.16 3.61
 -1 12 5 42.82 2.87
 -1 -12 -5 49.99 4.46
 1 12 -5 51.84 3.75
 1 -12 4 6.61 1.88
 -1 12 4 7.16 1.32
 -1 -12 -4 6.31 1.76
 1 -12 4 6.26 1.57
 -1 -12 -4 1.46 2.59
 1 -12 4 5.4 2.07
 -1 12 4 7.69 2.99
 -1 12 4 4.78 2.8
 1 -12 4 3.42 2.45
 -1 -12 -4 4.73 1.25
 1 12 -4 6.36 1.4
 -1 12 4 4.56 0.96
 -1 12 4 4.59 1.1
 1 -12 4 7.75 1.89
 1 12 -4 5.25 1.37
 -1 -12 -4 4.79 1.53
 -1 -12 -3 41.07 3.97
 1 -12 3 41.35 4.08
 1 -12 3 47.38 4.03
 -1 12 3 45.73 3.05
 -1 -12 -3 30.23 4.61
 -1 -12 -3 44.5 3.59
 1 -12 3 46.36 6.47
 -1 12 3 44.89 6.57
 1 -12 3 41.16 5.5
 -1 12 3 43.89 7.59
 1 12 -3 45.8 7.46
 -1 12 3 36.26 2.79
 1 -12 3 39.88 3.74
 -1 12 3 39.58 2.62
 1 12 -3 41.26 3.34
 -1 -12 -3 42.02 4.03
 1 12 -3 44.01 3.4
 1 -12 2 53.82 4.3
 -1 -12 -2 55.97 4.59
 1 -12 2 46.65 4.34
 -1 12 2 54.16 3.24
 1 -12 2 45.18 6.35
 1 -12 2 49.91 5.91
 -1 12 2 58.77 8.67
 -1 -12 -2 49.99 6.02
 1 12 -2 55.42 8.21
 -1 12 2 47.61 6.5
 1 -12 2 50.58 4.19
 -1 12 2 42.62 2.76
 1 12 -2 48.64 3.61
 -1 12 2 45.67 3.14
 1 12 -2 50.67 3.71
 1 -12 1 5.27 1.62
 -1 12 1 7.1 1.18
 -1 12 1 6.1 3.2
 -1 -12 -1 6.37 1.66
 1 -12 1 7.04 1.71
 1 12 -1 3.15 2.57
 1 -12 1 6.32 2.8
 -1 -12 -1 3.83 2.16
 1 -12 1 6.07 1.58
 -1 12 1 5.3 0.97
 1 12 -1 8.11 1.56
 -1 12 1 6.9 1.25
 1 12 -1 8.45 1.56
 1 -12 0 44.43 4.16
 1 -12 0 49.67 4.08
 -1 12 0 48.56 2.93
 -1 -12 0 49.33 4.28
 -1 12 0 46.99 7.74
 1 12 0 41.64 7.06
 1 -12 0 42.65 6.02
 -1 -12 0 51.83 5.97
 -1 12 0 40.66 2.61
 1 12 0 41.48 3.33
 -1 12 0 46.18 3.12
 -1 -12 0 44.62 3.97
 1 12 0 44.13 3.42
 1 -12 -1 5.9 1.48
 1 -12 -1 8.27 1.86
 1 12 1 8.46 1.41
 1 12 1 5.74 3.18
 -1 -12 1 6.7 2.52
 -1 12 -1 8.92 3.66
 -1 -12 1 7.66 1.83
 1 -12 -1 5.14 2.35
 1 12 1 8.14 1.5
 -1 -12 1 6.61 1.68
 -1 12 -1 5.86 1.23
 -1 12 -1 6.85 1.04
 1 12 1 7.97 1.52
 1 -12 -2 53.22 4.21
 1 -12 -2 41.86 4.03
 -1 -12 2 47.37 4.18
 1 12 2 44.47 3.18
 -1 -12 2 44.99 5.64
 1 -12 -2 45.91 6.46
 -1 12 -2 40.35 7.21
 1 12 2 42.98 7.17
 -1 12 -2 41.08 2.52
 -1 -12 2 46.58 4.03
 -1 12 -2 40.63 2.99
 1 12 2 43.98 3.42
 1 -12 -2 53.11 4.41
 1 12 2 44.45 3.46
 1 -12 -3 45.67 3.97
 1 -12 -3 44.94 4.12
 -1 -12 3 51.4 4.4
 -1 -12 3 50.17 4.18
 1 12 3 44.29 3.27
 -1 12 -3 52.21 8.37
 -1 -12 3 41.51 5.34
 1 -12 -3 48.8 6.52
 1 12 3 41.9 7.06
 1 12 3 43.67 3.43
 -1 12 -3 39.6 2.46
 -1 12 -3 49.87 3.31
 -1 -12 3 49.65 4.2
 1 12 3 47.09 3.54
 1 -12 -3 50.08 4.32
 1 -12 -4 7 1.73
 1 12 4 7.29 1.41
 -1 -12 4 6.92 1.69
 1 -12 -4 7.74 1.85
 1 12 4 6.85 3.34
 -1 -12 4 4.78 2.19
 -1 12 -4 5.9 3.08
 -1 -12 4 8.42 1.88
 1 -12 -4 6.79 3.26
 1 12 4 6.77 1.44
 -1 -12 4 4.77 1.5
 -1 12 -4 5.53 1.19
 -1 -12 4 5.61 1.54
 1 12 4 5.47 1.35
 1 -12 -4 8.61 1.94
 1 -12 -5 50.29 4.39
 1 -12 -5 50.31 4.23
 1 12 5 48.77 3.61
 -1 -12 5 52.56 4.37
 1 -12 -5 45.24 6.47
 -1 -12 5 50.85 5.94
 1 12 5 48.3 7.69
 -1 12 -5 49.52 8.29
 1 12 5 52.12 3.83
 -1 -12 5 45.33 4.1
 -1 -12 5 48.3 4.24
 -1 12 -5 50.13 3.4
 1 -12 -5 52.17 4.44
 1 12 5 48.21 3.65
 1 12 6 46.86 3.59
 1 12 6 50.38 3.5
 1 -12 -6 47.35 4.26
 -1 -12 6 46.9 4.21
 1 -12 -6 49.54 4.27
 1 -12 -6 51.23 6.84
 -1 -12 6 44.61 5.75
 1 12 6 54.56 8.21
 -1 12 -6 50.41 3.43
 -1 -12 6 52.78 4.46
 -1 -12 6 46.55 4.18
 1 -12 -6 51.06 4.45
 1 12 6 51.88 3.82
 1 12 7 36.7 3.09
 1 -12 -7 41.52 3.92
 1 -12 -7 36.78 3.76
 1 12 7 46.15 3.6
 -1 -12 7 37.99 3.85
 -1 -12 7 44.54 6.68
 1 -12 -7 41.04 6.13
 -1 -12 7 36.59 5.04
 1 12 7 41.14 7.27
 -1 12 -7 39.14 3.1
 -1 -12 7 38.3 3.83
 -1 -12 7 38.18 3.77
 1 -12 -7 38.64 3.92
 1 12 7 41.02 3.42
 1 -12 -8 10.18 1.97
 1 -12 -8 12.89 2.36
 1 12 8 13.35 2.03
 1 12 8 10.08 1.65
 -1 -12 8 8.71 3.18
 1 -12 -8 11.11 3.58
 -1 -12 8 8.02 2.56
 1 12 8 9.01 3.51
 -1 12 -8 11.42 1.73
 -1 -12 8 12.03 2.2
 -1 -12 8 11.69 2.17
 -1 12 -8 12.29 1.75
 1 12 8 10.65 1.83
 1 -12 -8 11.9 2.33
 1 -12 -9 63.36 5.12
 1 12 9 67.34 4.48
 1 12 9 67.49 4.73
 1 -12 -9 67.49 5.18
 1 12 9 72.11 9.88
 1 -12 -9 67.56 8.08
 -1 -12 9 75.44 7.59
 -1 -12 9 69.81 8.86
 -1 -12 9 67.58 5.24
 -1 -12 9 71.46 5.34
 -1 12 -9 73.15 4.34
 -1 12 -9 74.29 4.27
 1 12 9 74.47 4.78
 1 -12 -10 31.77 3.65
 1 12 10 27.19 3.08
 1 12 10 25.65 2.81
 1 -12 -10 34.61 5.84
 1 12 10 22.57 5.56
 -1 -12 10 29.3 5.02
 -1 -12 10 27.92 5.79
 -1 12 -10 32.94 2.88
 -1 -12 10 30.84 3.54
 -1 12 -10 30.83 2.63
 1 -12 -10 34.95 4.03
 1 12 10 34.17 3.24
 -1 12 -10 35.41 2.88
 1 -12 -11 10.63 2.19
 1 12 11 4.64 1.26
 1 12 11 10.69 2.06
 1 12 11 6.23 3.14
 -1 -12 11 10.64 3.76
 -1 -12 11 8.81 2.08
 -1 12 -11 10.35 1.72
 1 12 11 10.86 1.93
 1 -12 -11 9.42 2.17
 -1 12 -11 9.74 1.59
 1 12 12 26.55 2.84
 1 12 12 24.83 3.08
 1 12 12 20.52 2.68
 1 -12 -12 24.6 3.3
 -1 -12 12 21.67 5.45
 1 12 12 15.28 5.08
 -1 -12 12 23.35 3.2
 -1 12 -12 23.99 2.45
 -1 12 -12 26.38 2.66
 1 -12 -12 24.81 3.32
 1 12 13 11.55 2.3
 1 12 13 12.68 2.14
 1 -12 -13 11 2.35
 1 12 13 11.85 1.96
 -1 -12 13 10.67 4.49
 1 12 13 9.36 4.01
 -1 12 -13 11.27 1.85
 -1 -12 13 9.6 2.23
 1 -12 -13 9.91 2.14
 -1 12 -13 11.98 1.82
 1 12 14 4.4 1.56
 1 -12 -14 3.07 1.61
 1 12 14 6.16 1.65
 1 12 14 4.56 1.41
 1 12 14 -0.13 3.61
 -1 -12 14 1.73 2.94
 -1 12 -14 3.74 1.19
 -1 -12 14 2.28 1.36
 1 -12 -14 5.19 1.63
 -1 12 -14 6.43 1.79
 -1 12 -14 4.98 1.25
 1 12 15 4.29 1.37
 1 -12 -15 3.11 1.61
 1 12 15 3.59 1.54
 1 12 15 4.27 1.68
 -1 12 -15 2.28 1.08
 -1 12 -15 2.61 1.05
 -1 -12 15 2.89 1.65
 1 -12 -15 3.08 1.65
 -1 12 -15 4.44 1.53
 1 -12 -16 187.85 10.18
 1 12 16 203.95 9.4
 1 12 16 219.42 10.48
 1 12 16 218.71 9.98
 -1 -12 16 188.71 9.93
 -1 12 -16 211.37 8.87
 -1 12 -16 204.93 8.58
 -1 12 -16 241.85 10.14
 1 -12 -16 234.36 11.72
 1 12 17 5.64 1.52
 1 -12 -17 6.95 1.9
 1 12 17 6.26 1.8
 1 12 17 7.2 2.14
 -1 -12 17 7.75 2.14
 -1 12 -17 9.48 1.73
 -1 12 -17 7.56 1.65
 -1 12 -17 7.54 1.81
 1 -12 -17 8 2.29
 1 -12 -18 63.23 5.52
 1 12 18 77.99 6
 1 12 18 72.54 5.64
 1 12 18 78.54 5.52
 -1 12 -18 73.16 4.61
 -1 -12 18 65.22 5.47
 -1 12 -18 82.97 5.18
 1 -12 -18 79.04 6.43
 -1 12 -18 85.97 5.41
 1 12 19 75.19 5.38
 1 12 19 74.64 5.77
 1 12 19 78.29 5.95
 -1 12 -19 74.04 4.92
 -1 -12 19 71.83 5.68
 -1 12 -19 75.2 4.59
 1 -12 -19 74.55 6.15
 1 12 20 66.95 5.06
 1 12 20 72.44 5.61
 1 12 20 74.92 5.78
 -1 12 -20 65.78 4.63
 -1 -12 20 66.54 5.31
 1 -12 -20 76.31 6
 1 12 21 5.64 1.82
 1 12 21 8.05 2.02
 1 12 21 5.32 1.55
 -1 12 -21 7.89 1.64
 -1 -12 21 7.12 1.89
 1 -12 -21 5.13 1.76
 1 12 22 8.6 2.12
 1 12 22 7.03 1.71
 1 12 22 10.22 2.19
 -1 -12 22 7.63 1.86
 -1 12 -22 7.93 1.62
 1 -12 -22 4.55 1.63
 1 12 23 11.43 2.15
 1 12 23 10.89 2.08
 1 12 23 11.33 2.02
 -1 12 -23 10.41 1.76
 -1 -12 23 9.69 1.96
 1 -12 -23 9.75 1.99
 1 12 24 7.27 1.77
 1 12 24 8.8 1.79
 1 12 24 9.51 1.88
 -1 12 -24 8.81 1.6
 -1 -12 24 8.48 1.77
 -1 -12 24 6.93 1.64
 1 -12 -24 8.17 1.72
 -1 13 23 0.41 0.99
 1 -13 23 -0.32 0.98
 -1 13 23 0.72 0.83
 -1 13 23 -0.65 1.03
 1 13 -23 0.18 0.76
 1 -13 23 -0.06 0.76
 1 -13 23 0.95 1.12
 -1 -13 -23 -0.06 0.96
 -1 13 22 22.62 2.62
 -1 13 22 23.96 2.87
 1 -13 22 18.55 2.75
 -1 13 22 22.05 2.72
 1 -13 22 19.13 2.4
 1 -13 22 21.15 2.66
 1 13 -22 20.78 2.37
 -1 -13 -22 22.5 2.87
 -1 13 21 1.71 1.33
 -1 13 21 4.27 1.37
 -1 13 21 2.59 1.27
 1 13 -21 1.74 0.99
 1 -13 21 2.09 1.16
 1 -13 21 2.5 1.28
 -1 -13 -21 0.69 1.1
 -1 13 20 12.34 2.06
 -1 13 20 17.29 2.62
 -1 13 20 15.28 2.4
 1 13 -20 15.78 2.26
 1 -13 20 13.9 2.18
 1 -13 20 13.32 2.34
 -1 -13 -20 14.45 2.7
 1 13 -20 14.71 2
 -1 13 19 1.22 1.1
 -1 13 19 1.41 1.17
 -1 -13 -19 1.05 1.2
 -1 13 19 0.12 0.95
 1 -13 19 1.23 1.11
 1 13 -19 1.19 0.87
 1 -13 19 0.89 1.02
 -1 -13 -19 1.42 1.42
 1 13 -19 1.71 1.06
 -1 13 18 6.07 1.67
 -1 13 18 2.98 1.51
 -1 -13 -18 5.93 1.9
 -1 13 18 4.01 1.41
 1 13 -18 2.82 1.23
 1 -13 18 4.22 1.55
 1 -13 18 4.55 1.63
 1 13 -18 5.48 1.57
 -1 -13 -18 4.18 1.55
 -1 13 17 18.11 2.75
 -1 13 17 6.67 1.87
 -1 13 17 12.94 2.18
 -1 -13 -17 12.49 2.52
 1 -13 17 13.9 2.51
 1 13 -17 13.68 2.15
 1 13 -17 14.82 2.25
 1 -13 17 13.59 2.45
 1 13 -17 14.59 2.39
 -1 -13 -17 19.32 3.27
 -1 13 16 39.47 3.69
 -1 -13 -16 42.48 4.6
 -1 13 16 40.32 3.7
 -1 13 16 43.25 4.08
 1 13 -16 38.97 3.63
 1 -13 16 38.72 4.21
 1 13 -16 44.96 3.8
 1 -13 16 39.91 4.1
 1 13 -16 47.42 4.41
 -1 13 15 9.7 2.18
 -1 13 15 8.4 1.75
 -1 13 15 2.98 1.4
 -1 -13 -15 8.82 2.35
 1 -13 15 6.21 1.99
 1 -13 15 10.18 2.14
 1 13 -15 8.6 1.75
 1 13 -15 9.1 1.87
 1 13 -15 10.3 2.1
 -1 13 14 9.77 2.11
 -1 13 14 8.02 1.57
 -1 -13 -14 8.55 2.2
 -1 13 14 10.6 1.86
 1 13 -14 8.99 1.85
 1 13 -14 10.13 1.85
 1 -13 14 9.68 2.14
 1 -13 14 9.72 2.26
 1 13 -14 11.86 2.37
 -1 13 13 6.25 1.65
 -1 -13 -13 5.64 1.91
 -1 13 13 10.36 2.14
 1 -13 13 7.78 2.14
 1 -13 13 9.55 2.01
 1 13 -13 8.73 1.85
 1 13 -13 7.97 1.55
 1 13 -13 10.17 2.34
 -1 13 12 5.18 1.51
 -1 -13 -12 4.59 1.77
 -1 13 12 6 1.63
 1 -13 12 1.42 2.5
 1 -13 12 4.99 1.72
 1 -13 12 4.57 1.71
 1 13 -12 7.9 1.78
 1 13 -12 7.8 2.02
 -1 -13 -11 1.67 1.25
 -1 13 11 0.55 1.13
 -1 13 11 2.31 1.28
 -1 13 11 -0.7 2.74
 1 -13 11 0.44 1.78
 1 -13 11 2.76 1.59
 1 13 -11 1.98 1.2
 1 -13 11 1.86 1.36
 -1 13 11 2.47 0.96
 1 13 -11 2.98 1.25
 1 13 -11 2 1.5
 -1 13 10 3.3 1.23
 1 -13 10 6.25 1.95
 -1 -13 -10 4.17 1.67
 -1 13 10 5.18 1.41
 -1 13 10 2.23 2.4
 1 -13 10 2.83 2.27
 -1 -13 -10 2.84 1.76
 1 -13 10 4.17 1.45
 1 13 -10 5.33 1.59
 1 -13 10 4.77 1.84
 1 13 -10 6.51 1.53
 -1 13 10 4.06 1.1
 -1 13 9 23.33 2.62
 -1 -13 -9 22.64 3.27
 1 -13 9 25 3.56
 -1 13 9 27.23 2.7
 1 -13 9 28.82 5.51
 1 -13 9 24.63 5.42
 -1 13 9 24.09 6.4
 -1 -13 -9 18.02 3.8
 1 13 -9 20.6 2.65
 1 -13 9 21.23 2.98
 1 -13 9 23.48 3.24
 1 13 -9 22.09 2.71
 -1 13 9 24.5 2.52
 -1 13 8 45.32 3.61
 -1 13 8 48.8 3.58
 -1 -13 -8 45.04 4.48
 1 -13 8 44.88 4.67
 1 -13 8 49.3 7.02
 -1 13 8 41.23 8.14
 1 -13 8 36.79 6.35
 -1 -13 -8 47.89 6.47
 1 -13 8 46.06 4.48
 1 13 -8 44.88 3.81
 1 -13 8 39.55 4.03
 -1 -13 -8 42.3 4.36
 -1 13 8 45.61 3.5
 1 13 -8 49.36 3.99
 -1 -13 -7 6.71 1.9
 -1 13 7 8.91 1.62
 1 -13 7 5.97 1.96
 -1 13 7 7.04 1.44
 1 -13 7 7.77 1.88
 1 -13 7 4.19 2.86
 1 -13 7 6.85 2.82
 -1 13 7 7.68 3.74
 -1 -13 -7 2.82 2.7
 1 13 -7 7.67 1.74
 1 -13 7 6.84 1.87
 1 -13 7 7.9 2.05
 1 13 -7 6.79 1.58
 -1 -13 -7 5.93 1.92
 -1 13 7 8.45 1.55
 1 -13 6 75.5 5.45
 -1 -13 -6 75.81 5.72
 -1 13 6 66.93 4.3
 -1 13 6 76.37 4.28
 1 -13 6 77.18 5.96
 -1 13 6 73.36 10.55
 -1 -13 -6 78.21 4.9
 -1 -13 -6 62.24 7.54
 1 -13 6 67.87 8.58
 1 -13 6 65.78 7.77
 1 13 -6 69.15 4.68
 1 -13 6 77.85 5.57
 -1 13 6 69.9 4.31
 1 13 -6 74.82 4.92
 -1 -13 -6 70.34 5.58
 -1 13 5 56.65 3.73
 -1 -13 -5 52.51 4.76
 1 -13 5 57.61 4.75
 1 -13 5 56.89 5.05
 -1 -13 -5 57.83 4.16
 1 -13 5 49.22 7.11
 -1 13 5 45.52 8.25
 -1 -13 -5 40.51 5.84
 1 -13 5 54.7 4.65
 1 13 -5 47.76 3.91
 -1 13 5 53.54 3.72
 1 13 -5 57.09 4.18
 -1 -13 -5 53.3 4.79
 1 -13 4 70.07 5.13
 1 -13 4 62.63 5.23
 -1 -13 -4 70.37 5.42
 -1 13 4 64.09 3.95
 -1 13 4 53.92 8.8
 -1 -13 -4 60.5 7.1
 1 -13 4 59.13 7.81
 -1 -13 -4 73.85 4.73
 1 -13 4 66.79 5.13
 1 13 -4 57.22 4.23
 -1 13 4 61.59 4
 -1 -13 -4 61.47 5.18
 1 13 -4 68.54 4.59
 -1 -13 -3 55.46 4.84
 1 -13 3 59.02 4.67
 1 -13 3 52.66 4.75
 -1 13 3 51.09 3.43
 1 -13 3 54.65 7.42
 -1 13 3 52.16 8.69
 -1 -13 -3 42.19 5.82
 -1 -13 -3 60.25 4.26
 1 13 -3 56.8 8.68
 -1 13 3 51.19 3.57
 1 13 -3 48.72 3.86
 1 -13 3 50.91 4.41
 1 13 -3 48.7 3.89
 -1 -13 -3 49.18 4.6
 1 -13 2 4.28 1.61
 -1 13 2 2.24 0.74
 -1 -13 -2 3.04 1.53
 -1 13 2 2.39 3.05
 1 13 -2 0.81 2
 1 -13 2 4.02 1.41
 -1 -13 -2 3.72 1.27
 -1 -13 -2 -0.84 3.18
 1 -13 2 2.55 2.29
 1 13 -2 2.37 1.06
 1 -13 2 2.77 1.23
 -1 13 2 2.06 0.88
 1 13 -2 3.49 1.18
 -1 -13 -2 3.05 1.42
 -1 -13 -1 22.76 3.12
 -1 13 1 26.18 2.27
 1 -13 1 26.06 3.09
 1 -13 1 21.81 3.09
 -1 -13 -1 19.87 4.04
 1 -13 1 23.44 5.11
 1 13 -1 20.72 5.49
 -1 13 1 14.78 5.09
 -1 13 1 21.45 2.29
 1 13 -1 18.09 2.35
 1 13 -1 22.42 2.58
 -1 -13 0 115.35 6.92
 1 -13 0 108.84 6.49
 1 -13 0 104.28 6.71
 1 -13 0 103.58 10.18
 -1 13 0 102.56 12.04
 1 13 0 99.63 11.47
 -1 -13 0 92.56 8.7
 -1 13 0 94.43 5.08
 1 13 0 98.41 5.59
 1 13 0 101.85 5.68
 1 -13 -1 22.64 2.89
 -1 -13 1 25.71 3.24
 1 -13 -1 24.85 3.2
 1 13 1 27.49 6.08
 -1 13 -1 21.99 5.68
 -1 -13 1 22.73 4.29
 1 -13 -1 21.36 4.74
 1 13 1 21.67 2.58
 -1 -13 1 26.26 3.24
 -1 13 -1 24.14 2.48
 1 -13 -1 25.72 3.32
 1 13 1 26.44 2.8
 1 -13 -2 3.21 1.24
 1 -13 -2 3.74 1.54
 1 13 2 0.77 0.7
 -1 -13 2 2.71 1.24
 1 13 2 0.21 2.99
 -1 13 -2 1.31 2.26
 -1 -13 2 0.11 2.4
 1 -13 -2 2.65 2.4
 1 13 2 1.54 0.72
 -1 13 -2 1.92 0.94
 -1 -13 2 0.05 1.05
 1 -13 -2 1.85 1.28
 1 13 2 1.24 0.84
 1 -13 -3 44.25 4.27
 1 -13 -3 47.26 4.23
 -1 -13 3 49.43 4.53
 1 13 3 44.17 3.43
 1 -13 -3 44.98 6.66
 1 13 3 50.05 8.24
 -1 -13 3 47.83 6.18
 -1 13 -3 51.05 8.6
 1 13 3 46.29 3.73
 -1 -13 3 49.68 4.41
 -1 13 -3 45.99 3.43
 1 13 3 48.42 3.83
 1 -13 -3 50.42 4.52
 1 -13 -4 64.85 5.13
 -1 -13 4 71.35 5.26
 1 -13 -4 63.31 4.98
 1 13 4 65.62 4.3
 -1 -13 4 67.67 5.34
 -1 13 -4 59.9 9.6
 -1 -13 4 55.19 6.73
 1 13 4 68.25 9.54
 1 -13 -4 73.31 8.56
 1 13 4 68.79 4.6
 -1 13 -4 65.4 4.15
 -1 -13 4 62.03 5.02
 1 13 4 63.49 4.46
 1 -13 -4 70.24 5.36
 1 -13 -5 57.68 4.73
 1 -13 -5 55.22 4.74
 -1 -13 5 65.12 5.04
 -1 -13 5 59.42 5.05
 1 13 5 58.2 4.08
 1 -13 -5 61.66 7.79
 -1 -13 5 52.95 6.53
 1 13 5 61.92 9.03
 -1 -13 5 59.29 4.88
 -1 13 -5 58.2 3.92
 1 13 5 54.97 4.21
 1 -13 -5 55.25 4.76
 -1 13 -5 63.08 3.99
 -1 -13 6 81.84 5.78
 1 13 6 74.5 4.81
 1 -13 -6 82.24 5.74
 1 -13 -6 80.66 5.76
 1 -13 -6 77.01 8.78
 1 13 6 70.49 9.85
 -1 -13 6 76.3 8.14
 -1 -13 6 79.87 9.08
 -1 -13 6 71.94 5.49
 -1 13 -6 79.19 4.67
 -1 -13 6 82.99 5.81
 1 -13 -6 76.81 5.72
 -1 13 -6 83.03 4.68
 1 13 6 75.68 4.95
 1 -13 -7 4.85 1.56
 1 13 7 8.39 1.53
 1 13 7 8.95 1.76
 1 -13 -7 6.88 1.83
 -1 -13 7 7.24 1.78
 1 -13 -7 7.85 3.24
 -1 -13 7 7.37 3.35
 1 13 7 4.27 3.18
 -1 -13 7 4.13 2.23
 -1 -13 7 7.81 1.99
 -1 13 -7 6.44 1.45
 -1 -13 7 5.99 1.77
 -1 13 -7 8.06 1.48
 1 -13 -7 7.35 1.89
 1 13 7 6.59 1.49
 1 -13 -8 41.69 4.14
 1 -13 -8 44.13 4.24
 -1 -13 8 46.1 4.42
 1 13 8 45.45 3.87
 1 13 8 49.48 3.78
 -1 -13 8 42.14 6.69
 1 13 8 48.35 8.37
 -1 -13 8 39.85 6
 1 -13 -8 37.87 6.32
 -1 -13 8 39.73 4.1
 -1 13 -8 47.14 3.63
 -1 -13 8 46.78 4.41
 -1 13 -8 46.46 3.47
 1 -13 -8 46.73 4.43
 1 13 8 48.75 3.97
 1 13 9 24.48 2.79
 1 13 9 25.43 2.93
 1 -13 -9 20.2 2.93
 1 -13 -9 21.74 3.06
 -1 -13 9 20.83 3
 -1 -13 9 27.21 5.7
 1 13 9 17.27 5.17
 1 -13 -9 21.82 4.86
 -1 -13 9 16.77 4
 -1 13 -9 21.36 2.46
 -1 -13 9 20.71 2.93
 -1 -13 9 24.08 3.23
 1 13 9 24.35 2.83
 -1 13 -9 22.72 2.41
 1 13 10 4.08 1.42
 1 13 10 6.03 1.55
 1 -13 -10 4.83 1.56
 1 -13 -10 2.39 2.78
 1 13 10 1.09 2.09
 -1 -13 10 3.09 2.15
 -1 -13 10 3.53 1.56
 -1 13 -10 4.4 1.31
 -1 -13 10 4.49 1.68
 1 13 10 4.55 1.34
 -1 13 -10 5.15 1.23
 1 -13 -10 7.02 2.06
 1 13 11 2.14 1.4
 1 13 11 1.45 1.06
 1 -13 -11 2.64 1.54
 -1 -13 11 -0.27 1.93
 1 13 11 1.01 2.1
 -1 -13 11 3.17 1.55
 -1 13 -11 2.66 1.11
 -1 -13 11 1.2 1.16
 1 -13 -11 2.01 1.35
 1 13 11 5.25 1.34
 -1 13 -11 1.77 0.89
 1 13 12 4.77 1.7
 1 13 12 7.62 1.77
 1 -13 -12 5.31 1.84
 1 13 12 2.23 2.9
 -1 13 -12 5.41 1.46
 -1 -13 12 5.62 1.81
 -1 -13 12 6.09 1.81
 -1 13 -12 6.38 1.32
 1 -13 -12 8.73 2.12
 1 13 13 6.95 1.87
 1 -13 -13 6.52 1.83
 1 13 13 7.57 1.95
 -1 -13 13 5.87 1.8
 -1 13 -13 7.3 1.43
 -1 13 -13 6.71 1.52
 -1 -13 13 5.1 1.79
 1 -13 -13 5.16 1.74
 1 13 14 7.67 1.95
 1 13 14 11.19 2.32
 1 -13 -14 8.99 2.19
 -1 -13 14 8.83 2.21
 -1 -13 14 6.98 2
 -1 13 -14 10.07 1.74
 -1 13 -14 9.01 1.71
 -1 13 -14 10.21 2.12
 1 -13 -14 7.99 1.91
 1 13 15 7.74 1.67
 1 -13 -15 5.45 1.88
 1 13 15 8.59 2.11
 1 13 15 8.27 1.97
 -1 -13 15 7.89 2.09
 -1 -13 15 8.1 2.04
 -1 13 -15 7.38 1.6
 -1 13 -15 4.73 1.3
 1 -13 -15 7.29 2.22
 -1 13 -15 9.77 2.07
 1 13 16 42.87 3.87
 1 -13 -16 46.4 4.66
 1 13 16 48.02 4.61
 1 13 16 49.66 4.46
 -1 -13 16 36.72 4.11
 -1 13 -16 42.23 3.58
 -1 13 -16 49.99 3.84
 1 -13 -16 51.86 5.24
 -1 13 -16 54.06 4.47
 1 13 17 14.11 2.26
 1 13 17 18.12 2.84
 1 -13 -17 13.42 2.59
 1 13 17 15.88 2.74
 -1 -13 17 14.82 2.61
 -1 13 -17 14.97 2.16
 -1 13 -17 13.16 2.02
 1 -13 -17 15.78 2.95
 -1 13 -17 15.34 2.34
 1 13 18 4.15 1.33
 1 13 18 4.48 1.6
 1 13 18 5.01 1.68
 -1 13 -18 3.5 1.1
 -1 -13 18 3.43 1.53
 -1 13 -18 4.92 1.36
 -1 -13 18 3.88 1.61
 1 -13 -18 5.75 1.98
 -1 13 -18 5.67 1.5
 1 13 19 1.2 1.27
 1 13 19 1.79 1.44
 1 13 19 0.27 0.85
 -1 13 -19 0.74 0.89
 -1 13 -19 -0.11 0.84
 -1 -13 19 1.73 1.22
 -1 -13 19 1.48 1.28
 1 -13 -19 2.56 1.52
 1 13 20 13.93 2.52
 1 13 20 16.36 2.32
 1 13 20 15.37 2.58
 -1 -13 20 11.69 2.23
 -1 13 -20 15.09 2.16
 -1 -13 20 13.33 2.39
 1 -13 -20 14.81 2.59
 1 13 21 1.02 0.9
 1 13 21 1.75 1.18
 1 13 21 2.75 1.36
 -1 13 -21 2.26 1.05
 -1 -13 21 2.6 1.4
 -1 -13 21 2.6 1.23
 1 -13 -21 1.84 1.21
 1 13 22 20.53 2.73
 1 13 22 20.11 2.48
 1 13 22 20.62 2.81
 -1 -13 22 20.71 2.68
 -1 13 -22 23.44 2.43
 -1 -13 22 18.74 2.47
 1 -13 -22 20.3 2.69
 1 13 23 1.51 1.02
 1 13 23 2.26 1.24
 -1 -13 23 0.75 0.83
 -1 13 -23 -0.2 0.72
 -1 -13 23 1.52 0.93
 1 -13 -23 0.87 1.06
 -1 14 22 1.22 0.94
 -1 14 22 1.96 1.13
 1 -14 22 1.41 1.2
 1 -14 22 1.32 0.84
 -1 -14 -22 1.31 1
 1 -14 21 15.91 2.51
 -1 14 21 15.29 2.33
 -1 14 21 13.64 1.98
 -1 14 21 14.83 2.22
 1 -14 21 13.66 2.06
 1 14 -21 15.47 1.97
 1 -14 21 12.9 1.93
 -1 -14 -21 14.58 2.32
 1 -14 20 21.48 2.94
 -1 14 20 21.72 2.51
 -1 14 20 24.11 2.8
 -1 14 20 26.19 3.05
 1 -14 20 20.02 2.6
 1 -14 20 19.9 2.5
 1 14 -20 22.18 2.41
 1 14 -20 19.91 2.26
 -1 -14 -20 22.66 2.99
 -1 14 19 27.61 2.95
 1 -14 19 27.2 3.41
 -1 -14 -19 25.68 3.21
 -1 14 19 29.06 3.15
 -1 14 19 30.9 3.41
 1 14 -19 29.63 2.86
 1 -14 19 24.13 2.87
 1 -14 19 25.79 3.1
 -1 -14 -19 29.9 3.55
 1 14 -19 26.98 2.79
 1 -14 18 19.55 3.02
 -1 -14 -18 17.42 2.83
 -1 14 18 24.96 3.07
 -1 14 18 23.76 2.7
 -1 14 18 24.25 2.9
 1 -14 18 24.72 3.19
 1 -14 18 20.88 2.79
 1 14 -18 24.88 2.69
 1 14 -18 25.02 2.91
 -1 -14 -18 23.53 3.35
 1 -14 17 5.73 1.86
 -1 14 17 7.25 1.64
 -1 14 17 8.16 1.79
 -1 -14 -17 4.23 1.7
 -1 14 17 6.16 1.76
 1 14 -17 6.42 1.51
 1 -14 17 4.67 1.68
 1 -14 17 5.83 1.64
 -1 -14 -17 5.85 2.02
 1 14 -17 4.12 1.32
 -1 14 16 0.88 1.32
 -1 14 16 0.64 0.8
 -1 14 16 0.37 1.33
 1 -14 16 -0.63 1.3
 -1 -14 -16 0.17 1.07
 1 14 -16 -0.11 0.97
 1 -14 16 0.07 1.1
 1 -14 16 -0.92 1.11
 1 14 -16 -0.09 0.89
 1 -14 15 2.17 1.57
 -1 14 15 5.22 1.74
 -1 14 15 2.79 1.07
 -1 -14 -15 4 1.74
 -1 14 15 -0.27 1.77
 1 -14 15 2.11 1.24
 1 14 -15 2.25 1.13
 1 -14 15 4.81 1.55
 1 14 -15 3.44 1.55
 1 -14 14 32.25 4.03
 -1 -14 -14 36.47 4.21
 -1 14 14 32.22 3.1
 -1 14 14 29.3 3.11
 -1 14 14 33.95 3.59
 1 14 -14 34.08 3.46
 1 -14 14 30.15 3.52
 1 -14 14 32.52 3.85
 1 14 -14 37.98 4.07
 1 -14 13 16.95 3.01
 -1 -14 -13 16.01 2.97
 -1 14 13 16.72 2.53
 -1 14 13 10.56 1.94
 -1 14 13 15.62 2.2
 1 14 -13 17.42 2.51
 1 -14 13 17.16 2.88
 1 -14 13 16.25 2.63
 1 14 -13 23.46 3.26
 -1 14 12 22.68 2.68
 1 -14 12 30.04 3.99
 -1 -14 -12 31.93 3.96
 -1 14 12 31.09 3.33
 1 -14 12 32.21 3.72
 1 -14 12 30.08 3.75
 1 14 -12 29.1 3.22
 1 14 -12 40.07 4.28
 1 -14 11 5.28 1.98
 -1 14 11 1.17 1.32
 -1 14 11 4.04 1.52
 -1 -14 -11 2.94 1.39
 1 -14 11 6.36 1.76
 1 -14 11 5.08 1.82
 1 14 -11 4.5 1.57
 1 -14 11 2.6 1.63
 1 14 -11 3.51 1.29
 -1 14 11 5.07 1.27
 1 14 -11 6.16 1.92
 -1 14 10 9.87 1.85
 1 -14 10 9.43 2.32
 -1 -14 -10 8.15 2.3
 -1 14 10 5.12 1.32
 1 -14 10 8.41 1.89
 1 14 -10 10.42 2.04
 1 -14 10 10.33 2.4
 1 -14 10 7.44 1.92
 1 14 -10 10.04 1.95
 1 14 -10 13.97 2.65
 -1 14 10 10.18 1.79
 1 -14 9 29.04 3.46
 -1 14 9 30.25 3.1
 1 -14 9 26.87 3.7
 -1 14 9 26.37 2.76
 -1 -14 -9 29.69 3.82
 -1 -14 -9 22.26 4.99
 -1 14 9 22 6.72
 1 14 -9 26.08 3.14
 1 -14 9 26.76 3.36
 -1 14 9 27.13 2.84
 1 14 -9 29.94 3.22
 -1 -14 -8 53.83 5.03
 1 -14 8 66.38 5.18
 1 -14 8 56.44 5.26
 -1 14 8 57.16 3.97
 -1 14 8 52.9 4.06
 1 -14 8 51.52 8.14
 -1 14 8 48 9.01
 -1 -14 -8 51.2 7.06
 1 -14 8 51.07 4.67
 1 14 -8 55 4.36
 1 14 -8 61.3 4.62
 -1 14 8 55.37 4.05
 -1 -14 -8 48.03 4.77
 -1 14 7 12.15 1.79
 -1 -14 -7 12.65 2.57
 1 -14 7 15.09 2.71
 -1 14 7 10.38 1.84
 -1 -14 -7 10.64 3.49
 1 -14 7 9.15 3.52
 1 -14 7 12.37 2.33
 -1 14 7 13.76 5.27
 1 -14 7 14.18 2.53
 1 14 -7 11.35 2.14
 1 14 -7 14.92 2.36
 -1 -14 -7 11.42 2.4
 -1 14 7 11.24 1.83
 -1 14 6 63.82 4.28
 1 -14 6 64.88 5.57
 1 -14 6 74.38 5.5
 -1 -14 -6 62.49 5.37
 -1 14 6 58 9.59
 1 -14 6 56.89 8.17
 -1 -14 -6 64.75 7.93
 1 14 -6 61.22 4.6
 1 -14 6 61.94 5.15
 -1 14 6 59.82 4.26
 1 14 -6 68.54 4.83
 -1 -14 -6 65.8 5.5
 -1 14 5 5.91 1.44
 -1 -14 -5 5.31 1.76
 1 -14 5 5.36 1.8
 -1 -14 -5 4.68 2.49
 1 -14 5 5.71 1.78
 -1 14 5 10.05 4.5
 1 -14 5 7.71 3.98
 1 14 -5 7.77 1.97
 1 -14 5 6.03 1.79
 -1 -14 -5 6.28 1.94
 1 14 -5 7.72 1.74
 -1 14 5 8.47 1.64
 -1 -14 -4 6.34 1.96
 1 -14 4 3.69 1.58
 -1 14 4 3.8 1.13
 -1 -14 -4 -0.19 3.42
 1 -14 4 6.3 2.31
 1 -14 4 3.37 1.28
 -1 14 4 2.27 2.15
 1 14 -4 5.11 1.52
 1 -14 4 6.53 1.85
 -1 14 4 5.43 1.39
 -1 -14 -4 5.86 1.94
 -1 14 4 4.93 1.41
 1 14 -4 4.34 1.37
 -1 -14 -3 2.6 1.45
 -1 14 3 3.22 1.04
 1 -14 3 3.39 1.62
 -1 14 3 10.03 4.17
 -1 -14 -3 -1.66 3.78
 1 -14 3 4.04 1.49
 1 -14 3 2.61 2.77
 1 14 -3 2 1.01
 -1 14 3 4.68 1.28
 1 -14 3 4.73 1.59
 -1 14 3 5.19 1.35
 1 14 -3 4.98 1.49
 -1 -14 -3 4 1.54
 1 -14 2 13.9 2.39
 1 -14 2 9.77 2.24
 -1 -14 -2 9.83 2.24
 -1 14 2 8.34 1.42
 -1 14 2 5.05 2.58
 1 -14 2 8.31 3.71
 1 14 -2 9.52 4.42
 -1 -14 -2 3.77 3.27
 -1 14 2 8.4 1.56
 1 14 -2 11.3 1.99
 1 14 -2 11.45 2
 -1 14 2 10.39 1.79
 -1 -14 -2 10.63 2.38
 1 -14 1 50.05 4.43
 1 -14 1 41.45 4.3
 -1 -14 -1 47.68 4.6
 -1 14 1 46.95 3.24
 1 -14 1 40.78 7.02
 1 14 -1 46.71 8.31
 -1 14 1 48.91 8.87
 -1 -14 -1 31.42 5.51
 -1 14 1 42.48 3.46
 1 14 -1 44.06 3.92
 -1 -14 -1 47.64 4.63
 -1 14 1 45.18 3.56
 1 14 -1 46.57 3.91
 -1 -14 0 158.95 8.65
 1 -14 0 162.69 8.76
 1 -14 0 172.58 8.6
 -1 14 0 170.25 16.44
 -1 -14 0 137.86 11.41
 1 -14 0 155.45 13.25
 1 14 0 153.24 14.98
 -1 14 0 152.31 7.08
 1 14 0 150.87 7.58
 1 14 0 157.32 7.7
 -1 14 0 160.33 7.19
 1 -14 0 165.64 8.94
 1 -14 -1 55.54 4.68
 1 -14 -1 44.05 4.36
 -1 -14 1 47.35 4.52
 -1 -14 1 36.09 6.17
 1 -14 -1 41.43 6.72
 1 14 1 36.2 7.28
 -1 14 -1 48.86 8.7
 1 14 1 39.83 3.68
 -1 14 -1 45.97 3.62
 -1 14 -1 50.39 3.73
 1 -14 -1 50.06 4.68
 1 14 1 52.02 4.16
 1 -14 -2 12.93 2.4
 1 -14 -2 10.75 2.08
 -1 14 -2 8.51 3.67
 1 14 2 13.4 4.53
 -1 -14 2 13.43 2.56
 -1 -14 2 6 2.64
 1 -14 -2 9.5 3.78
 -1 -14 2 13.69 2.56
 -1 14 -2 11.33 1.87
 1 14 2 13.1 2.11
 1 -14 -2 14.57 2.56
 -1 14 -2 15.7 2.19
 1 14 2 11.53 2.09
 1 -14 -3 5.54 1.71
 1 -14 -3 4.05 1.42
 1 14 3 3.5 1.21
 -1 -14 3 6.05 2.03
 1 -14 -3 6.99 3.01
 -1 -14 3 -0.99 3.3
 1 14 3 5.97 3.12
 -1 14 -3 3.44 2.76
 -1 14 -3 2.47 1.15
 1 14 3 3.49 1.15
 -1 -14 3 4.75 1.54
 -1 14 -3 4.93 1.32
 1 -14 -3 4.4 1.65
 1 14 3 4.78 1.5
 1 -14 -4 2.74 1.31
 1 14 4 4.15 1.3
 1 -14 -4 4.52 1.48
 1 -14 -4 4.76 2.86
 -1 -14 4 2.39 2.5
 -1 -14 4 3.91 1.69
 1 14 4 2.21 2.88
 -1 -14 4 -0.62 2.41
 -1 14 -4 2.38 1.16
 -1 -14 4 2.85 1.52
 1 14 4 2.2 1.22
 -1 14 -4 3.34 1.07
 1 -14 -4 2.86 1.5
 1 14 5 8.09 1.7
 1 -14 -5 6.92 1.83
 1 -14 -5 7.82 1.9
 1 14 5 6.55 3.58
 -1 -14 5 6.68 1.85
 -1 -14 5 6.72 2.87
 -1 -14 5 8.94 3.29
 1 -14 -5 8.61 2.68
 -1 -14 5 7.42 2.04
 -1 14 -5 6.67 1.51
 1 -14 -5 6.69 1.95
 -1 14 -5 6.37 1.54
 1 14 5 7.24 1.69
 -1 -14 6 69.45 5.4
 1 14 6 61.37 4.49
 1 -14 -6 67.8 5.38
 1 -14 -6 63.7 5.18
 -1 -14 6 62.14 5.26
 -1 -14 6 61.07 8.1
 1 14 6 63.07 9.55
 -1 -14 6 68.85 8.06
 1 -14 -6 62.12 8.21
 -1 14 -6 64.09 4.41
 -1 -14 6 64.16 5.3
 1 -14 -6 64.45 5.35
 1 14 6 63.79 4.77
 -1 14 -6 66.63 4.36
 1 -14 -7 19.46 2.81
 1 14 7 15.31 2.3
 1 -14 -7 15.04 2.63
 -1 -14 7 16 2.67
 -1 -14 7 14.47 4.08
 -1 -14 7 13.62 3.98
 1 -14 -7 12.41 4.09
 1 14 7 18.77 5.15
 -1 -14 7 12.37 2.46
 -1 -14 7 16.17 2.76
 -1 14 -7 16.16 2.26
 1 14 7 17.7 2.53
 -1 14 -7 15.58 2.14
 1 -14 -7 14.02 2.47
 1 14 8 50.04 4.2
 1 -14 -8 52.85 4.8
 1 -14 -8 47.17 4.41
 -1 -14 8 54.88 4.88
 1 14 8 53.71 4.1
 -1 -14 8 49.13 4.64
 1 14 8 43.34 8.19
 -1 -14 8 54.69 8.01
 1 -14 -8 50.67 7.58
 -1 -14 8 39.15 6.42
 -1 14 -8 50.84 3.92
 -1 -14 8 50.43 4.74
 1 14 8 51.44 4.24
 -1 14 -8 55.24 3.97
 1 14 9 24.67 3.11
 1 -14 -9 26.36 3.47
 -1 -14 9 26.67 3.44
 1 14 9 31.97 3.23
 -1 -14 9 32.67 6.38
 1 -14 -9 21.35 5.17
 1 14 9 23.98 6.2
 -1 -14 9 24.62 3.35
 -1 14 -9 26.84 2.94
 -1 -14 9 26.45 3.49
 -1 14 -9 28.42 2.85
 1 14 9 30.29 3.25
 1 -14 -9 32.52 4.13
 1 14 10 10.54 2.08
 -1 -14 10 9.94 2.26
 1 14 10 11.78 2.1
 1 -14 -10 10.88 2.32
 -1 14 -10 9.85 1.85
 -1 -14 10 11.59 2.53
 -1 -14 10 10.13 2.24
 -1 14 -10 12.21 1.96
 1 -14 -10 15.95 2.92
 1 14 10 10.75 1.98
 1 14 11 6.6 1.69
 1 -14 -11 4.28 1.67
 -1 -14 11 5.5 1.75
 1 14 11 6.09 1.74
 -1 14 -11 5.87 1.5
 -1 -14 11 5.62 1.81
 -1 -14 11 4.62 1.69
 1 -14 -11 7.96 2.11
 1 14 11 5.83 1.68
 -1 14 -11 5.94 1.39
 1 -14 -12 29.78 3.7
 1 14 12 36.47 3.64
 -1 -14 12 37.85 4.2
 1 14 12 33.76 3.76
 -1 -14 12 31.67 3.81
 -1 -14 12 33.36 3.9
 -1 14 -12 30.99 3.12
 1 -14 -12 34.66 3.96
 1 14 13 17.21 2.64
 1 -14 -13 15.52 2.72
 -1 -14 13 20.01 3.07
 1 14 13 16.44 2.72
 -1 -14 13 19.44 2.93
 -1 14 -13 15.89 2.28
 -1 -14 13 16.17 2.8
 1 -14 -13 17 2.68
 -1 14 -13 23.77 3.08
 1 14 14 32.04 3.78
 -1 -14 14 32.45 3.82
 1 14 14 30.44 3.46
 1 -14 -14 29.63 3.7
 -1 -14 14 30.33 3.61
 -1 14 -14 29.96 3.05
 -1 -14 14 32.23 3.75
 1 -14 -14 30.09 3.46
 -1 14 -14 36.55 3.79
 1 -14 -14 33.89 4.14
 1 14 15 6.09 1.83
 1 -14 -15 5.83 1.78
 -1 -14 15 4.67 1.68
 1 14 15 5.15 1.72
 -1 14 -15 4.88 1.38
 -1 -14 15 2.61 1.41
 -1 -14 15 3.24 1.48
 1 -14 -15 4.49 1.86
 -1 14 -15 4 1.42
 1 -14 -16 -0.24 0.98
 1 14 16 -0.54 1.39
 1 14 16 0.84 1.16
 -1 -14 16 0.05 1.05
 -1 -14 16 -0.85 1.18
 -1 -14 16 -0.5 1.25
 -1 14 -16 0.07 0.7
 -1 14 -16 0.4 0.81
 -1 14 -16 1.33 1.22
 1 -14 -16 0.91 1.32
 1 14 17 6.44 1.79
 1 14 17 7.79 2.01
 1 -14 -17 4.13 1.5
 -1 -14 17 5.46 1.71
 -1 14 -17 6.94 1.48
 -1 14 -17 6.17 1.44
 -1 -14 17 7.86 1.96
 -1 -14 17 7.75 1.99
 1 -14 -17 7.85 2.18
 -1 14 -17 6.31 1.51
 1 14 18 23.97 3.1
 1 14 18 24.45 3.22
 -1 -14 18 25.03 3.24
 -1 14 -18 24.87 2.63
 -1 -14 18 20.52 2.85
 -1 -14 18 20.59 2.9
 -1 14 -18 24.14 2.63
 -1 14 -18 25.39 2.75
 1 -14 -18 23.3 3.28
 1 14 19 33.83 3.62
 -1 -14 19 26.66 3.26
 1 14 19 32.22 3.49
 -1 -14 19 25.55 3.15
 -1 14 -19 29.57 2.82
 -1 14 -19 29.98 2.74
 -1 -14 19 25.63 3.09
 1 -14 -19 26.15 3.33
 1 14 20 27.45 3.15
 -1 -14 20 25.8 3.11
 1 14 20 25.38 3.08
 -1 14 -20 23.65 2.44
 -1 -14 20 21.06 2.71
 -1 -14 20 23.45 2.89
 1 -14 -20 22.98 2.97
 1 14 21 15.33 2.36
 1 14 21 14.92 2.29
 -1 -14 21 14.3 2.29
 -1 -14 21 15.29 2.21
 -1 14 -21 15.94 1.98
 -1 -14 21 13.08 2.1
 1 -14 -21 13.58 2.23
 1 14 22 1.65 1.07
 1 14 22 1.74 1.13
 -1 -14 22 1.89 0.91
 -1 -14 22 1.1 0.96
 1 -14 -22 1.73 1.07
 -1 -15 -21 4.59 1.29
 1 -15 20 16.86 2.42
 -1 15 20 16.44 2.38
 -1 15 20 15.67 2.25
 1 -15 20 12.32 1.87
 -1 -15 -20 11.78 2.03
 1 -15 19 6.16 1.67
 -1 15 19 8.46 1.87
 -1 15 19 8.28 1.7
 1 -15 19 4.94 1.33
 -1 -15 -19 6.62 1.79
 1 15 -19 6.95 1.37
 -1 -15 -18 0.89 0.96
 -1 15 18 1.44 1
 -1 15 18 1.74 1.13
 1 -15 18 3.42 1.5
 1 -15 18 1.95 1
 1 15 -18 2 1
 -1 -15 -18 0.95 1.07
 -1 15 17 26.46 2.95
 -1 -15 -17 25.54 3.23
 1 -15 17 23.52 3.19
 -1 15 17 23.74 2.99
 1 -15 17 23.39 2.82
 1 15 -17 22.03 2.73
 -1 -15 -17 28.82 3.56
 1 -15 16 3.19 1.42
 -1 15 16 4.32 1.42
 -1 15 16 3.25 1.42
 -1 -15 -16 3.05 1.46
 1 -15 16 3.2 1.36
 1 15 -16 4.76 1.56
 -1 -15 -16 2.05 1.45
 1 -15 15 5.48 1.68
 -1 15 15 6.99 1.89
 -1 15 15 6.88 1.57
 -1 -15 -15 5.93 1.74
 1 15 -15 5.62 1.6
 1 -15 15 3.33 1.37
 1 15 -15 6.73 1.73
 -1 15 14 7.3 1.72
 -1 15 14 6.87 1.85
 -1 -15 -14 4.63 1.72
 1 -15 14 5.36 1.85
 1 -15 14 5.97 1.65
 1 15 -14 4.45 1.43
 1 15 -14 5.6 1.82
 -1 15 13 1.56 1.24
 1 -15 13 -0.26 1.06
 -1 15 13 0.66 1.36
 -1 -15 -13 1.42 1.56
 1 -15 13 0.89 1.09
 1 15 -13 0.59 0.99
 1 -15 13 0.39 1.12
 1 15 -13 1.23 1.26
 1 -15 12 1.42 1.28
 -1 15 12 2.3 1.33
 -1 -15 -12 0.93 1.38
 1 -15 12 0.76 1
 1 15 -12 2.68 1.25
 1 -15 12 0.23 0.99
 1 15 -12 1.64 1.46
 -1 15 11 65.21 4.59
 -1 -15 -11 68.19 5.78
 1 -15 11 60.25 5.47
 1 -15 11 76.44 5.47
 -1 15 11 69.39 4.97
 1 -15 11 61.3 5.13
 1 15 -11 67.44 5.07
 1 15 -11 78.61 5.91
 1 15 -11 80.24 5.29
 -1 15 11 77.1 4.96
 1 -15 10 68.66 5.25
 1 -15 10 58.49 5.34
 -1 -15 -10 50.67 4.98
 -1 15 10 60.89 4.6
 -1 15 10 59.69 4.27
 1 15 -10 63.69 4.85
 1 -15 10 55.97 4.93
 -1 15 10 60.22 4.41
 1 15 -10 70.05 5.01
 -1 -15 -10 68.7 5.5
 1 15 -10 72.64 5.66
 -1 -15 -9 15.31 2.81
 -1 15 9 10.48 1.73
 1 -15 9 14.78 2.82
 -1 15 9 16.95 2.42
 1 -15 9 18.57 2.76
 1 15 -9 13.24 2.42
 1 -15 9 15.18 2.59
 -1 15 9 16.36 2.29
 1 15 -9 16.06 2.49
 1 15 -9 20.78 3.16
 1 -15 8 15.93 2.85
 -1 -15 -8 14.94 2.8
 -1 15 8 13.25 2.14
 1 -15 8 16.93 2.63
 1 -15 8 16.11 2.63
 1 15 -8 16.27 2.63
 -1 15 8 16.31 2.31
 1 15 -8 16.42 2.47
 1 -15 7 49.76 4.49
 1 -15 7 43.47 4.6
 -1 -15 -7 43.49 4.6
 -1 15 7 46.32 3.81
 1 -15 7 49.2 4.55
 1 15 -7 43.73 4.03
 -1 -15 -7 44.51 4.57
 -1 15 7 50.88 4.02
 1 15 -7 48.11 4.2
 1 -15 6 32.55 4.05
 -1 -15 -6 31.46 3.88
 -1 15 6 33.76 3.17
 1 -15 6 33.68 3.74
 1 15 -6 30.9 3.4
 1 -15 6 30.27 3.67
 1 15 -6 32.32 3.48
 -1 -15 -6 27.62 3.65
 -1 15 6 28.27 3.05
 1 -15 5 129.87 7.5
 -1 -15 -5 123.81 7.74
 1 -15 5 118.8 7.6
 -1 15 5 117.23 6.12
 1 15 -5 113.11 6.74
 1 -15 5 115.53 7.22
 1 15 -5 127.59 7.07
 -1 15 5 120.39 6.42
 -1 -15 -5 122.87 7.74
 1 -15 4 75.07 5.6
 1 -15 4 74.09 5.87
 -1 -15 -4 66.01 5.59
 -1 15 4 69.7 4.47
 -1 -15 -4 64.96 8.4
 -1 15 4 77.23 11.47
 1 -15 4 68.1 9.29
 1 15 -4 71.2 5.18
 -1 -15 -4 63.95 5.56
 -1 15 4 70.25 4.77
 1 15 -4 75.2 5.34
 1 -15 3 147.25 8.03
 -1 -15 -3 141.54 8.27
 1 -15 3 122.53 7.8
 -1 15 3 137.86 6.5
 -1 -15 -3 132.19 11.96
 -1 15 3 122.21 14.46
 1 -15 3 127.24 12.76
 1 15 -3 135.65 7.4
 -1 15 3 138.71 6.91
 1 15 -3 143.16 7.53
 -1 -15 -3 141.49 8.45
 -1 15 3 138.54 6.96
 1 -15 2 142.82 7.92
 1 -15 2 124.24 7.77
 -1 15 2 137.68 6.34
 -1 -15 -2 131.07 8.02
 -1 15 2 144.04 15.73
 -1 -15 -2 131.47 11.72
 1 -15 2 141.41 13.33
 1 15 -2 125.43 7.07
 -1 15 2 134.99 6.79
 1 -15 2 141.69 8.33
 1 15 -2 137.85 7.39
 -1 -15 -2 130.31 8.05
 -1 15 2 139.67 6.91
 1 -15 1 19.7 3
 -1 -15 -1 18.4 2.92
 1 -15 1 17.88 2.94
 1 15 -1 15.73 5.26
 -1 15 1 15.14 5.1
 1 -15 1 16.47 4.58
 -1 -15 -1 18.44 4.28
 1 15 -1 15.94 2.49
 -1 15 1 19.8 2.5
 -1 15 1 17.76 2.47
 1 -15 1 16.03 2.8
 -1 -15 -1 17.41 3.09
 1 15 -1 16.7 2.63
 -1 -15 0 0.2 1.28
 1 -15 0 3.84 1.56
 1 -15 0 2.45 1.49
 1 -15 0 2.96 3.01
 -1 15 0 3.03 3.15
 -1 -15 0 4.25 3.02
 1 15 0 -1.21 2.68
 1 15 0 2.52 1.28
 -1 15 0 2.7 1.14
 1 15 0 1.76 1.12
 1 -15 0 2.65 1.35
 -1 15 0 1.71 1.18
 -1 -15 0 0.29 1.36
 1 -15 -1 24.07 3.33
 -1 -15 1 29.5 3.64
 1 -15 -1 29.02 3.5
 -1 -15 1 21.69 4.82
 1 -15 -1 25.66 5.72
 -1 15 -1 23.14 6.6
 1 15 1 25.01 6.31
 1 15 1 26.72 3.11
 -1 15 -1 24.66 2.83
 -1 15 -1 28.1 3.04
 1 -15 -1 25.51 3.48
 -1 -15 1 27.27 3.68
 1 15 1 26.04 3.14
 1 -15 -2 133.08 7.69
 -1 -15 2 132.63 7.99
 1 -15 -2 129.29 7.71
 1 -15 -2 125.47 12.58
 -1 -15 2 114.63 11.07
 1 15 2 123.07 13.97
 -1 15 -2 129.34 14.94
 -1 15 -2 128.61 6.73
 -1 15 -2 136.02 6.74
 1 15 2 135.47 7.31
 1 -15 -2 135.29 8.06
 1 -15 -3 121.12 7.45
 -1 -15 3 122.41 7.65
 1 -15 -3 135.83 7.69
 1 -15 -3 118.09 12.05
 -1 -15 3 116.57 11.12
 1 15 3 122.33 13.88
 -1 15 -3 122.82 6.56
 1 -15 -3 127.02 7.8
 -1 15 -3 128.41 6.65
 1 15 3 129.28 7.16
 -1 -15 4 77.01 5.86
 1 -15 -4 71.67 5.57
 1 -15 -4 79.88 5.85
 1 15 4 77.67 5.03
 1 15 4 71.78 10.72
 -1 -15 4 73.64 8.76
 1 -15 -4 64.31 8.94
 -1 15 -4 72.93 4.96
 -1 -15 4 71.27 5.67
 1 15 4 72.36 5.27
 1 -15 -4 72.28 5.77
 -1 15 -4 76.98 4.98
 1 15 5 136.13 6.99
 1 -15 -5 132.44 7.71
 1 -15 -5 128.82 7.71
 -1 -15 5 137.58 8.06
 1 15 5 123.71 14.07
 -1 -15 5 130.13 7.81
 -1 15 -5 129.91 6.84
 1 15 5 134.1 7.35
 1 -15 -5 127.13 7.82
 -1 15 -5 140.18 6.88
 -1 -15 6 34.56 3.89
 1 15 6 37.67 3.57
 1 -15 -6 38.6 4.07
 1 -15 -6 32.64 3.71
 -1 -15 6 35.29 3.93
 -1 15 -6 30.17 3.18
 1 -15 -6 32.07 3.82
 -1 15 -6 38.71 3.46
 1 15 6 34.71 3.63
 1 -15 -7 44.85 4.41
 1 -15 -7 46.84 4.36
 1 15 7 48.86 4.12
 -1 -15 7 46.15 4.51
 -1 15 -7 42.46 3.81
 -1 -15 7 45.72 4.54
 -1 15 -7 45.13 3.77
 1 15 7 48.09 4.27
 1 -15 -8 18.47 2.88
 1 15 8 20.06 2.72
 -1 -15 8 20.53 3.03
 -1 15 -8 20.27 2.66
 -1 -15 8 16.5 2.81
 -1 15 -8 19.08 2.43
 1 15 8 16.16 2.49
 1 -15 -9 17.33 2.77
 1 15 9 18.2 2.65
 -1 -15 9 18.86 2.87
 -1 -15 9 14.21 2.57
 -1 15 -9 12.61 2.16
 -1 -15 9 15.84 2.8
 -1 15 -9 17.15 2.33
 1 15 9 17.11 2.55
 1 -15 -9 17.28 3.15
 1 15 10 58.53 4.82
 -1 -15 10 68.21 5.45
 -1 -15 10 56.34 4.95
 1 -15 -10 53.94 4.88
 1 15 10 62.94 4.72
 -1 -15 10 56.81 5.02
 -1 15 -10 62.22 4.54
 1 -15 -10 65.57 5.69
 1 15 10 62.15 4.83
 -1 15 -10 71.92 4.68
 1 -15 -11 66.55 5.47
 1 15 11 70.72 5.41
 -1 -15 11 75.11 5.79
 1 15 11 75.19 5.3
 -1 -15 11 69.39 5.48
 -1 -15 11 64.42 5.36
 -1 15 -11 68.43 4.84
 1 -15 -11 68.56 5.69
 1 15 11 75.51 5.26
 1 15 12 1.85 1.2
 1 -15 -12 1.21 1.33
 -1 -15 12 2.89 1.49
 1 15 12 1.67 1.25
 -1 -15 12 1.95 1.46
 -1 15 -12 2.66 1.26
 -1 -15 12 1.59 1.33
 -1 15 -12 1.09 1.01
 1 -15 -12 0.91 1.07
 1 15 13 0.96 1.34
 1 15 13 0.36 0.87
 -1 -15 13 -0.37 1.11
 1 -15 -13 1.38 1.35
 -1 -15 13 -0.17 1.3
 -1 15 -13 1.26 1.17
 -1 -15 13 1.14 1.27
 -1 -15 13 -0.12 1.12
 1 -15 -13 -0.46 1.08
 -1 15 -13 0.68 1.02
 1 15 14 6.34 1.84
 -1 -15 14 6.24 1.82
 1 -15 -14 4.45 1.62
 1 15 14 5.61 1.61
 -1 -15 14 4.89 1.66
 -1 15 -14 6.26 1.6
 -1 -15 14 5.94 1.72
 1 -15 -14 6.71 2.09
 -1 15 -14 7.33 1.82
 -1 -15 15 6.59 1.81
 1 -15 -15 5.64 1.74
 1 15 15 6.53 1.74
 1 15 15 5.47 1.73
 -1 15 -15 5.34 1.4
 -1 -15 15 8 2
 -1 -15 15 6.38 1.83
 -1 15 -15 6.74 1.79
 1 -15 -15 7.3 2.01
 1 15 16 3.39 1.35
 1 -15 -16 3.21 1.38
 -1 -15 16 2.78 1.25
 1 15 16 3.84 1.47
 -1 -15 16 2.27 1.29
 -1 15 -16 3.9 1.25
 -1 -15 16 3.35 1.42
 1 -15 -16 2.61 1.35
 -1 15 -16 4.19 1.44
 1 15 17 23.79 3.04
 -1 -15 17 23.91 3.03
 1 15 17 28.34 3.24
 -1 15 -17 23.57 2.63
 -1 -15 17 20.27 2.82
 -1 -15 17 21.95 2.88
 -1 15 -17 24.36 2.71
 1 -15 -17 26.08 3.32
 1 15 18 2.34 1.19
 -1 -15 18 4.66 1.55
 1 15 18 2.43 1.41
 -1 -15 18 3.94 1.32
 -1 -15 18 2.56 1.18
 -1 15 -18 0.74 0.7
 -1 -15 18 2.58 0.95
 -1 15 -18 2.43 1.04
 1 -15 -18 4.8 1.68
 -1 -15 19 5.18 1.57
 1 15 19 5.96 1.59
 1 15 19 6.02 1.64
 -1 -15 19 6.9 1.51
 -1 -15 19 4.08 1.34
 -1 -15 19 4.29 1.36
 1 -15 -19 5.11 1.54
 1 15 20 19.45 2.54
 1 15 20 16.35 2.28
 -1 -15 20 15.79 2.11
 -1 -15 20 14.42 2.06
 1 -15 -20 13.07 2.08
 1 15 21 7.1 1.54
 -1 16 19 17.15 2.26
 -1 -16 -19 13.61 2.07
 -1 16 18 4.65 1.23
 -1 16 18 6.25 1.55
 1 -16 18 4.77 1.45
 1 -16 18 4.41 1.21
 -1 -16 -18 6.09 1.62
 1 16 -18 7.47 1.39
 -1 16 17 10.99 1.9
 1 -16 17 12.51 2.14
 -1 16 17 11.25 2.01
 -1 -16 -17 9.74 1.94
 1 -16 17 9.12 1.67
 1 16 -17 10.68 1.82
 -1 -16 -17 11.84 2.2
 -1 16 16 55.31 4.15
 1 -16 16 44.45 4.08
 -1 -16 -16 47.21 4.19
 -1 16 16 53.87 4.32
 1 -16 16 41.9 3.65
 -1 -16 -16 50.18 4.49
 1 16 -16 54.64 4.15
 1 -16 15 32.36 3.59
 -1 16 15 33.96 3.48
 -1 -16 -15 27.69 3.41
 -1 16 15 32.02 3.16
 1 -16 15 28.22 3.02
 -1 -16 -15 30.09 3.62
 1 16 -15 33.04 3.37
 -1 -16 -14 11.69 2.28
 -1 16 14 10.99 1.92
 1 -16 14 12.78 2.34
 -1 16 14 14.75 2.38
 1 -16 14 11.81 2.13
 1 16 -14 13.13 2.3
 1 -16 13 5.18 1.76
 -1 -16 -13 2.64 1.23
 -1 16 13 4.6 1.35
 -1 16 13 5.59 1.76
 1 -16 13 2.71 1.18
 1 16 -13 3.9 1.42
 1 16 -13 5.62 1.75
 -1 16 12 11.49 2.13
 -1 -16 -12 8.06 2.13
 1 -16 12 8.51 2.14
 -1 16 12 8.36 1.66
 1 16 -12 7.28 1.72
 1 -16 12 8.72 1.94
 1 16 -12 9.35 2.15
 1 -16 11 14.04 2.56
 -1 16 11 14.4 2.37
 -1 -16 -11 14.81 2.68
 -1 16 11 14.28 2.17
 1 -16 11 14.17 2.46
 1 16 -11 12.76 2.25
 1 16 -11 14.81 2.64
 -1 16 11 13.08 2.08
 1 -16 10 42.58 4.41
 -1 16 10 45.78 4.02
 -1 -16 -10 37 4.12
 1 -16 10 42.55 3.96
 1 -16 10 38.17 3.93
 1 16 -10 42.58 4.02
 1 16 -10 49.19 4.6
 1 16 -10 41.8 3.87
 -1 16 10 44.14 3.8
 -1 -16 -10 49.79 4.52
 -1 16 9 15.89 2.46
 -1 -16 -9 16.11 2.81
 1 -16 9 13.31 2.63
 1 -16 9 17.9 2.57
 1 -16 9 14.79 2.51
 1 16 -9 17.27 2.63
 -1 -16 -9 16.87 2.81
 1 16 -9 17.37 2.59
 1 16 -9 18.28 2.89
 -1 16 9 14.73 2.25
 1 -16 8 28.07 3.56
 -1 -16 -8 25.29 3.54
 1 -16 8 29.39 3.35
 -1 16 8 30.22 3.2
 1 -16 8 26.19 3.32
 1 16 -8 25.83 3.19
 1 16 -8 30.73 3.38
 1 16 -8 31.82 3.79
 -1 16 8 29.43 3.14
 1 -16 7 27.66 3.32
 1 -16 7 22.35 3.27
 -1 16 7 25.57 2.87
 -1 -16 -7 17.18 2.91
 1 16 -7 23.35 3.08
 1 -16 7 21.25 3.02
 1 16 -7 26.06 3.16
 -1 16 7 21.31 2.74
 1 16 -7 28.47 3.48
 1 -16 6 17.52 3.03
 -1 16 6 16.96 2.37
 1 -16 6 19.35 2.79
 -1 -16 -6 17.91 2.96
 1 16 -6 17.31 2.64
 -1 -16 -6 16.42 2.91
 -1 16 6 19.01 2.57
 1 16 -6 18.18 2.69
 1 -16 5 40.57 4.02
 -1 -16 -5 37.43 4.15
 -1 16 5 44.43 3.67
 1 -16 5 36.87 4.11
 1 16 -5 42.88 4.04
 -1 -16 -5 39 4.26
 -1 16 5 43.77 3.86
 1 16 -5 42.8 4.05
 1 -16 4 11.28 2.27
 -1 -16 -4 12.17 2.43
 -1 16 4 12.87 2.04
 1 -16 4 10.93 2.23
 1 16 -4 11.03 2.21
 -1 -16 -4 11.16 2.47
 1 16 -4 13.61 2.38
 -1 16 4 11.31 2.09
 -1 16 3 140.22 6.76
 -1 -16 -3 134.3 8.18
 1 -16 3 133.44 8.02
 1 -16 3 151.74 8.12
 1 16 -3 149.88 7.91
 -1 16 3 149.07 7.31
 -1 16 3 144.68 7.32
 1 -16 3 139.6 8.35
 -1 -16 -3 132.05 8.19
 1 16 -3 145.17 7.8
 1 -16 2 9.14 2.11
 -1 -16 -2 8.83 2.28
 1 -16 2 8.74 2.14
 -1 16 2 10.67 1.92
 1 16 -2 11.55 2.32
 -1 16 2 11.87 2.12
 1 -16 2 10.37 2.46
 -1 -16 -2 8.62 2.34
 1 16 -2 9.92 2.13
 -1 -16 -1 102.42 6.96
 1 -16 1 101.44 6.8
 1 -16 1 110.41 6.87
 -1 16 1 111.45 6.25
 1 16 -1 100.43 6.37
 -1 -16 -1 100.88 7.07
 -1 16 1 100.55 6.06
 1 16 -1 108.1 6.62
 1 -16 1 99.48 6.98
 1 -16 0 108.7 7.02
 -1 -16 0 107.63 7.2
 1 -16 0 114.44 7.08
 -1 16 0 113.89 6.42
 1 16 0 116.13 6.81
 1 16 0 123.88 7.14
 -1 -16 0 112.54 7.54
 1 -16 0 117.4 7.56
 -1 16 0 123.59 6.69
 1 -16 -1 91.2 6.37
 -1 -16 1 94.14 6.63
 1 -16 -1 98.78 6.48
 -1 16 -1 100.1 5.97
 1 -16 -1 94.62 6.69
 -1 -16 1 93.14 6.8
 1 16 1 105.22 6.54
 -1 16 -1 101.66 6
 -1 -16 2 9.11 2.17
 1 -16 -2 9.49 2.05
 1 -16 -2 10.63 2.16
 -1 16 -2 9.54 1.93
 -1 -16 2 11.46 2.6
 1 16 2 11.77 2.35
 1 -16 -2 7.5 2.04
 -1 16 -2 11.68 2.12
 1 -16 -3 147.36 8.13
 -1 -16 3 142.06 8.26
 1 -16 -3 146.78 8.18
 -1 16 -3 147.33 7.53
 -1 16 -3 155.93 7.57
 1 -16 -3 143.7 8.39
 1 16 3 149.06 8
 1 -16 -4 11.3 2.31
 1 -16 -4 11.74 2.3
 -1 -16 4 10.28 2.25
 -1 16 -4 11.16 2.16
 1 -16 -4 8.98 2.2
 -1 16 -4 9.29 1.88
 1 16 4 10.16 2.13
 1 16 5 42.25 3.77
 -1 -16 5 41.12 4.27
 1 -16 -5 42.53 4.24
 1 -16 -5 43.16 4.13
 -1 16 -5 43.9 3.89
 1 16 5 41.97 4.06
 -1 16 -5 46.05 3.88
 1 -16 -5 41.43 4.35
 1 16 6 20.21 2.64
 1 -16 -6 18.61 2.89
 1 -16 -6 19.09 2.8
 -1 -16 6 18.81 2.93
 -1 -16 6 16.41 2.68
 -1 16 -6 21.99 2.81
 -1 16 -6 19.17 2.57
 1 16 6 17.59 2.71
 1 -16 -6 14.09 2.64
 1 16 7 30.93 3.29
 1 -16 -7 29.02 3.52
 -1 -16 7 20.81 3.13
 -1 16 -7 26.33 3.03
 -1 -16 7 24.87 3.32
 -1 16 -7 22.68 2.79
 1 16 7 24.48 3.14
 -1 -16 8 31.23 3.65
 1 16 8 29.87 3.34
 1 -16 -8 29.93 3.54
 -1 16 -8 30.52 3.33
 -1 -16 8 22.59 3.28
 1 16 8 32.76 3.56
 1 -16 -8 31.69 4.13
 -1 16 -8 31.1 3.19
 1 -16 -9 17.52 2.84
 1 16 9 18.46 2.71
 -1 -16 9 15.7 2.67
 -1 -16 9 15.4 2.8
 -1 16 -9 18.02 2.61
 1 16 9 18.24 2.67
 1 -16 -9 21.31 3.44
 -1 16 -9 15.6 2.24
 -1 -16 10 35.99 3.83
 1 16 10 37.13 3.81
 1 -16 -10 37.48 3.97
 -1 16 -10 40 3.67
 -1 -16 10 33.48 3.78
 -1 16 -10 36.59 3.37
 1 -16 -10 37.19 4.16
 1 16 10 45.2 4.04
 1 16 11 19.4 2.84
 1 -16 -11 17.43 2.72
 -1 -16 11 15.32 2.57
 -1 16 -11 15.82 2.39
 -1 -16 11 15.39 2.64
 1 -16 -11 18.54 2.82
 1 16 11 22.82 2.82
 -1 16 -11 18.28 2.76
 1 -16 -12 7.46 1.86
 1 16 12 10.4 2.13
 1 16 12 8.83 2.02
 -1 -16 12 5.73 1.67
 -1 16 -12 6.7 1.66
 -1 -16 12 8.33 2.08
 1 -16 -12 9.35 2.01
 -1 16 -12 12.39 2.38
 1 16 13 5.07 1.54
 1 16 13 6.18 1.57
 1 -16 -13 2.81 1.33
 -1 -16 13 5.61 1.7
 -1 16 -13 3.65 1.32
 -1 -16 13 4.44 1.55
 1 -16 -13 5.53 1.58
 -1 16 -13 6.07 1.7
 1 -16 -13 5.51 1.77
 1 16 14 16.04 2.61
 1 16 14 17.62 2.52
 1 -16 -14 11.46 2.15
 -1 -16 14 15 2.4
 -1 -16 14 14.62 2.35
 -1 16 -14 15.94 2.24
 1 -16 -14 18.34 2.78
 -1 16 -14 17.99 2.58
 -1 -16 15 27.38 3.05
 1 16 15 33.65 3.55
 1 16 15 30.73 3.32
 1 -16 -15 27.32 3.13
 -1 16 -15 27.98 2.89
 -1 -16 15 23.2 2.92
 -1 16 -15 28.3 3.09
 1 -16 -15 28.35 3.4
 -1 -16 16 44.79 3.79
 1 16 16 53.81 4.28
 1 16 16 57.63 4.65
 1 -16 -16 46.92 3.96
 -1 16 -16 50.21 3.77
 -1 -16 16 49.14 4.03
 1 -16 -16 56.67 4.64
 -1 16 -16 53.13 4.01
 1 16 17 12.63 2.17
 1 16 17 12.61 2.02
 -1 -16 17 10.59 1.82
 -1 16 -17 12.88 1.85
 -1 -16 17 11.64 1.92
 1 -16 -17 10.2 2
 -1 16 -17 12.38 1.85
 1 16 18 5.14 1.46
 1 16 18 7.47 1.67
 -1 -16 18 5.09 1.22
 -1 -16 18 6.04 1.41
 1 -16 -18 5.35 1.45
 1 16 19 18.92 2.43
 -1 -16 19 13.8 1.92
 1 -16 -19 19.04 2.34
 -1 17 17 10.42 1.78
 -1 -17 -17 9.77 1.75
 -1 17 16 14.91 2.13
 1 -17 16 10.34 1.86
 -1 -17 -16 11.75 1.91
 1 -17 16 9.75 1.61
 -1 -17 -16 10.38 2
 1 17 -16 13.09 1.87
 1 -17 15 25.36 2.88
 -1 -17 -15 26.68 3.03
 -1 17 15 31.45 3.13
 -1 17 15 30.15 2.88
 1 -17 15 25.46 2.63
 -1 -17 -15 34.18 3.51
 1 17 -15 30.11 3.02
 -1 17 14 17.44 2.29
 -1 17 14 13.71 2.17
 1 -17 14 12.35 2.17
 -1 -17 -14 13.95 2.28
 1 -17 14 11.38 1.84
 -1 -17 -14 14.48 2.43
 1 17 -14 14.43 2.26
 1 -17 13 15.31 2.4
 -1 -17 -13 15.84 2.46
 -1 17 13 19.48 2.6
 1 -17 13 14.16 2.12
 1 17 -13 17.62 2.56
 -1 -17 -12 26.57 3.23
 1 -17 12 26.06 3.17
 -1 17 12 30.84 3.25
 1 -17 12 25.16 2.87
 1 17 -12 33.08 3.49
 -1 -17 -11 41.02 4.06
 1 -17 11 40.28 3.98
 -1 17 11 46.25 3.97
 1 17 -11 53.09 4.54
 -1 -17 -10 0.13 1.04
 -1 17 10 0.48 0.85
 1 -17 10 2.71 1.49
 1 17 -10 0.57 1.04
 1 17 -10 1.96 1.31
 -1 17 10 0.59 0.98
 1 17 -10 0.2 0.83
 -1 17 9 25.11 2.9
 1 -17 9 21.93 2.98
 -1 -17 -9 20.66 2.97
 1 17 -9 20.06 2.84
 1 17 -9 21.8 2.82
 -1 17 9 24.78 2.87
 1 17 -9 24.46 3.29
 -1 -17 -9 22.1 3.05
 -1 -17 -8 9.8 2.2
 1 -17 8 12.43 2.46
 -1 17 8 12.39 2.1
 1 17 -8 9.18 1.99
 1 17 -8 10.9 2.15
 -1 17 8 10.55 1.96
 -1 -17 -8 10.04 2.24
 1 17 -8 13.17 2.49
 1 -17 7 5.81 1.84
 -1 -17 -7 5.57 1.72
 -1 17 7 6.17 1.61
 1 17 -7 5.73 1.83
 -1 17 7 6.83 1.58
 1 17 -7 7.23 1.79
 1 17 -7 9.19 2.12
 1 -17 6 22.9 2.9
 -1 -17 -6 19.38 2.99
 -1 17 6 26.5 2.9
 1 -17 6 21.4 2.95
 1 17 -6 19.16 2.83
 1 17 -6 24.01 3.2
 1 -17 6 22.04 3.17
 -1 17 6 22.75 2.89
 1 17 -6 25.05 3.1
 -1 -17 -5 0.8 1.22
 -1 17 5 2.28 1.07
 1 -17 5 2.15 1.22
 1 -17 5 1.35 1.18
 1 17 -5 1.53 1.35
 -1 -17 -5 1.79 1.23
 1 17 -5 3.8 1.52
 1 -17 5 2.26 1.44
 -1 17 5 0.09 1.04
 1 17 -5 2.52 1.46
 1 -17 4 80.4 5.89
 1 -17 4 91.6 5.97
 -1 -17 -4 80.9 6.06
 1 17 -4 86.88 5.88
 -1 17 4 93.07 5.8
 -1 -17 -4 79.38 6.05
 1 -17 4 80.62 6.08
 1 17 -4 94.63 6.14
 -1 -17 -3 10.2 2.28
 1 -17 3 12.28 2.27
 1 -17 3 10.92 2.2
 -1 17 3 11.65 2.17
 1 17 -3 10.1 2.16
 -1 -17 -3 10.39 2.29
 1 -17 3 13.16 2.66
 -1 -17 -2 44.09 4.41
 1 -17 2 44.46 4.18
 1 -17 2 43.16 4.19
 -1 17 2 45.39 3.87
 -1 -17 -2 43.36 4.41
 -1 17 2 44.48 4.08
 1 -17 2 42.57 4.36
 1 17 -2 51.49 4.51
 -1 -17 -1 5.7 1.69
 1 -17 1 5.56 1.8
 1 -17 1 5.33 1.52
 -1 17 1 4.51 1.41
 -1 -17 -1 3.89 1.53
 1 17 -1 4.98 1.81
 -1 17 1 5.61 1.71
 1 -17 1 4.29 1.69
 1 -17 0 -0.46 0.9
 1 -17 0 0.81 1.06
 -1 -17 0 -0.99 1.35
 -1 17 0 -0.05 1.05
 1 -17 0 0.4 1.19
 -1 -17 0 0.26 1.31
 1 17 0 -0.05 1.25
 -1 17 0 0.46 1.09
 1 -17 -1 2.71 1.25
 1 -17 -1 7.9 1.88
 -1 -17 1 5.95 1.81
 -1 17 -1 5.5 1.44
 -1 -17 1 6.06 1.85
 -1 17 -1 5.14 1.79
 1 -17 -1 4.81 1.64
 1 17 1 5.05 1.73
 -1 -17 2 40.76 4.22
 1 -17 -2 40.41 3.99
 1 -17 -2 44.11 4.15
 -1 17 -2 45.78 4.04
 -1 -17 2 44.68 4.54
 1 -17 -2 40.3 4.24
 1 17 2 40.35 4.04
 -1 17 -2 45.68 4.06
 1 -17 -3 8.53 2
 -1 -17 3 10.44 2.22
 -1 17 -3 9.68 2.01
 -1 17 -3 12.85 2.17
 -1 -17 3 9.57 2.19
 1 -17 -3 9.59 2.19
 1 17 3 10.66 2.21
 1 -17 -4 83.98 5.87
 -1 -17 4 80.36 5.87
 -1 17 -4 84.2 5.62
 1 -17 -4 79.64 5.97
 1 17 4 94.16 6.25
 -1 -17 4 86.88 6.35
 -1 17 -4 90.23 5.64
 1 -17 -5 1.21 1.04
 -1 -17 5 1.63 1.22
 -1 17 -5 1.94 1.26
 -1 17 -5 0.78 1.1
 1 17 5 3.08 1.49
 -1 -17 6 20.02 2.9
 1 -17 -6 22.14 3.04
 1 17 6 23.08 2.81
 -1 17 -6 19.29 2.69
 -1 17 -6 22.4 2.78
 1 17 6 19.35 2.81
 1 -17 -7 4.82 1.59
 1 17 7 6.84 1.73
 -1 -17 7 4.1 1.4
 -1 17 -7 7.92 1.87
 1 -17 -7 4.44 1.74
 1 17 7 4.33 1.48
 -1 17 -7 5.05 1.41
 1 -17 -8 8.4 1.87
 1 17 8 7.26 1.74
 -1 -17 8 7.92 1.92
 -1 17 -8 7.24 1.9
 1 17 8 9.41 2
 1 -17 -8 10.96 2.44
 -1 17 -8 10.85 1.9
 1 17 9 22.85 2.91
 1 -17 -9 22.72 3.01
 -1 -17 9 20.59 2.84
 -1 -17 9 22.75 3.03
 -1 17 -9 25.65 3.06
 -1 17 -9 26.08 2.87
 1 -17 -9 26.2 3.46
 1 17 9 27.04 3.12
 1 -17 -10 0.64 1.03
 1 17 10 1.97 1.06
 -1 -17 10 0.56 1.25
 -1 17 -10 1.01 1.06
 -1 -17 10 1 1.09
 -1 17 -10 2.67 1.09
 -1 17 -10 1.12 1.14
 1 17 10 0.47 0.83
 1 -17 -10 2.05 1.17
 -1 -17 11 35.02 3.55
 1 -17 -11 34.43 3.59
 1 17 11 45.9 4.11
 -1 17 -11 41.74 3.69
 -1 -17 11 36.56 3.68
 1 -17 -11 38.52 3.85
 -1 17 -11 45.49 4.05
 1 -17 -11 40.34 4.03
 1 -17 -12 22.05 2.81
 -1 -17 12 23.36 2.84
 1 17 12 27.92 3.2
 -1 17 -12 27.79 2.96
 -1 -17 12 23.35 2.89
 1 -17 -12 25.87 2.99
 1 -17 -12 25.26 3.2
 -1 17 -12 32.91 3.42
 1 17 13 19.58 2.67
 1 -17 -13 15.64 2.34
 -1 -17 13 15.82 2.29
 -1 17 -13 19.72 2.47
 -1 -17 13 16.31 2.39
 1 -17 -13 19.72 2.83
 -1 17 -13 19.95 2.61
 1 -17 -14 9.65 1.84
 1 17 14 14.21 2.27
 -1 -17 14 11.5 1.91
 -1 -17 14 11.49 2
 -1 17 -14 11.72 1.82
 -1 17 -14 12.77 2.07
 1 -17 -14 12.28 2.16
 1 -17 -15 23.99 2.68
 -1 -17 15 28.9 2.86
 1 17 15 33.84 3.34
 -1 17 -15 28.55 2.79
 -1 -17 15 30.71 3.02
 -1 17 -15 32.3 3.01
 1 -17 -15 29.09 3.16
 1 17 16 15.39 2.29
 -1 17 -16 10.62 1.63
 -1 -17 16 11.6 1.85
 1 -17 -16 12.87 2.02
 -1 17 -16 12.9 1.8
 1 17 17 7.78 1.6
 -1 -17 17 5.08 1.21
 -1 -18 -14 10.47 1.82
 -1 18 14 13.63 2
 1 -18 14 10.83 1.72
 -1 -18 -14 11.81 1.96
 1 18 -14 14.6 2.02
 -1 -18 -13 2.41 1.11
 -1 18 13 3.19 1.13
 1 -18 13 3.78 1.2
 -1 -18 -13 2.81 1.21
 1 18 -13 4.04 1.25
 1 -18 12 7.19 1.6
 -1 -18 -12 5.44 1.51
 -1 18 12 6.63 1.54
 1 -18 12 5.09 1.3
 1 18 -12 7.62 1.63
 1 -18 11 16.12 2.33
 -1 18 11 17.34 2.34
 -1 -18 -11 14.21 2.34
 1 18 -11 17.05 2.47
 1 -18 11 15.67 2.29
 -1 -18 -10 6.99 1.66
 1 -18 10 9.74 1.9
 -1 18 10 10.68 1.85
 1 -18 10 8.23 1.79
 -1 18 10 11.45 1.87
 1 18 -10 9.51 1.63
 1 18 -10 9.83 1.99
 -1 18 9 -0.6 0.89
 -1 -18 -9 0.13 1.13
 1 -18 9 -0.17 1.05
 -1 18 9 -0.01 0.76
 1 18 -9 0.46 1.06
 1 18 -9 -0.15 0.75
 1 -18 9 0.71 0.94
 -1 18 8 21.34 2.59
 -1 -18 -8 18.8 2.8
 1 -18 8 24.19 2.93
 1 18 -8 20.57 2.64
 1 -18 8 19.28 2.71
 -1 18 8 23.65 2.76
 -1 -18 -8 25.39 3.11
 1 18 -8 24.1 2.99
 -1 18 7 10.69 1.86
 1 -18 7 6.67 1.74
 -1 -18 -7 8.68 1.96
 1 18 -7 8.2 1.92
 1 -18 7 8.13 1.84
 1 18 -7 9.03 1.94
 -1 18 7 11.42 2.02
 -1 -18 -7 10.88 2.2
 -1 18 6 31.61 3.08
 -1 -18 -6 27.29 3.31
 1 -18 6 34.26 3.48
 1 -18 6 29.74 3.42
 1 18 -6 36.05 3.7
 1 18 -6 32.8 3.48
 -1 18 6 32.55 3.37
 -1 -18 -5 15.74 2.61
 1 -18 5 12.99 2.24
 1 18 -5 17.45 2.61
 -1 18 5 18.47 2.58
 1 18 -5 14.95 2.37
 1 -18 5 16.7 2.63
 1 -18 4 5.77 1.63
 -1 -18 -4 4.05 1.52
 1 18 -4 5.69 1.66
 -1 18 4 5.46 1.56
 1 -18 4 5.7 1.74
 1 18 -4 5.02 1.67
 -1 -18 -4 2.88 1.49
 -1 -18 -3 8.37 1.97
 1 18 -3 10.83 2.14
 1 18 -3 11.07 2.15
 1 -18 3 9.06 1.99
 -1 18 3 8.85 1.95
 -1 -18 -3 6.3 1.81
 -1 -18 -2 2.88 1.29
 1 18 -2 2.38 1.08
 1 18 -2 1.83 1.35
 -1 18 2 1.91 1.19
 -1 -18 -2 0.72 1.16
 1 -18 2 1.36 1.33
 -1 -18 -1 4.7 1.5
 -1 -18 -1 3.7 1.66
 -1 18 1 3.6 1.52
 1 -18 1 3.56 1.43
 1 18 -1 3.61 1.52
 1 18 -1 6.5 1.7
 -1 -18 0 73.99 5.53
 1 -18 0 83.47 5.48
 -1 18 0 80.47 5.26
 1 18 0 84.59 5.49
 -1 18 0 85.59 5.62
 1 18 0 82.85 5.83
 1 -18 0 70.68 5.44
 -1 -18 0 83.13 5.92
 1 -18 -1 4.9 1.48
 -1 -18 1 3.64 1.42
 -1 18 -1 4.8 1.55
 1 18 1 6.8 1.69
 -1 -18 1 4.15 1.5
 1 18 1 3.09 1.32
 -1 18 -1 5.8 1.72
 1 -18 -1 1.66 1.13
 1 -18 -2 1.82 1.16
 -1 -18 2 0.89 0.97
 -1 18 -2 2.33 1.17
 1 18 2 1.44 1.1
 1 -18 -2 0.95 1.08
 -1 -18 2 3.69 1.54
 -1 18 -2 -0.09 1.11
 1 18 2 4.07 1.51
 1 -18 -3 10.39 2
 -1 -18 3 7.79 1.86
 -1 18 -3 13.57 2.25
 1 18 3 13.79 2.09
 1 -18 -3 10.78 2.24
 1 18 3 13.36 2.39
 -1 18 -3 13.48 2.33
 -1 -18 3 13.8 2.5
 1 -18 -4 6.39 1.71
 -1 -18 4 3.86 1.41
 -1 18 -4 2.68 1.33
 1 18 4 4.94 1.63
 -1 18 -4 2.83 1.22
 -1 -18 4 4.17 1.5
 1 -18 -5 12.43 2.14
 -1 -18 5 11.48 2.14
 -1 18 -5 18.62 2.72
 1 18 5 15.19 2.45
 1 -18 -5 17.39 3.08
 -1 18 -5 16.83 2.42
 -1 -18 5 13.84 2.51
 -1 -18 6 26.85 3.12
 1 -18 -6 31.93 3.32
 -1 18 -6 32.63 3.39
 -1 18 -6 30.96 3.22
 1 -18 -6 33.1 3.91
 1 18 6 36.44 3.7
 -1 -18 6 28.9 3.45
 -1 -18 7 6.99 1.67
 1 -18 -7 7.26 1.67
 -1 18 -7 9.68 1.99
 -1 18 -7 6.91 1.6
 1 18 7 13.23 2.24
 1 -18 -7 7.77 2.06
 -1 -18 7 8.52 2.04
 1 -18 -8 20.67 2.68
 1 18 8 24.94 2.83
 -1 -18 8 16.11 2.38
 -1 18 -8 20.87 2.68
 1 18 8 27.62 3.08
 -1 18 -8 23.21 2.67
 1 -18 -8 21.86 3.06
 -1 18 -8 24.64 2.98
 -1 -18 8 22.74 2.94
 1 18 9 1.86 1.02
 -1 -18 9 0.8 0.87
 1 -18 -9 0.93 0.85
 -1 18 -9 0.74 0.97
 -1 18 -9 0.25 0.94
 1 -18 -9 0.84 0.9
 -1 18 -9 0.52 0.75
 1 18 9 0.75 0.99
 -1 -18 10 9.06 1.7
 1 -18 -10 8.99 1.74
 1 18 10 10.4 1.94
 -1 18 -10 8.86 1.74
 -1 18 -10 11.77 2.12
 1 -18 -10 9.4 1.9
 1 18 10 11.13 1.82
 1 -18 -10 9.76 1.92
 -1 18 -10 11.08 1.76
 -1 -18 11 14.42 2.1
 1 18 11 17 2.39
 1 -18 -11 13.16 2.04
 -1 18 -11 18.89 2.48
 -1 18 -11 17.7 2.45
 1 -18 -11 22.37 2.82
 1 -18 -11 15.4 2.25
 -1 -18 12 3.13 1.12
 1 -18 -12 4.34 1.37
 1 18 12 5.89 1.53
 -1 18 -12 5.77 1.39
 1 -18 -12 5.22 1.45
 -1 18 -12 6.36 1.47
 -1 -18 13 2.53 0.97
 1 18 13 4.98 1.4
 -1 18 -13 3.16 1.13
 1 -18 -13 4.85 1.35
 -1 18 -13 5.94 1.43
 1 18 14 17.68 2.3
 -1 18 -14 17.12 2.11
 1 19 -12 2.28 0.9
 -1 -19 -11 4.42 1.29
 -1 -19 -11 5.9 1.46
 1 19 -11 6.58 1.47
 -1 -19 -10 3.93 1.27
 1 -19 10 4.45 1.26
 1 19 -10 4.13 1.28
 -1 -19 -9 17.61 2.32
 -1 19 9 21.26 2.43
 1 19 -9 18.93 2.21
 1 -19 9 17.47 2.22
 1 19 -9 21.78 2.57
 -1 -19 -8 6.98 1.69
 -1 19 8 8.28 1.6
 1 19 -8 7.04 1.55
 1 -19 8 5.86 1.44
 1 19 -8 6.08 1.38
 -1 -19 -7 2.13 1.11
 -1 19 7 2.48 1.13
 1 19 -7 -0.08 0.74
 1 -19 7 1.01 0.89
 1 19 -7 2.78 1.25
 -1 -19 -7 2.4 1.06
 -1 -19 -6 -0.28 0.83
 -1 19 6 2.16 1.07
 -1 -19 -6 0.76 0.99
 1 19 -6 2.42 1
 1 19 -6 1.19 1.1
 1 -19 6 1.34 0.93
 -1 -19 -5 8.78 1.81
 1 -19 5 8.14 1.77
 -1 19 5 10.01 1.89
 1 19 -5 8.47 1.86
 1 19 -5 10.6 1.99
 -1 -19 -4 1.79 0.91
 1 19 -4 1.72 1.1
 1 19 -4 2.83 1.25
 -1 19 4 2.43 1.13
 1 -19 4 1.17 0.86
 -1 -19 -3 1.49 0.84
 -1 19 3 1.19 0.98
 1 19 -3 2.18 1.27
 1 19 -3 2.3 1.31
 1 -19 3 1.4 1.08
 -1 -19 -2 22.64 2.8
 1 19 -2 32.36 3.25
 1 19 -2 29.62 3.34
 -1 19 2 30.68 3.29
 -1 -19 -2 24.11 2.94
 1 -19 2 25.35 2.96
 -1 -19 -1 8.27 1.76
 -1 -19 -1 8.47 1.87
 -1 19 1 11.59 2.1
 1 -19 1 10.32 2.05
 1 19 -1 10.78 2.12
 1 19 -1 9.44 1.82
 -1 -19 0 0.89 0.92
 -1 -19 0 -0.05 0.98
 1 19 0 -0.02 0.77
 1 -19 0 -0.71 0.97
 -1 19 0 -0.67 1.04
 1 19 0 0.7 1.28
 -1 -19 1 7.02 1.74
 1 19 1 11.1 1.88
 1 19 1 9.17 2.09
 -1 19 -1 8.85 1.81
 -1 -19 1 10.7 2.09
 1 -19 -1 7.74 1.83
 -1 -19 2 20.61 2.68
 -1 19 -2 33.05 3.32
 1 19 2 33.95 3.54
 -1 -19 2 24.95 3.04
 1 19 2 33.29 3.13
 -1 -19 3 1.68 1.04
 1 19 3 2.21 1.28
 -1 -19 3 1.82 1.17
 -1 19 -3 0.22 0.91
 -1 -19 4 1.55 1.1
 1 -19 -4 1.91 1.39
 -1 19 -4 2.07 1.07
 1 19 4 2.57 1.16
 -1 -19 4 1.54 0.97
 -1 -19 5 8.34 1.68
 -1 19 -5 9.32 1.84
 1 -19 -5 7.61 1.94
 -1 19 -5 8.19 1.67
 1 19 5 8.36 1.86
 -1 -19 5 8.29 1.84
 -1 -19 6 1.45 0.92
 -1 19 -6 1.81 1.07
 1 -19 -6 1.59 1.06
 -1 19 -6 0.07 0.81
 -1 -19 6 1.35 1.08
 1 19 6 1.16 1.02
 -1 19 -6 1.93 1.28
 -1 -19 7 1.37 0.9
 -1 19 -7 0.89 0.95
 -1 -19 7 2.35 1.09
 1 19 7 2.35 1.29
 -1 19 -7 0.45 0.8
 1 -19 -7 0.17 0.86
 -1 19 -7 1.83 1.1
 -1 -19 8 6.17 1.41
 -1 19 -8 5.54 1.4
 -1 19 -8 7.9 1.56
 1 -19 -8 3.95 1.21
 1 19 8 7.25 1.48
 -1 -19 8 6.87 1.58
 -1 19 -8 8.86 1.82
 -1 -19 9 13.78 1.91
 -1 19 -9 18.06 2.27
 1 -19 -9 16.2 2.27
 -1 19 -9 18.62 2.18
 -1 19 -9 18.99 2.45
 1 19 9 14.58 2.1
 -1 -19 9 14.69 2.13
 -1 -19 10 3.84 1.2
 1 -19 -10 4.37 1.32
 -1 19 -10 4.08 1.28
 -1 19 -11 4.47 1.27
 -1 -19 11 4.65 1.29
 1 20 -7 0.92 0.81
 -1 20 6 1.96 1
 1 20 -6 2.12 1.03
 1 20 -5 2.07 1.03
 1 -20 5 1.61 0.81
 1 20 -5 1.49 0.89
 -1 20 5 0.82 0.85
 -1 -20 -5 2.23 1.14
 -1 -20 -4 6.11 1.39
 1 -20 4 7.52 1.49
 1 20 -4 7.07 1.53
 1 20 -4 8.81 1.71
 -1 -20 -4 7.76 1.69
 -1 20 4 9.31 1.74
 -1 -20 -3 2.67 0.95
 1 20 -3 1.58 0.95
 1 20 -3 1.79 1.07
 1 -20 3 1.32 0.82
 -1 20 3 1.38 1.01
 -1 -20 -2 8.03 1.59
 -1 20 2 10.53 1.89
 1 -20 2 6.74 1.44
 1 20 -2 11.14 1.99
 1 20 -2 8.36 1.6
 -1 20 2 8.67 1.6
 -1 -20 -1 17.68 2.25
 -1 20 1 20 2.29
 1 20 -1 21.06 2.58
 -1 20 1 22.89 2.66
 1 20 -1 19.68 2.32
 1 -20 1 19.99 2.37
 -1 -20 0 22.81 2.54
 -1 20 0 29.39 2.99
 1 20 0 23.19 2.52
 -1 -20 0 21.59 2.58
 -1 20 0 26.71 2.66
 1 20 0 29.45 3.05
 -1 -20 1 14.71 2.1
 1 -20 -1 20.55 2.82
 -1 20 -1 24.09 2.69
 -1 20 -1 20.52 2.41
 1 20 1 23.15 2.7
 -1 -20 1 15.89 2.2
 -1 -20 2 7.11 1.53
 -1 -20 2 6.41 1.45
 1 -20 -2 11.54 2.26
 1 20 2 10.89 1.93
 -1 20 -2 11.17 1.81
 -1 20 -2 12.81 2.04
 -1 -20 3 1.16 0.85
 1 20 3 1.18 0.9
 -1 20 -3 1.66 0.93
 -1 20 -3 1.87 1.07
 1 -20 -3 1.75 1.19
 -1 -20 3 1.15 0.86
 -1 20 -4 7.64 1.53
 1 -20 -4 9.28 1.82
 -1 20 -4 10.22 1.81
 1 20 4 8.99 1.73
 -1 -20 4 7.31 1.59
 1 20 5 1.38 0.9
 -1 20 -5 1.84 1.01
 1 -20 -5 1.49 0.97
 -1 -20 5 1.01 0.89
 -1 20 -5 1.77 0.99
 -1 20 -6 1.64 1.02
 1 20 6 1.76 0.99
 -1 -20 6 1.19 0.82
 1 -20 -6 1.25 0.95
 -1 20 -7 -0.34 0.72
 -1 -20 7 0.62 0.81
 -2 0 0 1672.97 37.37
 -2 0 0 1643.68 39.61
 2 0 0 1637.65 39.88
 2 0 1 1008.28 24.33
 -2 0 1 1010.81 23.49
 2 0 -1 974.89 25.26
 -2 0 -1 956.81 24.87
 2 0 1 961.33 25.23
 -2 0 1 998.7 25
 2 0 -1 945.37 24.92
 -2 0 -2 17.53 1.95
 2 0 -2 21.03 2.18
 2 0 -2 19.56 1.96
 2 0 2 21.45 1.93
 2 0 3 525.62 14.95
 -2 0 -3 515.49 15.27
 2 0 -3 534.74 15.56
 2 0 -3 502.8 14.73
 2 0 -4 2608.93 61.77
 -2 0 -4 2664.79 62.96
 2 0 4 2689.29 62.74
 2 0 -4 2709.28 63.1
 2 0 -5 432.12 12.63
 -2 0 -5 393.81 13.28
 2 0 5 396.36 13.16
 2 0 -5 395.83 13.24
 -2 0 5 374.93 11.61
 -2 0 6 15.39 1.8
 2 0 -6 16.04 2.3
 2 0 6 18.19 2.38
 -2 0 -6 17.41 2.16
 -2 0 -6 15.6 2.3
 2 0 -6 18.06 2.09
 -2 0 -7 11.13 1.77
 2 0 7 15.82 2.38
 -2 0 -7 13.1 2.26
 2 0 -7 15.19 2.38
 -2 0 7 12.95 1.78
 -2 0 -8 52.64 3.1
 -2 0 -8 60.98 4.92
 -2 0 8 56.09 4.12
 -2 0 -8 56.05 3.88
 -2 0 8 51.63 3.11
 2 0 8 64.11 5.07
 2 0 -8 56.63 4.65
 -2 0 -9 454.6 16.77
 -2 0 -9 431.39 13.76
 -2 0 -9 434.33 12.28
 2 0 9 467.12 17.01
 2 0 -9 470.26 16.66
 -2 0 9 473.93 15.45
 -2 0 9 508.91 16.74
 -2 0 9 433.26 12.2
 -2 0 10 2.33 1.11
 -2 0 -10 1.21 0.41
 -2 0 10 1.64 0.55
 2 0 10 1.54 1.45
 -2 0 -10 2.55 0.9
 -2 0 10 1.48 1.31
 2 0 -10 2.73 1.56
 -2 0 -10 1.89 0.52
 -2 0 10 2.24 0.54
 -2 0 -10 2.28 1.48
 -2 0 -11 661.3 22.6
 -2 0 11 655.04 21.98
 -2 0 -11 618.15 17.7
 2 0 11 631.49 22.81
 2 0 -11 628.06 22.03
 -2 0 11 661.44 21.26
 2 0 -12 15.67 3.11
 -2 0 12 17.46 2.91
 2 0 12 16.79 3.41
 -2 0 12 19.87 3.29
 -2 0 -12 16.87 1.89
 2 0 13 85.09 4.73
 -2 0 13 91.32 7.01
 -2 0 -13 84.92 5.6
 2 0 -13 82.47 7.1
 2 0 13 80.44 7.41
 -2 0 13 88.83 7.25
 -2 0 -13 84.84 4.19
 -2 0 -13 89.98 4.64
 2 0 -13 71.14 4.43
 2 0 13 81.24 4.61
 2 0 -13 80.88 4.83
 2 0 14 72.41 4.5
 -2 0 14 71.14 6.82
 -2 0 14 74.47 6.73
 -2 0 -14 70.42 5.36
 2 0 -14 70.58 6.87
 2 0 14 80.19 7.82
 2 0 -14 72.99 4.53
 2 0 -14 66.8 3.2
 2 0 -14 65.99 4.05
 -2 0 -14 78.69 4.12
 -2 0 -14 80.44 4.55
 2 0 -14 79.73 4.25
 2 0 -14 81.1 4.95
 2 0 14 77.91 4.64
 2 0 15 12.48 1.92
 2 0 15 12.02 1.79
 -2 0 -15 12.18 2.4
 -2 0 15 13.45 3.18
 -2 0 15 12.97 3
 2 0 15 13.36 3.39
 2 0 -15 13.54 3.31
 2 0 -15 13.54 1.38
 2 0 -15 10.65 1.86
 -2 0 -15 12.3 1.63
 -2 0 -15 10.68 1.74
 2 0 -15 10.36 1.58
 2 0 -15 10.4 1.62
 2 0 -15 11.27 1.9
 2 0 15 11.39 1.82
 2 0 -15 9.06 1.72
 2 0 16 160.06 7.6
 2 0 16 160.5 7.05
 -2 0 16 155.66 10.9
 2 0 16 156.51 11.93
 -2 0 16 148.79 11.11
 -2 0 -16 155.35 9.11
 2 0 -16 156.22 11.31
 -2 0 -16 162.51 6.81
 2 0 -16 162.68 6.87
 2 0 -16 142.41 6.46
 -2 0 -16 159.08 7.33
 2 0 -16 157.37 7.52
 2 0 -16 138.41 5.44
 2 0 16 164.23 7.7
 2 0 -16 158.01 7.75
 2 0 17 83.22 5.46
 2 0 17 83.4 4.99
 -2 0 17 87.01 8.35
 2 0 17 75.66 8.5
 2 0 -17 90.3 8.74
 -2 0 17 93.83 9.08
 -2 0 -17 74.5 6.5
 -2 0 -17 81.21 5.24
 -2 0 -17 89.21 4.92
 -2 0 -17 91.49 4.28
 2 0 -17 84.31 4.82
 2 0 -17 83.5 5.45
 2 0 -17 86.74 4.92
 2 0 -17 82.27 5.58
 2 0 17 88.62 5.72
 -2 0 18 2.22 1.01
 2 0 18 0.92 0.83
 -2 0 18 1.74 1.77
 -2 0 18 0.83 1.41
 2 0 -18 1.46 1.9
 2 0 18 4.03 2.72
 -2 0 -18 0.66 1.27
 2 0 -18 1.01 1.15
 -2 0 -18 0.83 0.82
 -2 0 -18 0.92 1.08
 2 0 -18 1.68 0.92
 2 0 -18 1.74 0.97
 -2 0 -18 1.96 0.8
 2 0 18 2.05 1.33
 2 0 -18 0.73 1.19
 2 0 19 8.39 1.91
 -2 0 19 10.13 1.82
 -2 0 -19 9.24 2.8
 2 0 19 11.8 3.99
 -2 0 19 8.53 3.07
 2 0 -19 13.4 3.91
 -2 0 -19 9.53 1.78
 -2 0 -19 9.02 2
 2 0 -19 11.36 2.16
 2 0 -19 8.3 1.68
 -2 0 -19 13.65 1.72
 2 0 -19 11.72 1.91
 2 0 -19 9.09 1.9
 2 0 19 10.4 2.17
 2 0 20 4.45 1.73
 -2 0 20 3.78 1.28
 -2 0 -20 5.29 2.43
 2 0 -20 2.78 1.69
 -2 0 20 2.63 2.5
 2 0 20 3.39 2.52
 -2 0 -20 3.01 1.18
 2 0 -20 4.95 1.57
 2 0 -20 5.17 1.38
 -2 0 -20 4.42 1.53
 2 0 20 4.58 1.75
 -2 0 -20 5.09 1.12
 2 0 -20 6.2 1.84
 -2 0 21 45.47 3.94
 2 0 21 45.66 4.56
 -2 0 -21 37.61 5.6
 2 0 -21 34.3 6.37
 2 0 21 38.74 7.1
 2 0 -21 46.71 4.48
 -2 0 -21 39.09 3.62
 2 0 -21 43.63 3.77
 -2 0 -21 44.93 3.34
 -2 0 -21 39.95 4.08
 2 0 21 46.34 4.71
 2 0 -21 38.79 4.22
 2 0 22 45.83 4.67
 -2 0 22 44.51 4.02
 2 0 22 41.1 7.46
 -2 0 22 40.69 8.68
 2 0 -22 39.69 6.81
 -2 0 -22 38.85 6.1
 2 0 -22 45.46 3.91
 -2 0 -22 46.9 3.45
 -2 0 -22 41.28 3.73
 -2 0 -22 43.32 4.31
 2 0 -22 42.57 4.35
 2 0 -22 37.82 4.24
 2 0 22 43.55 4.63
 -2 0 23 0.6 0.97
 2 0 23 0.82 1.26
 2 0 -23 -0.07 1.25
 2 0 -23 -0.37 0.96
 -2 0 -23 0.56 0.82
 2 0 23 -1.19 1.63
 -2 0 -23 0.1 0.95
 -2 0 -23 -0.3 1.52
 -2 0 23 1.17 1.24
 2 0 -23 1.09 1.33
 2 0 23 1.58 1.76
 -2 0 24 117.3 6.95
 2 0 24 110.15 7.54
 2 0 24 125.17 8.04
 -2 0 -24 106.84 6.31
 2 0 -24 109.06 7.18
 2 0 -24 107.32 6.19
 -2 0 -24 103.8 6.92
 2 0 -24 102.71 7.09
 2 0 24 114.34 7.88
 -2 0 24 115.94 7.41
 2 0 25 4.9 1.84
 2 0 -25 5.38 1.84
 2 0 -25 6.31 1.51
 2 0 25 3.7 1.67
 -2 0 -25 2.28 1.09
 2 0 25 3.77 1.74
 -2 0 25 4.01 1.68
 2 0 -25 2.19 1.24
 2 0 26 1.07 1.24
 2 0 26 0.95 1.12
 -2 0 -26 1.61 1.26
 2 0 -26 2.99 1.49
 2 0 26 1.64 1.31
 -2 0 -26 0.82 0.96
 2 0 -26 2.12 1.21
 2 0 26 2.54 1.76
 -2 0 26 2.14 1.47
 2 0 27 19.15 2.94
 2 0 27 20.73 3.05
 2 0 27 21.63 3.21
 -2 0 -27 20.86 2.75
 2 0 -27 17.49 2.69
 -2 0 -27 17.75 2.33
 -2 0 27 17.18 2.91
 2 0 -27 15.09 2.5
 2 0 28 -0.21 1.01
 2 0 28 1.2 1.06
 -2 0 -28 1.47 1.18
 -2 0 28 1.06 1.36
 2 0 28 0.65 1.03
 -2 0 -28 0.36 0.79
 2 0 -28 -0.08 0.88
 -2 0 28 -0.06 1.08
 2 0 29 3.6 1.48
 2 0 29 2.98 1.46
 2 0 29 3.64 1.39
 -2 0 29 5.87 1.81
 -2 0 -29 3.67 1.28
 2 0 -29 3.15 1.18
 -2 0 29 3.4 1.41
 -2 0 30 3.14 1.39
 2 0 30 4.66 1.52
 -2 0 -30 3.89 1.19
 -2 0 30 4.31 1.44
 -2 0 30 3.1 1.33
 -2 -1 -30 0.9 0.92
 2 -1 30 2.26 1.18
 -2 1 30 1.9 1.17
 -2 1 30 0.11 0.96
 2 -1 29 4.96 1.56
 -2 1 29 5.8 1.77
 -2 -1 -29 3.45 1.22
 2 -1 29 8.17 1.9
 -2 1 29 6.05 1.62
 2 1 -29 3.64 1.37
 2 -1 28 4.74 1.6
 -2 -1 -28 2.1 1.12
 -2 -1 -28 2.42 0.87
 2 -1 28 5.28 1.83
 -2 1 28 3.87 1.46
 2 1 -28 3.51 1.2
 2 -1 27 10.98 2.23
 2 -1 27 11.14 2.34
 -2 -1 -27 7.47 1.53
 2 1 -27 8.79 1.97
 -2 -1 -27 10.06 2.04
 2 1 -27 11.64 1.84
 2 -1 27 12.18 2.53
 2 1 -27 8.34 1.93
 -2 1 27 12.21 2.56
 2 -1 26 32.96 4.06
 2 -1 26 39.35 4.13
 -2 1 26 39.1 3.91
 -2 -1 -26 31.91 3.2
 2 1 -26 30.55 3.07
 2 1 -26 28.58 3.57
 -2 -1 -26 34.9 3.6
 2 -1 26 35.56 4.2
 2 1 -26 29.78 3.51
 -2 1 26 35.56 4.04
 2 -1 25 2.14 1.38
 -2 1 25 3.72 1.42
 2 -1 25 1.41 1.29
 2 1 -25 0.35 0.9
 2 1 -25 2.72 1.47
 2 -1 25 2.53 1.45
 -2 -1 -25 5.44 1.61
 -2 -1 -25 0.18 1.27
 2 -1 25 2.4 1.65
 2 1 -25 3.33 1.49
 -2 1 25 2.87 1.67
 -2 1 24 30.87 3.53
 2 -1 24 28.04 3.67
 2 1 -24 27.05 3.08
 -2 -1 -24 28.01 3.53
 -2 -1 -24 27.41 3.09
 2 -1 24 32.56 4.1
 2 1 -24 30.62 3.87
 -2 1 24 30.17 3.8
 2 1 -24 28.22 3.65
 2 -1 24 31.98 4.14
 2 -1 23 40.22 4.33
 -2 1 23 43.76 4.15
 2 -1 23 43.56 4.75
 -2 -1 -23 37.53 3.56
 2 1 -23 40.18 3.75
 2 1 -23 42.87 4.43
 -2 -1 -23 43.01 4.34
 2 -1 23 43.18 4.71
 2 1 -23 36.51 4.08
 -2 1 22 31.56 3.48
 2 -1 22 32.26 3.79
 2 1 -22 25.07 5.44
 2 -1 22 23.78 5.88
 -2 1 22 31.88 7.98
 2 -1 22 33.78 4.01
 2 1 -22 28.28 3.16
 2 1 -22 28.38 3.64
 -2 -1 -22 30.63 3.68
 -2 -1 -22 28.63 3.05
 2 1 -22 22.81 3.31
 2 -1 22 27.49 3.8
 -2 1 21 31.13 3.32
 2 -1 21 31.11 3.72
 2 -1 21 27.51 6.12
 -2 -1 -21 25.61 4.71
 -2 1 21 24.3 6.95
 2 1 -21 28.06 5.94
 2 1 -21 30.54 3.23
 2 -1 21 29.22 3.75
 2 1 -21 31.43 3.68
 -2 -1 -21 32.11 3.19
 -2 -1 -21 29.41 3.52
 2 -1 21 31.58 3.88
 2 1 -21 29.79 3.68
 2 -1 20 7.71 1.9
 -2 1 20 7.29 1.65
 -2 -1 -20 5.92 2.28
 -2 1 20 10.97 4.82
 2 -1 20 5.95 2.72
 2 1 -20 8.05 3.27
 -2 -1 -20 10.5 1.83
 2 1 -20 10.22 2.23
 -2 -1 -20 10.82 2.22
 2 1 -20 7.93 1.73
 -2 -1 -20 7.6 1.34
 2 1 -20 6.86 1.94
 2 -1 20 8.72 2.12
 -2 1 19 48.72 3.85
 2 -1 19 43.38 4.15
 -2 1 19 54.32 7.15
 -2 1 19 47.72 8.85
 2 -1 19 38.6 6.69
 -2 -1 -19 37.65 5.12
 2 1 -19 35.62 6.08
 -2 1 19 49.15 7.18
 2 1 -19 49.4 3.95
 -2 -1 -19 49.79 3.2
 2 1 -19 43.11 3.66
 -2 -1 -19 45.45 3.63
 -2 -1 -19 44.16 4.09
 2 1 -19 49.54 4.4
 -2 -1 -19 49 4.13
 2 1 -19 41.87 4.21
 2 -1 19 42.95 4.26
 2 -1 18 26.27 3.1
 2 1 -18 27.75 5.24
 -2 1 18 22.82 4.78
 -2 1 18 24.12 4.56
 2 -1 18 20.82 4.79
 -2 -1 -18 20.73 3.6
 -2 -1 -18 23.45 2.87
 -2 -1 -18 23.61 2.53
 2 1 -18 22.88 2.58
 2 1 -18 28.24 2.88
 -2 -1 -18 28.06 2.25
 2 1 -18 28.88 3.25
 2 -1 18 28.29 3.28
 2 1 -18 20.1 2.85
 -2 -1 -18 22.03 2.7
 2 -1 17 59.53 4.53
 -2 -1 -17 53.13 5.4
 -2 1 17 61.07 6.9
 2 -1 17 60.86 7.63
 2 1 -17 62.62 7.36
 -2 1 17 66.4 7.56
 -2 -1 -17 68.31 3.53
 -2 -1 -17 60.06 3.98
 2 1 -17 68.29 4.36
 2 1 -17 55.87 3.96
 -2 -1 -17 63.85 4.56
 2 1 -17 66.18 4.76
 2 -1 17 60.05 4.66
 -2 -1 -17 66.71 4.64
 2 1 -17 58.41 4.67
 -2 1 16 79.02 3.88
 2 -1 16 70.98 4.79
 -2 1 16 72.27 7.11
 -2 -1 -16 69.27 5.84
 2 1 -16 70.79 7.65
 -2 1 16 74.44 7.82
 2 -1 16 71.74 7.99
 -2 -1 -16 78.09 4.39
 -2 -1 -16 79.29 4.88
 2 1 -16 75.28 4.49
 2 1 -16 70.91 4.82
 2 1 -16 68.72 4.3
 2 -1 16 73.77 4.95
 2 1 -16 74.08 5.08
 -2 -1 -16 73.42 4.76
 2 -1 15 193.52 8.08
 -2 1 15 181.34 11.19
 2 -1 15 163.33 11.86
 -2 -1 -15 186.64 9.44
 2 1 -15 192.42 12.23
 -2 1 15 196.11 12.36
 -2 -1 -15 172.33 7.06
 2 1 -15 163.41 7.01
 2 1 -15 185.42 8.03
 2 1 -15 163.6 5.98
 -2 -1 -15 187.8 7.83
 2 1 -15 191.76 7.51
 -2 -1 -15 183.18 7.78
 2 1 -15 177.8 8.12
 2 -1 15 194.34 8.17
 2 -1 14 163.18 7.21
 -2 1 14 169.94 10.89
 -2 1 14 156.96 9.88
 2 -1 14 152.59 10.93
 -2 -1 -14 163.3 8.38
 2 1 -14 161.37 10.75
 -2 -1 -14 169.06 6.55
 -2 -1 -14 173.51 7.18
 2 1 -14 164.53 7.25
 2 1 -14 172.11 6.85
 2 1 -14 155.57 5.53
 2 -1 14 156.88 7.17
 2 1 -14 162.24 7.49
 -2 1 13 567.05 20.38
 -2 -1 -13 551.48 17.63
 2 1 -13 533.11 21.4
 -2 1 13 589.88 21.73
 2 -1 13 526.98 21.83
 2 1 -13 530.65 16.13
 -2 -1 -13 563.29 15.35
 2 -1 13 548.33 16.22
 2 1 -13 532.03 16.47
 -2 1 12 280.78 13.27
 2 1 -12 266.75 13.26
 -2 -1 -12 258.87 10.11
 -2 1 12 275.95 12.23
 2 -1 12 239.97 13.03
 2 -1 11 52.56 5.45
 2 1 -11 54.61 5.4
 -2 1 11 50.41 4.55
 -2 1 11 58.68 5.41
 -2 -1 -11 50.8 3.56
 -2 -1 -10 56.48 3.73
 2 -1 10 61.43 5.6
 2 1 -10 66.91 5.63
 -2 -1 -10 54.56 3.02
 -2 1 10 69.04 5.61
 -2 1 10 63.56 4.76
 -2 -1 -10 62.3 2.67
 2 -1 9 413.19 15.7
 -2 -1 -9 395.39 10.99
 -2 -1 -9 440.76 15.8
 -2 1 9 389.37 11.02
 -2 -1 -9 407.17 12.88
 2 1 -9 453.65 16.19
 -2 1 9 429.91 14.22
 2 -1 8 74.95 5.55
 -2 -1 -8 73.86 3.54
 -2 -1 -8 79.97 5.56
 2 1 -8 85.72 5.86
 -2 -1 -8 76.57 4.52
 -2 1 8 72.21 3.5
 -2 1 8 81.04 4.82
 2 -1 7 10.14 1.95
 -2 -1 -7 10.18 1.66
 -2 -1 -7 9.38 1.83
 -2 1 7 11.33 1.59
 2 1 -7 10.14 1.96
 -2 1 7 8.91 1.23
 2 1 -7 11.19 1.86
 2 1 -6 1244.56 29.92
 -2 -1 -6 1084.75 29.01
 -2 1 6 1043.06 27.64
 -2 1 6 1161.1 28.04
 2 -1 6 1108.65 30.06
 2 1 -6 1155.96 30.61
 -2 -1 -6 1136.75 30.08
 -2 1 5 632.56 18.26
 -2 1 5 700.42 17.72
 -2 -1 -5 667.91 19.4
 2 1 -5 712.33 20.27
 2 -1 5 678.89 19.65
 -2 -1 -5 683.01 19.66
 -2 1 4 154.16 5.1
 2 -1 4 163.21 5.18
 -2 -1 -4 158.24 6.79
 2 1 -4 160.9 7.04
 -2 -1 -4 156.04 6.63
 2 -1 4 147.9 6.46
 2 1 -4 152.76 6.44
 -2 1 4 145.69 6.04
 2 1 -3 763.81 20.16
 -2 -1 -3 753.73 20.04
 -2 1 3 749.92 17.74
 2 -1 3 771.21 19.88
 -2 1 3 773.56 20.94
 2 1 -3 770.69 20.77
 -2 1 3 698.69 19.72
 -2 -1 -3 727.5 20.49
 -2 -1 -2 400.91 12.67
 -2 1 2 423.01 12.64
 -2 -1 -2 408.42 11.94
 2 1 -2 426.46 12.81
 2 -1 2 400.92 11.65
 2 1 -2 421.18 12.6
 2 -1 1 449.07 11.74
 2 1 -1 427.31 13
 -2 1 1 429.9 13.6
 2 -1 1 410.04 12.67
 -2 1 1 434.24 12.54
 -2 -1 -1 421.71 11.94
 2 1 -1 459.8 13.13
 -2 -1 0 255.98 7.58
 2 1 0 267.48 9.09
 -2 1 0 262.52 8.18
 2 -1 0 256.58 8.6
 2 -1 0 264.85 7.33
 -2 -1 0 257.86 7.83
 -2 1 0 273.1 9.59
 -2 1 -1 314.87 9.47
 2 1 1 324.1 10.66
 -2 1 -1 321.91 10.92
 2 -1 -1 329.48 10.08
 -2 -1 1 329.19 9.3
 -2 1 -2 388.93 12.72
 -2 1 -2 390.93 11.39
 2 -1 -2 407.68 12.55
 2 1 2 420.04 12.33
 2 -1 -2 385.36 11.67
 2 -1 -3 836.52 22.37
 2 -1 -3 793.45 21.02
 2 1 3 857.08 22.23
 -2 1 -3 818.96 22.66
 -2 1 -3 804.31 21.29
 2 -1 -4 177.3 7.53
 2 1 4 178.26 7.55
 2 -1 -4 184.8 6.77
 -2 1 -4 170.84 6.64
 -2 1 -4 176.33 7.79
 -2 1 -5 625.46 19.15
 2 -1 -5 665.42 17.56
 2 1 5 629.84 18.88
 2 -1 -5 633.63 18.76
 -2 1 -5 612.31 17.11
 -2 1 -6 1133.47 31.3
 -2 -1 6 1109.84 29.71
 2 -1 -6 1125.66 30.65
 2 1 6 1115.51 31.12
 -2 1 -6 1101.04 28.38
 -2 -1 7 11.08 1.81
 -2 -1 7 15.6 2.19
 -2 1 -7 12.23 2.22
 2 1 7 11.36 2.12
 2 -1 -7 11.72 2.01
 -2 -1 7 12.88 1.24
 -2 1 -7 12.31 1.4
 -2 -1 8 87.79 3.07
 -2 -1 8 98.83 5.75
 -2 -1 8 83.29 3.83
 -2 1 -8 89.55 6.14
 -2 -1 8 89.82 5.47
 2 -1 -8 86.55 5.79
 -2 1 -8 81.57 3.81
 -2 1 -8 86.28 5
 2 1 8 87.92 6.17
 2 -1 -9 404.49 15.14
 -2 -1 9 411.49 14.86
 -2 1 -9 407.69 13.26
 -2 -1 9 414.34 11.15
 -2 1 -9 399.34 11.08
 2 1 9 406.03 15.92
 -2 -1 9 443.36 15.1
 -2 1 -9 396.83 15.52
 2 1 10 49.81 5.08
 -2 -1 10 57.03 2.49
 2 -1 -10 47.34 4.64
 -2 1 -10 51.66 3.52
 -2 -1 10 53.96 4.76
 -2 1 -10 51.68 5.01
 -2 -1 10 47.42 2.76
 -2 -1 10 53.13 4.67
 -2 1 -11 42.85 3.08
 -2 1 -11 47.13 5.06
 -2 -1 11 45.77 4.59
 2 1 11 46.27 5.2
 2 -1 -11 42.48 4.57
 -2 -1 11 52.17 4.87
 2 1 12 237.4 13.03
 -2 1 -12 256.79 13.13
 2 -1 -12 244.13 12.35
 -2 1 -12 252.22 8.54
 -2 -1 12 258.32 12.44
 -2 -1 12 263.99 12.47
 2 1 13 546.87 15.89
 -2 -1 13 576.97 20.87
 -2 -1 13 581.79 20.97
 2 1 13 537.1 21.82
 2 -1 -13 516.5 20.4
 -2 1 -13 560.54 17.87
 -2 1 -13 560.82 15.01
 -2 1 -13 542.71 15.56
 2 -1 -13 527.93 16.28
 2 1 13 552.01 15.86
 2 1 14 180.42 7.2
 2 1 14 175.66 7.56
 -2 -1 14 181.01 10.97
 -2 -1 14 178.99 11.04
 -2 1 -14 174.41 8.88
 2 -1 -14 162.68 10.56
 2 1 14 189.17 12.17
 -2 1 -14 185.73 6.95
 2 -1 -14 179.34 6.84
 2 -1 -14 164.37 6.9
 2 -1 -14 142.9 5.45
 2 -1 -14 157.11 7.25
 -2 1 -14 180.08 7.35
 2 -1 -14 179.82 7.94
 2 1 14 189.67 7.76
 2 1 15 168.52 7.2
 2 1 15 178.24 7.79
 -2 -1 15 178.72 11.52
 -2 -1 15 177.1 11.34
 -2 1 -15 167.47 9.12
 2 -1 -15 156.48 10.88
 2 1 15 159.89 11.8
 -2 1 -15 174.29 6.93
 2 -1 -15 169.76 6.86
 2 -1 -15 160.6 7.48
 2 -1 -15 160.76 7.03
 -2 1 -15 174.04 7.47
 2 -1 -15 146.56 5.52
 2 1 15 185.27 7.9
 2 -1 -15 191.06 7.98
 2 -1 -15 159.95 7.77
 -2 -1 16 66.06 3.88
 2 1 16 66.83 4.7
 2 1 16 68.08 4.39
 2 1 16 65.81 7.68
 -2 -1 16 70.56 7.36
 -2 -1 16 71.12 7.44
 -2 1 -16 65.44 5.75
 2 -1 -16 54.22 6.52
 2 -1 -16 59.63 4.14
 -2 1 -16 70.44 4.19
 2 -1 -16 69.55 4.71
 2 -1 -16 69.49 4.13
 -2 1 -16 68.12 4.54
 2 -1 -16 57.75 3.11
 2 -1 -16 82.59 5.09
 2 1 16 72.94 4.89
 2 -1 -16 62.36 4.7
 2 1 17 78.61 5.32
 -2 -1 17 74.16 4.31
 2 1 17 76.07 4.81
 2 1 17 75.89 8.59
 -2 1 -17 74.58 6.47
 -2 -1 17 79.55 8.17
 -2 -1 17 78.81 8.25
 2 -1 -17 65.05 7.49
 -2 1 -17 75.47 4.96
 2 -1 -17 77.07 5.19
 2 -1 -17 81.07 4.61
 -2 1 -17 72.2 4.48
 2 -1 -17 66.36 3.4
 2 -1 -17 69.68 4.65
 2 1 17 79.31 5.3
 2 -1 -17 68.91 5.14
 2 1 18 23.79 2.75
 -2 -1 18 23.17 2.45
 2 1 18 24.01 2.98
 -2 -1 18 20.84 4.37
 2 1 18 21.48 4.94
 2 -1 -18 21.79 4.43
 -2 1 -18 18.82 3.42
 -2 1 -18 23.97 2.88
 2 -1 -18 23.21 2.96
 2 -1 -18 21.85 2.42
 -2 1 -18 24.6 2.65
 -2 1 -18 25.93 2.31
 2 -1 -18 24.67 3.18
 2 1 18 24.89 3.12
 -2 -1 19 45.66 3.6
 2 1 19 50.08 4.11
 2 1 19 44.09 4.26
 2 1 19 43.25 7.08
 2 -1 -19 38.56 6.16
 -2 1 -19 43.74 5.62
 -2 -1 19 41 6.45
 -2 1 -19 49.51 3.35
 -2 1 -19 45.25 4.09
 -2 1 -19 45.21 3.72
 2 -1 -19 43.16 4.09
 2 -1 -19 47.58 3.69
 2 -1 -19 42.1 4.22
 2 1 19 50.9 4.57
 2 1 20 7.49 2.02
 2 1 20 6.68 1.61
 -2 -1 20 7.13 1.5
 2 -1 -20 5.3 2.38
 -2 1 -20 4.36 2.1
 2 1 20 4.32 2.65
 -2 -1 20 9.56 3.37
 2 -1 -20 8.61 2.12
 -2 1 -20 5.66 1.49
 2 -1 -20 7.7 1.61
 -2 1 -20 7.5 1.83
 2 1 20 7.88 2.17
 2 -1 -20 6.94 1.93
 -2 1 -20 7.74 1.4
 -2 -1 21 41.38 3.73
 2 1 21 37.22 4.12
 2 1 21 39.39 7.09
 2 1 21 32.11 7.01
 -2 -1 21 37.36 6.73
 -2 1 -21 27.08 4.81
 2 -1 -21 28.46 5.71
 2 -1 -21 41.3 3.6
 -2 1 -21 36.76 3.09
 -2 1 -21 35.41 3.82
 2 -1 -21 38.58 4.04
 -2 1 -21 31.85 3.32
 2 1 21 38.78 4.3
 2 -1 -21 34.99 4
 2 1 22 29.55 3.81
 -2 1 -22 24.03 4.74
 2 1 22 30.25 6.6
 2 -1 -22 19.6 5.02
 2 1 22 22.78 6.39
 2 -1 -22 29.98 3.09
 2 -1 -22 27.77 3.51
 -2 1 -22 28.94 2.77
 -2 1 -22 25.07 3.01
 -2 1 -22 27.03 3.42
 2 -1 -22 25.57 3.55
 -2 -1 22 27.06 3.39
 2 1 22 31.6 4.02
 2 1 23 45.08 4.76
 -2 1 -23 41.59 4.31
 2 -1 -23 46.47 3.84
 2 -1 -23 42.9 4.39
 -2 1 -23 46.94 4.09
 -2 1 -23 48.47 3.66
 2 -1 -23 39.84 4.38
 -2 -1 23 45.04 4.46
 2 1 23 48.09 4.99
 2 1 24 28.58 3.83
 -2 1 -24 29.03 2.85
 2 -1 -24 28.2 3.5
 -2 1 -24 22.23 2.88
 2 1 24 24.46 3.54
 2 -1 -24 26.76 3.66
 2 1 24 33.37 4.18
 -2 -1 24 26.38 3.45
 2 1 25 3.68 1.75
 -2 1 -25 2.3 1.18
 2 -1 -25 2.72 1.48
 -2 1 -25 3.59 1.46
 -2 1 -25 1.45 0.81
 2 1 25 3.53 1.65
 2 -1 -25 2.93 1.45
 2 1 25 4.21 1.94
 -2 -1 25 2.97 1.58
 2 1 26 38.43 4.33
 -2 1 -26 42.75 3.98
 -2 1 -26 32.96 3.39
 2 1 26 39.54 4.36
 2 -1 -26 30.89 3.55
 -2 1 -26 35.58 3.09
 2 1 26 40.44 4.53
 -2 -1 26 38.25 4.15
 2 -1 -26 34.4 3.91
 2 1 27 11.21 2.34
 2 1 27 9.88 2.15
 2 -1 -27 8.05 1.88
 -2 1 -27 9.15 1.75
 2 1 27 9.24 2.26
 -2 1 -27 10.47 2.01
 -2 -1 27 10.4 2.45
 -2 -1 27 10.49 2.24
 2 -1 -27 8.52 2
 2 1 28 2.29 1.43
 2 1 28 2.73 1.25
 -2 1 -28 4.52 1.45
 -2 1 -28 1.58 0.95
 2 1 28 2.66 1.49
 -2 -1 28 2.16 1.46
 2 -1 -28 2.27 1.12
 -2 -1 28 4.89 1.65
 2 1 29 7.06 1.77
 -2 -1 29 5.16 1.63
 2 1 29 5.64 1.57
 -2 1 -29 5.44 1.45
 2 -1 -29 3.75 1.32
 -2 -1 29 6.73 1.74
 -2 -1 30 1.43 1.09
 -2 -1 30 1.99 1.26
 -2 1 -30 -0.05 0.73
 -2 2 30 3.85 1.49
 -2 -2 -30 1.16 0.81
 -2 2 30 2.45 1.34
 2 -2 29 3.08 1.32
 2 -2 29 3.91 1.47
 -2 -2 -29 4.32 1.25
 -2 2 29 5.16 1.69
 -2 2 29 4.36 1.52
 -2 2 28 10.63 2.06
 2 -2 28 8.36 2.02
 -2 -2 -28 11.68 1.99
 2 -2 28 15.19 2.71
 2 2 -28 11.56 1.75
 -2 2 28 14.16 2.49
 2 2 -28 11.42 2.01
 -2 2 27 22.48 3.04
 2 -2 27 19.42 3.11
 -2 -2 -27 19.44 2.57
 -2 -2 -27 17.68 2.24
 2 -2 27 19.36 3.12
 2 2 -27 18.01 2.3
 2 2 -27 23.08 2.93
 -2 2 27 24.64 3.33
 -2 2 26 8.5 2.14
 2 -2 26 10.87 2.23
 2 -2 26 5.71 1.95
 2 2 -26 7.5 1.98
 2 -2 26 5.07 1.9
 -2 -2 -26 8.5 1.71
 2 2 -26 7.62 1.79
 -2 -2 -26 8.54 1.94
 -2 2 26 7.74 2.01
 2 2 -26 5.97 1.77
 2 -2 25 8.04 2.04
 -2 2 25 8.57 2.06
 2 -2 25 2.59 1.52
 -2 -2 -25 3.91 1.59
 2 2 -25 7.63 2.07
 2 -2 25 6.94 2.21
 2 2 -25 3.84 1.46
 -2 -2 -25 5.87 1.43
 2 2 -25 5.73 1.76
 -2 2 25 7.13 2.08
 2 -2 24 23.24 3.16
 2 -2 24 24.51 3.63
 -2 2 24 24.38 3.26
 2 2 -24 26.54 3.14
 2 2 -24 21.68 3.2
 -2 -2 -24 20.8 2.62
 -2 -2 -24 21.88 3.19
 2 -2 24 24.34 3.62
 2 -2 24 25.72 3.74
 2 2 -24 23.01 3.25
 2 -2 23 42.71 4.4
 -2 2 23 45.24 4.32
 2 2 -23 46.08 4.62
 2 2 -23 41.18 3.96
 -2 -2 -23 39.01 3.58
 2 -2 23 40.3 4.54
 -2 -2 -23 42.41 4.3
 2 -2 23 41.89 4.71
 2 2 -23 38.5 4.25
 2 -2 22 22.84 3.16
 -2 2 22 23.07 3.05
 2 -2 22 19.96 5.32
 2 2 -22 18.42 5.11
 -2 2 22 20.24 6.81
 2 -2 22 21.98 3.4
 -2 -2 -22 18.86 2.5
 2 2 -22 18.02 3.01
 2 2 -22 21.99 2.86
 -2 -2 -22 19.2 2.95
 2 -2 22 23.36 3.52
 2 2 -22 20.15 3.03
 -2 -2 -22 23.12 3.03
 -2 2 21 23.09 2.95
 2 -2 21 25.86 3.39
 2 -2 21 19.38 5.27
 -2 2 21 30.56 7.96
 2 2 -21 20.4 5.3
 2 2 -21 29.83 3.63
 -2 -2 -21 23.37 2.75
 -2 -2 -21 25.67 3.36
 2 -2 21 22.18 3.26
 2 2 -21 25.43 3.04
 -2 -2 -21 29.36 3.34
 2 2 -21 22.87 3.2
 2 -2 21 29.8 3.75
 2 -2 20 58.58 4.92
 -2 2 20 67.62 4.87
 -2 2 20 68.77 4.28
 -2 2 20 70 11.2
 2 2 -20 59.59 8.33
 -2 2 20 71.93 9.11
 2 -2 20 59.42 8.67
 2 -2 20 66.91 5.53
 2 2 -20 63.93 4.76
 -2 -2 -20 64.91 4.46
 -2 -2 -20 64.14 5.1
 2 2 -20 66.92 5.26
 -2 -2 -20 62.34 4.91
 2 -2 20 68.77 5.56
 2 2 -20 53.46 4.87
 2 -2 19 13.12 2.28
 -2 2 19 15.01 2.19
 -2 2 19 14.99 1.91
 -2 -2 -19 10.06 2.61
 2 -2 19 11.94 4.07
 -2 2 19 17.06 5.75
 -2 2 19 12.63 4
 2 2 -19 13.08 3.91
 2 2 -19 17.29 2.41
 2 -2 19 15.15 2.62
 -2 -2 -19 12.57 1.91
 -2 -2 -19 11.35 2.15
 2 2 -19 15.34 2.52
 2 -2 19 11.33 2.31
 2 2 -19 11.52 2.25
 -2 -2 -19 15.45 2.4
 -2 2 18 31.13 2.61
 2 -2 18 27.3 3.14
 -2 2 18 25.51 4.96
 -2 -2 -18 26.63 3.97
 2 2 -18 29.17 5.49
 2 -2 18 26.74 5.38
 2 -2 18 32.02 5.26
 -2 2 18 34.98 7.38
 -2 -2 -18 27.5 2.71
 2 2 -18 31.05 3.43
 2 2 -18 34.74 3.26
 -2 -2 -18 29.71 3.23
 2 2 -18 29.45 2.94
 2 -2 18 31.34 3.46
 2 2 -18 27.47 3.32
 -2 -2 -18 28.14 3.11
 2 -2 17 56.82 4.45
 -2 2 17 67.22 3.79
 -2 2 17 67.61 7.84
 -2 -2 -17 57.86 5.66
 -2 2 17 76.21 10.3
 2 2 -17 57.1 7.19
 2 -2 17 57.74 6.83
 2 -2 17 54.09 7.27
 -2 2 17 67.21 7.14
 -2 -2 -17 61.93 4.01
 2 2 -17 67.3 4.81
 2 2 -17 56.26 4.05
 -2 -2 -17 63.53 4.59
 2 2 -17 69.71 4.52
 2 -2 17 61.06 4.78
 2 2 -17 62.39 4.8
 -2 -2 -17 65.45 4.68
 2 -2 16 4.68 1.32
 -2 2 16 4.08 0.97
 2 -2 16 4.4 2.11
 -2 2 16 5.32 2.95
 2 -2 16 4.25 2.63
 -2 2 16 4.35 2.19
 -2 2 16 2.28 1.65
 2 2 -16 3.34 1.9
 -2 -2 -16 3.83 1.61
 -2 -2 -16 4.21 1.3
 2 2 -16 4.07 1.25
 2 2 -16 2.39 0.92
 -2 -2 -16 3.27 1.07
 2 2 -16 3.05 1.23
 -2 -2 -16 3.03 1.24
 2 -2 16 2.65 1.1
 2 2 -16 2.49 0.97
 2 -2 15 263.43 10.21
 2 -2 15 263.12 14.29
 -2 2 15 271.34 13.84
 2 -2 15 277.51 15.88
 -2 -2 -15 272.15 11.83
 -2 2 15 292.6 19.01
 2 2 -15 276.77 15.46
 -2 2 15 292.61 15.64
 2 2 -15 283.42 10.03
 -2 -2 -15 282.13 9.51
 2 2 -15 247.9 9.41
 2 2 -15 283.23 10.38
 -2 -2 -15 285.76 10.3
 -2 -2 -15 267.8 10.29
 2 2 -15 258.55 10.43
 2 -2 15 265.03 10.41
 2 -2 14 100.97 5.39
 -2 -2 -14 90.81 5.32
 -2 2 14 98.35 8.33
 2 -2 14 92.56 8.37
 2 -2 14 89.79 7.56
 -2 2 14 99 7.51
 -2 -2 -14 96.96 6.2
 2 2 -14 92.57 8.22
 2 2 -14 102.32 5.4
 -2 -2 -14 98.01 4.75
 2 2 -14 102.26 4.14
 2 2 -14 105.46 5.2
 2 2 -14 88.3 4.7
 2 2 -14 95.26 5.48
 2 -2 14 98.45 5.43
 -2 -2 -13 197.69 8.23
 2 2 -13 198.56 11.92
 2 -2 13 201.23 12.27
 -2 2 13 195.8 10.49
 -2 -2 -13 210.94 9.13
 -2 2 13 213.38 12.01
 -2 -2 -13 208.27 7.44
 2 2 -13 224.65 8.3
 2 2 -13 195.85 6.53
 2 2 -13 219.58 7.98
 2 -2 13 197.95 8.09
 2 2 -13 199.7 8.33
 2 -2 12 141.24 9.59
 -2 2 12 159.08 9.82
 -2 2 12 149.48 8.53
 2 2 -12 147.37 9.7
 -2 -2 -12 154.75 7.1
 -2 2 11 69.15 5.26
 -2 2 11 77.31 6.42
 -2 -2 -11 66.19 4.18
 2 2 -11 69.83 6.18
 2 -2 11 70.86 6.35
 2 -2 10 124.02 8.2
 -2 2 10 128.06 6.98
 -2 -2 -10 136.38 4.8
 2 2 -10 128.83 8.37
 -2 -2 -10 137.54 6.38
 -2 2 9 737.08 21.76
 2 -2 9 743.16 24.12
 -2 -2 -9 770.48 19.16
 2 2 -9 752.82 24.47
 2 -2 9 811.61 23.14
 -2 -2 -9 767.38 21.28
 -2 -2 -8 273.85 9.88
 2 -2 8 272.77 11.67
 -2 2 8 273.41 9.87
 2 2 -8 286.34 12.07
 2 -2 8 293.52 10.89
 -2 -2 -8 267.35 8.38
 2 2 -7 35.6 3.19
 -2 -2 -7 24.94 2.01
 -2 2 7 27.31 2.34
 -2 -2 -7 25.82 2.57
 2 -2 7 26.89 2.68
 -2 2 7 24.23 3.58
 2 2 -7 24.97 3.1
 2 -2 7 28.41 3.17
 -2 2 7 26.51 2.03
 -2 2 6 291.92 8.92
 -2 -2 -6 276.94 10.03
 -2 -2 -6 272.36 8.94
 -2 2 6 291.35 12.63
 2 2 -6 301.37 11.5
 2 -2 6 299.29 10.03
 -2 2 6 261.91 8.9
 -2 -2 -6 294.42 10.82
 2 -2 6 278.78 10.83
 -2 -2 -5 864.57 23.4
 -2 -2 -5 827.06 22.99
 -2 2 5 863.72 25.84
 2 -2 5 879.71 22.29
 -2 -2 -5 816.59 21.87
 -2 2 5 866.05 20.88
 2 -2 5 848.74 23.5
 2 2 -5 890.98 24.29
 -2 2 5 797.89 21.8
 -2 2 4 303.14 7.82
 2 2 -4 324.25 10.35
 -2 -2 -4 290.15 9.5
 2 -2 4 286.8 10.08
 -2 2 4 282.33 9.47
 2 2 -4 316.25 10.92
 -2 -2 -4 293.76 10.24
 2 -2 4 295.17 9.12
 -2 -2 -4 306.38 10.1
 -2 2 4 308.08 11.94
 2 2 -3 185.96 7.5
 -2 2 3 170.48 6.73
 2 -2 3 174.7 6.7
 -2 -2 -3 184.92 6.71
 2 2 -3 187.7 7.28
 -2 2 3 189.45 8.33
 -2 -2 -3 177.27 7.21
 -2 -2 -2 186.03 7.35
 -2 -2 -2 187.63 6.33
 2 2 -2 180.3 7.25
 2 -2 2 184.21 6.42
 -2 2 2 196 8.14
 2 2 -2 197.07 7.48
 -2 2 2 176.05 6.9
 -2 -2 -1 99.01 3.74
 -2 -2 -1 94 4.76
 -2 2 1 102.4 5.77
 2 -2 1 84.55 3.61
 2 2 -1 106.85 4.9
 2 -2 1 99.77 4.59
 -2 2 1 101.4 5.28
 2 2 -1 97.87 4.91
 2 2 0 917.86 24.03
 -2 -2 0 870.74 22.96
 -2 2 0 901.12 24.14
 2 2 0 917.02 21.75
 -2 2 0 925.1 25.45
 2 -2 0 934.79 21.37
 2 2 0 965 23.53
 2 -2 0 877.95 22.95
 -2 -2 0 913.33 23.69
 -2 -2 0 916.92 21.4
 2 2 1 86.6 4.7
 -2 -2 1 85.13 2.77
 -2 2 -1 90.87 4.7
 -2 -2 1 87.11 4.34
 2 2 1 87.16 3.28
 -2 -2 1 83.45 4.2
 2 -2 -1 81.52 3.93
 -2 2 -1 92.63 5.34
 -2 2 -2 187.65 8.22
 -2 -2 2 183.03 7.2
 2 2 2 184.94 6.03
 -2 2 -2 184.7 7.43
 -2 -2 2 188.16 5.32
 2 -2 -2 177.67 6.47
 -2 2 -2 195.17 7.1
 -2 -2 2 184.46 6.82
 -2 -2 3 146.53 5.63
 2 2 3 138.49 5.35
 -2 2 -3 139.91 6.45
 -2 2 -3 135.82 5.7
 2 -2 -3 133.82 6.25
 -2 2 -3 143.39 7.06
 2 -2 -3 137.75 5.39
 2 -2 -4 294.05 9.23
 -2 -2 4 280.21 9.24
 2 2 4 295 10.82
 2 2 4 266.74 9.33
 -2 2 -4 285 11.15
 -2 -2 4 305.22 9
 -2 2 -4 293.81 9.37
 2 -2 -4 282.67 10.33
 -2 -2 5 795.68 19.99
 2 -2 -5 891.7 21.38
 -2 2 -5 776.54 23.47
 -2 -2 5 852.9 21.53
 2 -2 -5 754.64 22.36
 2 2 5 783.07 23.1
 -2 2 -5 799.15 20.8
 -2 -2 5 772.02 20.72
 -2 -2 6 303.31 8.43
 -2 2 -6 295.34 11.91
 -2 -2 6 298.41 9.32
 -2 2 -6 288.89 9.22
 -2 -2 6 307.13 10.38
 2 -2 -6 285.51 11.05
 2 2 6 295.33 11.7
 -2 -2 7 42.82 1.97
 -2 -2 7 39.01 3.61
 -2 2 -7 41.01 4.11
 2 2 7 41.21 3.99
 -2 -2 7 41.53 3.41
 2 -2 -7 35.85 3.52
 -2 2 -7 43.6 2.65
 -2 -2 7 43.76 2.65
 -2 -2 8 297.28 11.81
 -2 -2 8 305.89 8.98
 2 2 8 286.14 12.43
 2 -2 -8 268.18 11.44
 -2 -2 8 278.58 10.99
 -2 2 -8 287.95 12.37
 2 2 9 748.8 25.19
 2 -2 -9 716.56 23.83
 -2 -2 9 778.74 24.32
 -2 -2 9 788.68 23.66
 -2 2 -9 733.88 24.75
 -2 2 -10 101.56 5.52
 -2 -2 10 103.97 6.99
 2 2 10 93.05 7.22
 2 -2 -10 96.66 6.72
 -2 -2 10 119.09 4.27
 -2 2 -10 96.92 7.22
 -2 -2 10 97.83 6.5
 -2 -2 11 67.34 5.61
 -2 2 -11 71.64 6.33
 2 2 11 71.91 6.52
 -2 2 -11 73.81 4.3
 2 -2 -11 63.67 5.63
 -2 -2 11 77.11 6.23
 -2 -2 12 175.13 10.22
 -2 -2 12 177.37 9.9
 2 2 12 174.54 10.93
 2 -2 -12 160.05 9.66
 -2 2 -12 182.63 10.71
 2 2 13 179.95 7.53
 -2 -2 13 175.7 10.84
 2 2 13 175.24 11.47
 2 -2 -13 173.35 10.5
 -2 2 -13 190.59 11.45
 -2 -2 13 188.24 10.78
 2 -2 -13 167.26 7.26
 -2 2 -13 181.19 6.82
 -2 2 -13 178.99 7.21
 2 -2 -13 181.13 7.93
 2 2 14 102.32 5.53
 2 2 14 99.99 5.23
 2 2 14 94.97 8.61
 -2 -2 14 104.35 8.39
 -2 2 -14 107.67 6.87
 2 -2 -14 87.28 7.65
 -2 -2 14 96.61 7.91
 -2 2 -14 101.77 4.91
 -2 2 -14 101.45 5.28
 2 -2 -14 90.82 4.84
 2 -2 -14 94.98 5.29
 2 -2 -14 98.8 5.7
 2 2 15 249.37 9.87
 2 2 15 246.6 9.36
 2 2 15 246.15 9.19
 -2 -2 15 247.46 14.09
 2 2 15 251.72 15.08
 -2 2 -15 264.03 11.98
 -2 -2 15 244.92 13.77
 2 -2 -15 242.88 13.74
 2 -2 -15 249.57 9.66
 2 -2 -15 252.62 8.71
 -2 2 -15 259.73 9.01
 2 -2 -15 196.22 7.02
 -2 2 -15 240.26 9.3
 2 -2 -15 232.89 8.93
 2 2 15 258.88 9.89
 2 -2 -15 251.52 10.16
 2 -2 -15 258.21 9.7
 2 2 16 6.06 1.42
 2 2 16 4.4 1.38
 2 2 16 6.15 1.35
 -2 2 -16 5.75 1.93
 -2 -2 16 6.65 2.44
 2 2 16 5.8 2.51
 2 -2 -16 3.31 1.92
 2 -2 -16 7.17 1.05
 2 -2 -16 6.8 1.61
 -2 2 -16 4.78 1.2
 2 -2 -16 3.82 1.04
 2 -2 -16 6.97 1.33
 -2 2 -16 4.92 1.39
 2 -2 -16 3.99 1.47
 2 2 16 5.77 1.51
 2 -2 -16 4.56 1.36
 2 2 17 68.36 4.69
 2 2 17 70.09 5.1
 -2 -2 17 80.7 8.4
 -2 2 -17 66.31 6.23
 2 -2 -17 55.49 6.87
 2 2 17 65.46 7.99
 2 -2 -17 71.09 4.89
 -2 2 -17 67.37 4.35
 2 -2 -17 60.6 3.15
 -2 2 -17 67.9 4.72
 2 -2 -17 64.87 4.47
 2 -2 -17 70.8 4.25
 2 2 17 70.47 5.02
 2 -2 -17 65.21 5.06
 2 2 18 23.66 3.07
 2 2 18 29.39 3.12
 -2 -2 18 26.87 5.18
 2 2 18 26.96 5.32
 -2 2 -18 27.6 4.27
 2 -2 -18 19.01 4.07
 -2 2 -18 24.93 2.99
 2 -2 -18 28.78 2.72
 -2 2 -18 31.25 2.64
 -2 2 -18 27.68 2.86
 2 -2 -18 30.39 3.35
 2 -2 -18 25 2.83
 2 -2 -18 27.1 3.34
 2 2 18 27.86 3.3
 2 2 19 18.37 2.61
 2 2 19 19.47 2.92
 2 2 19 17.54 5.07
 -2 2 -19 17.66 3.71
 2 -2 -19 22.02 4.59
 2 2 19 15.96 4.7
 -2 -2 19 17.58 4.44
 2 -2 -19 13.65 2.23
 -2 2 -19 19.1 2.15
 2 -2 -19 18.43 2.23
 -2 2 -19 18.54 2.47
 -2 2 -19 18.06 2.69
 2 -2 -19 19.03 2.71
 2 2 19 14.14 2.47
 2 -2 -19 14.12 2.57
 2 2 20 68.77 5.14
 2 2 20 65.96 5.53
 2 2 20 56.38 8.36
 -2 -2 20 63.28 8.45
 2 2 20 72.62 9.95
 -2 2 -20 67.3 7.36
 2 -2 -20 56.05 7.75
 -2 2 -20 60.24 4.54
 2 -2 -20 67.21 5.27
 -2 2 -20 63.94 5.03
 -2 2 -20 73.29 4.32
 2 -2 -20 58.88 5.21
 2 2 20 70.37 5.6
 2 2 21 25.86 3.25
 2 2 21 23.45 3.51
 2 2 21 19.8 5.62
 -2 -2 21 29.22 6.7
 -2 -2 21 31.77 6.35
 2 2 21 24.77 5.72
 -2 2 -21 21.84 4.4
 2 -2 -21 20.64 4.96
 -2 2 -21 25.1 2.62
 2 -2 -21 23.27 3.15
 -2 2 -21 25.43 3.02
 -2 2 -21 25.15 3.28
 2 2 21 28.52 3.74
 2 -2 -21 20.69 3.17
 -2 -2 21 25.78 3.16
 2 2 22 21.89 3.04
 2 2 22 21.04 3.35
 -2 -2 22 24.17 6.08
 2 2 22 20.05 5.21
 2 2 22 20.34 5.77
 -2 2 -22 17.65 4.15
 -2 2 -22 19.26 2.72
 2 -2 -22 22.84 3.15
 -2 2 -22 23.63 2.58
 2 -2 -22 22.91 3.39
 -2 -2 22 20.91 2.96
 2 2 22 24.19 3.53
 2 2 23 48.48 4.97
 -2 2 -23 45.27 3.63
 -2 2 -23 47.6 4.17
 2 -2 -23 47.59 4.57
 -2 -2 23 44.92 4.37
 2 2 23 43.94 4.71
 2 -2 -23 40.27 4.48
 2 2 24 25.28 3.64
 -2 2 -24 25.05 2.72
 2 -2 -24 27.88 3.43
 -2 2 -24 22.07 2.89
 2 -2 -24 23.44 3.44
 2 2 24 24.89 3.68
 -2 -2 24 27.08 3.43
 2 2 25 5.73 1.97
 2 2 25 6.69 2.12
 2 -2 -25 2.88 1.6
 -2 2 -25 3.88 1.44
 -2 2 -25 4.39 1.65
 -2 2 -25 3.17 1.29
 2 2 25 4.86 1.97
 2 -2 -25 4.47 1.63
 -2 -2 25 7.68 1.93
 2 2 26 7.58 2.11
 2 -2 -26 7.39 1.74
 -2 2 -26 9.39 2.05
 2 2 26 9.86 2.27
 -2 2 -26 6.74 1.65
 -2 -2 26 8.25 2.24
 -2 2 -26 9.17 1.64
 -2 -2 26 9.27 2.23
 2 2 26 8.72 2.31
 2 -2 -26 9.08 2.15
 2 2 27 21.86 3.05
 2 2 27 21.4 3.15
 2 -2 -27 18.03 2.6
 2 2 27 19.97 3.08
 -2 2 -27 19.5 2.27
 -2 2 -27 15.79 2.28
 -2 -2 27 22.62 3.3
 -2 2 -27 21.01 2.76
 2 2 27 19.41 3.09
 2 -2 -27 15.98 2.63
 -2 -2 27 20.29 2.96
 2 2 28 9.81 2.25
 -2 2 -28 13.66 2.17
 -2 -2 28 11.38 2.37
 2 2 28 10.21 2.24
 2 -2 -28 8.01 1.76
 -2 -2 28 12.26 2.36
 2 2 29 5.34 1.65
 -2 -2 29 3.27 1.43
 -2 2 -29 4.47 1.28
 2 2 29 2.31 1.16
 -2 -2 29 4.13 1.49
 -2 -2 29 4.65 1.5
 2 -2 -29 4.46 1.43
 -2 -2 30 1.84 1.23
 -2 2 -30 0.67 0.81
 -2 -2 30 1.44 1.2
 -2 3 30 17.64 2.53
 -2 3 30 14.56 2.24
 2 -3 29 3.14 1.29
 2 -3 29 5.42 1.54
 2 3 -29 3.06 0.94
 -2 -3 -29 5.18 1.25
 -2 3 29 7.01 1.75
 2 -3 28 12.79 2.46
 -2 3 28 11.44 2.31
 -2 -3 -28 10.97 1.86
 2 -3 28 13.6 2.55
 2 3 -28 8.68 1.65
 -2 3 28 14.74 2.58
 2 3 -28 11.51 1.95
 2 -3 27 3.52 1.61
 -2 3 27 7.88 1.92
 -2 -3 -27 3.86 1.34
 2 -3 27 5.76 1.9
 2 3 -27 3.39 1.17
 2 3 -27 3.91 1.39
 -2 3 27 4.57 1.91
 -2 3 26 65.2 5.32
 2 -3 26 57.51 5.4
 -2 -3 -26 61.25 4.6
 2 3 -26 57.98 4.49
 -2 -3 -26 58.27 4.05
 2 -3 26 59.67 5.42
 2 3 -26 57.07 4.92
 -2 -3 -26 53.86 4.6
 -2 3 26 64.37 5.43
 2 3 -26 57.42 4.82
 2 -3 25 11.34 2.55
 -2 3 25 12.72 2.43
 2 3 -25 12.69 2.56
 -2 -3 -25 11.74 2.38
 -2 -3 -25 12.96 2
 2 -3 25 12.6 2.67
 2 3 -25 11.04 2.11
 2 3 -25 12.49 2.42
 -2 3 25 12.01 2.47
 -2 3 24 65.31 5.41
 2 -3 24 69.54 5.32
 2 -3 24 71.84 6.12
 -2 -3 -24 62.19 4.42
 2 3 -24 66.22 5.05
 -2 -3 -24 68.52 5.46
 2 -3 24 66.18 5.94
 2 3 -24 63.03 5.32
 2 3 -24 63.47 5.39
 2 -3 23 37.65 4.45
 2 -3 23 44.73 4.26
 -2 3 23 40.41 4.19
 2 3 -23 42.45 4.05
 -2 -3 -23 32.61 3.79
 2 3 -23 40.97 4.33
 -2 -3 -23 35.57 3.35
 2 -3 23 36.63 4.37
 2 3 -23 37.27 4.12
 -2 -3 -23 40.72 4.01
 2 -3 22 16.37 2.69
 -2 3 22 19.68 2.94
 -2 3 22 21.61 2.55
 2 -3 22 19.15 3.24
 2 3 -22 19.99 3.09
 2 3 -22 14.88 2.58
 -2 -3 -22 16.85 2.32
 -2 -3 -22 19.68 2.97
 2 -3 22 17.86 3.15
 2 -3 22 17.32 3.07
 2 3 -22 14.09 2.59
 -2 -3 -22 19.44 2.86
 -2 3 21 42.43 3.51
 2 -3 21 42.61 4.14
 -2 3 21 48.29 4.32
 2 -3 21 44.47 7.7
 -2 3 21 41.82 8.92
 2 3 -21 36.11 6.91
 2 3 -21 40.99 3.99
 2 3 -21 41.07 4.17
 -2 -3 -21 45.73 4.37
 -2 -3 -21 40.78 3.53
 2 -3 21 42.97 4.59
 2 -3 21 41.33 4.49
 2 3 -21 37.98 4.12
 -2 -3 -21 42 4.16
 2 -3 20 174.18 8.72
 -2 3 20 166.63 8.28
 -2 3 20 166.87 7.47
 -2 3 20 189 18.86
 2 3 -20 153.38 13.75
 -2 3 20 174.22 14.47
 2 -3 20 154.31 14.11
 2 3 -20 176.66 8.47
 -2 -3 -20 171.18 8.72
 2 -3 20 172.9 9.3
 2 3 -20 180.09 8.95
 -2 -3 -20 169.46 7.66
 2 -3 20 169.11 9.16
 -2 -3 -20 161.57 8.58
 2 3 -20 157.4 8.76
 -2 3 19 21.99 2.32
 2 -3 19 22.08 2.83
 -2 3 19 18.36 4.69
 2 -3 19 18.25 4.73
 -2 3 19 24.5 6.82
 2 3 -19 15.61 4.28
 2 -3 19 22.86 3.15
 2 3 -19 22.57 2.79
 2 3 -19 19.82 2.84
 -2 -3 -19 22 2.49
 -2 -3 -19 20.64 2.93
 -2 -3 -19 20.78 2.86
 2 3 -19 16.76 2.75
 2 -3 19 21.58 3.07
 -2 3 18 15.12 1.89
 2 -3 18 15.7 2.36
 2 -3 18 11.7 3.78
 2 3 -18 17.71 4.37
 -2 3 18 15.18 4.05
 -2 3 18 15.2 4.93
 2 3 -18 15.54 2.42
 -2 -3 -18 14.82 2.41
 2 3 -18 18.38 2.5
 2 -3 18 16.39 2.62
 -2 -3 -18 15.1 2.01
 2 3 -18 14.12 2.36
 -2 -3 -18 15.07 2.35
 2 -3 18 15.29 2.59
 -2 3 17 13.05 1.77
 2 -3 17 10.01 1.83
 -2 3 17 19.37 5.75
 2 -3 17 9.16 3.25
 2 -3 17 12.1 3.16
 -2 3 17 9.17 3.11
 2 3 -17 15.68 3.96
 -2 -3 -17 13.49 2.21
 2 3 -17 14.03 2.12
 2 -3 17 12.76 2.31
 2 3 -17 14.57 2.23
 -2 -3 -17 12.18 1.77
 -2 -3 -17 16.45 2.4
 2 -3 17 10.81 2.05
 2 3 -17 13.26 2.27
 -2 3 16 123.24 5.37
 2 -3 16 114.97 6.25
 2 -3 16 97.64 9.59
 2 -3 16 121.15 9.68
 -2 -3 -16 115.36 7.56
 2 3 -16 114.88 10.15
 -2 3 16 133.55 13.45
 -2 3 16 118.66 10.09
 -2 -3 -16 124.06 6.43
 2 3 -16 117.73 6.34
 -2 -3 -16 116.24 5.57
 2 3 -16 103.73 5.69
 2 3 -16 121.29 6.21
 2 -3 16 119.98 6.76
 2 3 -16 108.99 5.36
 2 3 -16 117.06 6.64
 -2 -3 -16 118.43 6.51
 2 -3 16 118.88 6.61
 2 -3 15 117.64 6.23
 -2 -3 -15 116.22 6.5
 -2 3 15 127.75 10.14
 2 -3 15 117.21 10.06
 -2 3 15 126.62 9
 -2 -3 -15 130.04 7.57
 2 3 -15 123.34 10.17
 -2 3 15 132.04 12.91
 2 -3 15 132.44 9.76
 2 3 -15 140.86 6.62
 -2 -3 -15 128.68 5.74
 2 -3 15 130.69 6.86
 2 3 -15 129.89 6.29
 2 3 -15 118.77 5.91
 2 3 -15 125.58 6.66
 -2 -3 -15 131.76 6.69
 2 -3 15 127.22 6.64
 2 3 -15 115.1 5.52
 2 -3 14 258.4 9.98
 -2 -3 -14 261.65 10.4
 2 -3 14 264.19 15.04
 2 -3 14 285.2 14.4
 -2 3 14 276.65 13.37
 -2 -3 -14 285.75 11.49
 2 3 -14 265.31 14.94
 -2 3 14 300.78 19.04
 -2 3 14 290.09 15.14
 2 3 -14 281.56 9.98
 2 3 -14 284.65 10.18
 -2 -3 -14 281.32 9.38
 2 -3 14 280.14 10.66
 2 3 -14 252.81 9.46
 2 3 -14 276.45 9.38
 2 -3 14 279.19 10.44
 -2 -3 -14 287.39 10.64
 2 3 -14 268.9 10.45
 -2 -3 -13 254.61 9.98
 2 -3 13 273.19 13.57
 -2 3 13 285.7 12.87
 2 -3 13 258.5 14.23
 -2 -3 -13 275.56 10.82
 2 3 -13 252.16 14.05
 -2 3 13 271.42 17.33
 -2 3 13 286.53 14.56
 2 3 -13 290.38 9.92
 -2 -3 -13 273.23 9.11
 2 3 -13 247 9.17
 2 3 -13 275.56 9.68
 2 3 -13 276.93 8.24
 2 -3 13 283.59 10.35
 2 -3 13 277.64 10.12
 2 3 -13 275.54 10.21
 -2 3 12 63.97 7.75
 -2 3 12 61.01 5.12
 -2 -3 -12 57.82 4.09
 2 3 -12 60.21 6.27
 2 -3 12 55.26 5.44
 -2 3 12 63.23 6.21
 2 -3 12 59.83 6.15
 2 3 -12 62.01 2.97
 2 3 -12 57.69 3.64
 2 -3 12 59 3.98
 2 -3 12 63.63 4.02
 -2 3 11 183.86 9
 2 -3 11 177.63 10.64
 -2 3 11 190.6 13.05
 -2 -3 -11 195.79 6.48
 2 -3 11 187.99 10.09
 -2 -3 -11 188.54 7.56
 2 3 -11 171.53 10.54
 -2 3 10 15.53 2.27
 -2 -3 -10 13.36 1.49
 2 -3 10 15.46 2.93
 -2 3 10 16.88 3.7
 -2 -3 -10 15.89 1.81
 2 3 -10 11.51 2.67
 2 -3 10 16.51 2.71
 -2 3 9 13.32 1.97
 2 -3 9 13.11 2.56
 2 3 -9 11.12 2.52
 2 -3 9 16.95 2.62
 -2 3 9 13.96 3.16
 -2 -3 -9 15.81 1.58
 -2 -3 -9 14.85 2.08
 -2 -3 -8 56.34 3.16
 2 -3 8 53.06 4.7
 -2 -3 -8 56.81 3.99
 -2 3 8 52.81 3.61
 2 3 -8 45.69 4.54
 -2 3 8 58.26 6.06
 2 -3 8 56.29 4.45
 -2 3 7 34.99 4.53
 -2 -3 -7 40.62 3.29
 2 -3 7 37.74 3.43
 -2 -3 -7 41.08 2.68
 -2 3 7 38.8 2.8
 2 3 -7 36.33 3.88
 2 -3 7 38.37 3.78
 -2 3 6 81.02 6.45
 2 3 -6 87.49 4.94
 -2 -3 -6 69.22 3.71
 -2 -3 -6 73.05 4.46
 2 -3 6 73.07 4.91
 -2 3 6 74.27 3.61
 2 -3 6 69.85 4.5
 2 3 -6 70.2 5.11
 -2 -3 -5 246.67 8.43
 -2 3 5 268.2 12.11
 2 -3 5 236.92 9.15
 -2 -3 -5 244.21 9.36
 2 3 -5 247.6 10.24
 -2 3 5 275.5 7.61
 2 -3 5 246.28 9.71
 -2 3 5 246.1 8.51
 2 3 -5 294.84 9.89
 2 -3 4 585.66 17.69
 -2 -3 -4 601.99 16.83
 2 3 -4 671.62 18.05
 -2 3 4 647.12 20.76
 2 3 -4 619.38 18.54
 -2 3 4 615.11 16.89
 -2 -3 -4 622.76 17.89
 -2 3 3 184.14 6.98
 -2 -3 -3 193.73 7.57
 -2 -3 -3 180.96 6.95
 2 -3 3 181.54 7.1
 2 3 -3 189.65 7.74
 2 -3 3 195.35 8.05
 2 3 -3 203.65 7.76
 -2 3 3 187.13 9.17
 -2 3 2 77.24 5.35
 2 3 -2 72.41 4.21
 2 -3 2 68.81 3.56
 2 -3 2 70.71 4.54
 2 3 -2 76.93 4.25
 -2 -3 -2 67.68 3.76
 -2 -3 -2 70.24 4.14
 2 -3 1 969.2 23.82
 2 -3 1 953.3 26.3
 2 3 -1 1070.61 25.54
 -2 -3 -1 981.27 25.41
 -2 -3 -1 964.32 24.99
 2 3 -1 968.88 25.08
 -2 3 1 1033.57 28.3
 2 -3 1 954.02 24.55
 -2 3 1 1005.94 27.6
 2 3 -1 1023.54 25.97
 -2 -3 0 46.16 3.09
 2 3 0 54.82 3.17
 2 3 0 50.52 3.48
 2 3 0 49.02 3
 -2 3 0 47.58 4.17
 2 -3 0 48.82 3.65
 2 -3 0 46.85 2.74
 2 -3 0 47.97 2.19
 -2 3 0 47.88 3.94
 -2 -3 0 49.63 3.32
 2 -3 -1 1031.34 25.62
 2 -3 -1 1087.65 23.84
 -2 -3 1 1091.26 26.78
 -2 3 -1 1063.96 28.74
 2 3 1 1044.27 26.35
 2 3 1 1076.55 27.68
 -2 -3 1 1041.8 27.63
 -2 -3 1 1041.92 23.87
 -2 3 -1 1063.82 29.58
 -2 -3 1 1053.7 26.73
 2 -3 -1 1026.13 27.93
 -2 3 -2 70.53 4.99
 2 -3 -2 65.95 4.28
 -2 -3 2 68.35 4.38
 -2 -3 2 65.03 3.65
 2 3 2 65.37 3.72
 -2 3 -2 66.7 4.64
 -2 -3 2 66.01 2.61
 2 -3 -2 65.86 3.18
 -2 -3 2 68.59 3.64
 2 3 2 65.89 4.26
 -2 -3 3 210.86 7.08
 2 -3 -3 189.07 8.12
 -2 3 -3 199.73 9.15
 -2 3 -3 195.95 8.84
 2 3 3 192.77 7.59
 -2 -3 3 207.43 7.35
 -2 -3 3 198.48 6.27
 2 -3 -3 198.35 6.58
 -2 -3 3 191.58 8.34
 -2 3 -3 198.26 7.27
 -2 -3 4 580.7 15.88
 2 -3 -4 544.82 17.41
 -2 -3 4 568.84 18.44
 -2 3 -4 593 19.28
 -2 -3 4 648.36 16.18
 -2 -3 4 648.01 16.71
 -2 3 -4 591.51 19.13
 2 3 4 546.77 17.36
 -2 3 -4 605.65 16.67
 2 -3 -4 675.95 16.33
 -2 3 -5 265.3 8.67
 -2 -3 5 264.56 8.59
 2 3 5 243.44 10.48
 2 -3 -5 228.27 9.45
 -2 -3 5 237.78 10.35
 -2 -3 5 253.82 8.66
 -2 -3 5 287.45 8.09
 -2 3 -5 248.11 10.94
 2 3 5 231.77 9.68
 -2 3 -6 87.79 6.09
 -2 -3 6 84.73 4.55
 -2 -3 6 88.23 4.16
 2 3 6 80.77 5.67
 2 3 6 75.94 5.21
 2 -3 -6 72.88 4.88
 -2 3 -7 36.5 3.98
 2 -3 -7 31.36 3.24
 2 3 7 35.51 3.67
 -2 -3 7 45.27 2.78
 2 3 7 40.91 4.17
 -2 -3 7 36.41 3.15
 -2 -3 8 49.62 3.96
 -2 -3 8 61.06 3.2
 2 3 8 45.56 4.62
 2 -3 -8 45.71 4.06
 2 3 8 41.74 4.25
 -2 -3 8 53.42 4.75
 -2 3 -8 51.21 4.88
 2 3 9 13.81 2.63
 -2 3 -9 13.51 2.73
 -2 -3 9 16 2.42
 -2 -3 9 20.52 1.82
 -2 -3 9 18.96 2.9
 2 3 9 14.8 2.79
 2 -3 -9 16.08 2.53
 -2 3 -10 21.83 3.45
 -2 -3 10 24.15 3.49
 2 -3 -10 21.35 3.06
 -2 -3 10 23.12 1.9
 2 3 10 21.08 3.47
 2 3 10 18.99 3.29
 -2 -3 10 18.9 2.8
 -2 3 -11 183.04 7.71
 -2 -3 11 177.06 9.43
 2 3 11 172.24 10.59
 2 3 11 158.22 10.19
 2 -3 -11 158.43 9.2
 -2 3 -11 177.65 10.37
 -2 -3 11 181.49 10.38
 2 3 12 53.92 3.71
 -2 3 -12 51.38 5.55
 -2 -3 12 55.43 5.78
 2 3 12 51.53 5.87
 2 3 12 46.8 5.64
 -2 -3 12 50.46 5.04
 2 -3 -12 47.76 5.05
 -2 3 -12 53.27 3.22
 2 -3 -12 54.91 3.9
 2 3 13 305.61 10.46
 2 3 13 306.93 10.88
 2 3 13 308.85 10.6
 -2 3 -13 289.93 15.17
 -2 -3 13 309.58 15.37
 2 -3 -13 270.64 13.83
 2 3 13 293.16 15.59
 2 3 13 266.78 15.26
 -2 -3 13 306.41 14.31
 -2 3 -13 307.95 10.04
 2 -3 -13 321.98 10.73
 -2 3 -13 298.98 10.34
 2 -3 -13 312.02 11.34
 2 3 14 273.68 10.4
 2 3 14 282.4 10.16
 2 3 14 272.86 10
 2 -3 -14 259.88 13.81
 -2 -3 14 304.64 15.58
 2 3 14 267.31 15.33
 -2 3 -14 283.8 12.51
 2 3 14 239.25 14.97
 -2 3 -14 284.51 15.05
 2 -3 -14 267.83 9.55
 2 -3 -14 290.44 10.31
 -2 3 -14 287.48 9.65
 -2 3 -14 269.84 9.96
 2 -3 -14 277.85 10.83
 2 -3 -14 262.27 9.93
 2 3 15 121.73 6.09
 2 3 15 115.47 6.13
 2 3 15 118.75 6.43
 -2 3 -15 124.3 8.06
 2 3 15 106.09 9.72
 -2 -3 15 118.27 9.81
 2 3 15 109.56 10.17
 2 -3 -15 110.82 8.86
 2 -3 -15 128.51 6.28
 -2 3 -15 117.02 5.64
 2 -3 -15 109.17 5.61
 -2 3 -15 113.09 5.93
 2 -3 -15 112.82 6.02
 2 -3 -15 122.8 6.77
 2 3 16 114.52 6.56
 2 3 16 123.75 6.31
 2 3 16 108.08 6.11
 -2 -3 16 121.23 10.25
 -2 3 -16 122.58 8.42
 2 3 16 107.27 10.52
 2 -3 -16 99.31 8.83
 2 3 16 128.97 10.99
 -2 3 -16 111.88 6.11
 2 -3 -16 120.07 6.33
 2 -3 -16 112.5 5.88
 -2 3 -16 121.76 5.94
 2 -3 -16 120.56 6.32
 2 -3 -16 114.9 6.82
 2 3 16 124.5 6.61
 2 3 17 14.15 2.13
 2 3 17 10.16 1.97
 2 3 17 13.83 2.29
 2 3 17 10.29 3.36
 -2 -3 17 12.6 3.56
 -2 3 -17 15.62 3.21
 2 3 17 9.96 3.43
 2 -3 -17 8.14 2.58
 2 -3 -17 10.69 1.78
 -2 3 -17 12.22 2.02
 -2 3 -17 11.82 1.93
 2 -3 -17 13.71 2.16
 2 3 17 12.62 2.2
 2 -3 -17 14.14 2.44
 2 3 18 17.1 2.51
 2 3 18 14.08 2.4
 2 3 18 20.03 2.52
 -2 -3 18 16.14 4.46
 2 3 18 14.36 4.57
 -2 -3 18 13 3.9
 2 3 18 13.93 3.96
 2 -3 -18 11.56 3.36
 -2 3 -18 14.04 3.13
 2 -3 -18 14.87 2.33
 -2 3 -18 17.65 2.03
 -2 3 -18 19 2.42
 -2 3 -18 15.07 2.36
 2 -3 -18 15.35 2.23
 2 -3 -18 17.17 2.84
 2 3 18 15.42 2.54
 2 3 19 18.79 2.98
 2 3 19 14.91 2.46
 2 -3 -19 17.51 4.24
 2 3 19 13.93 4.23
 -2 -3 19 15.13 4.23
 -2 3 -19 16.77 3.69
 2 3 19 19.66 4.97
 -2 -3 19 25.6 5.71
 2 -3 -19 13.45 2.08
 -2 3 -19 18.42 2.16
 2 -3 -19 15.16 2.47
 -2 3 -19 16.52 2.53
 -2 3 -19 14.89 2.29
 2 3 19 19.68 2.87
 -2 -3 19 16.44 2.33
 2 -3 -19 17.78 2.97
 2 3 20 179.36 9.49
 2 3 20 173.23 8.85
 -2 -3 20 185.29 15
 2 3 20 155.66 13.99
 -2 3 -20 166.26 12.09
 2 3 20 141.27 14.28
 -2 -3 20 184.17 15.84
 2 -3 -20 147.88 12.47
 2 -3 -20 181.73 8.79
 -2 3 -20 177.41 7.5
 -2 3 -20 168.41 8.14
 -2 -3 20 154.5 7.99
 2 3 20 181.13 9.32
 2 -3 -20 166.98 9.2
 2 3 21 43.08 4.24
 2 3 21 38.53 4.4
 -2 -3 21 40.82 7.63
 2 3 21 32.15 6.53
 -2 -3 21 35.89 6.9
 -2 3 -21 38.38 5.88
 2 3 21 33.28 7.09
 -2 3 -21 39.47 3.8
 2 -3 -21 39.13 3.94
 -2 3 -21 40.43 3.4
 2 -3 -21 37.29 4.23
 -2 -3 21 35.23 3.66
 2 3 21 36.16 4.12
 2 3 22 17.31 2.8
 2 3 22 19.5 3.29
 -2 -3 22 17.82 5.47
 2 -3 -22 18.3 2.81
 -2 3 -22 20.33 2.79
 -2 3 -22 17.29 2.29
 2 3 22 20.23 3.19
 2 -3 -22 15.94 2.85
 -2 -3 22 17.44 2.71
 2 3 23 33.01 3.83
 2 3 23 38.26 4.55
 -2 3 -23 36.83 3.32
 2 -3 -23 30.79 3.6
 -2 3 -23 35.86 3.71
 -2 -3 23 36.2 3.88
 2 -3 -23 36.04 4.24
 2 3 23 33.66 4.14
 2 3 24 60.02 5.76
 2 3 24 73.44 5.58
 -2 3 -24 67.99 5.15
 -2 3 -24 60.19 4.87
 -2 -3 24 65.44 5.64
 -2 3 -24 59.11 4.32
 2 -3 -24 60.87 5.01
 2 -3 -24 58.61 5.37
 -2 -3 24 60.02 5.1
 2 3 24 62.24 5.64
 2 3 25 10.96 2.56
 -2 3 -25 11.94 2.26
 2 3 25 9.66 2.31
 2 -3 -25 8.87 2.02
 -2 3 -25 8.03 1.87
 -2 3 -25 7.87 1.62
 -2 -3 25 9.35 2.29
 2 3 25 9.07 2.38
 2 -3 -25 9.71 2.29
 -2 -3 25 11.7 2.39
 2 3 26 55.35 5.39
 -2 3 -26 54.56 4.04
 -2 3 -26 52.71 4.31
 -2 3 -26 58.07 4.66
 2 3 26 55.6 5.12
 2 -3 -26 54.59 4.56
 -2 -3 26 59.35 5.27
 2 -3 -26 46.91 4.59
 2 3 26 60.54 5.43
 -2 -3 26 62.33 5.12
 2 3 27 3.77 1.49
 -2 3 -27 3.13 1.26
 -2 3 -27 5.11 1.43
 2 3 27 4.12 1.51
 -2 -3 27 3.6 1.41
 -2 3 -27 6.09 1.42
 -2 -3 27 5.76 1.68
 2 -3 -27 6.03 1.68
 2 3 27 5.73 1.81
 2 3 28 17.2 2.68
 -2 -3 28 15.17 2.72
 -2 3 -28 12.43 1.81
 -2 3 -28 15.98 2.27
 -2 -3 28 13.41 2.4
 2 3 28 16.46 2.59
 -2 -3 28 14.79 2.39
 2 -3 -28 10.63 2.06
 2 3 29 4.92 1.64
 -2 -3 29 4.89 1.53
 -2 3 -29 4.34 1.28
 -2 -3 29 4.5 1.51
 2 3 29 6.15 1.61
 2 -3 -29 3.17 1.11
 -2 -3 30 13.5 2.32
 -2 4 29 11.87 2.15
 2 -4 29 9.83 2.05
 -2 -4 -29 7.32 1.41
 2 4 -29 8.58 1.49
 -2 4 29 9.5 1.96
 -2 4 28 1.14 1.09
 2 -4 28 0.55 0.9
 -2 -4 -28 0.44 0.81
 2 4 -28 0.59 0.73
 2 -4 28 0.88 1.32
 -2 4 28 0.03 1.09
 -2 4 27 23.87 3.14
 2 -4 27 20.22 3.09
 -2 -4 -27 21.03 2.5
 2 -4 27 21.9 3.31
 2 4 -27 16.53 2.33
 2 4 -27 20.14 2.58
 -2 4 27 22.99 3.11
 2 -4 26 9.2 2.25
 -2 4 26 10.17 2.17
 2 -4 26 10.73 2.5
 -2 -4 -26 7.98 1.98
 -2 -4 -26 9.05 1.82
 2 4 -26 8.86 1.96
 2 4 -26 9.43 2.02
 -2 4 26 10.08 2.43
 -2 4 25 11.62 2.4
 2 -4 25 10.5 2.49
 2 4 -25 10.33 2.05
 2 4 -25 11.11 2.31
 -2 -4 -25 11.8 2.13
 2 -4 25 10.05 2.47
 -2 -4 -25 10.69 2.22
 2 4 -25 12.31 2.32
 2 -4 24 23.15 3.61
 -2 4 24 25.63 3.43
 2 4 -24 24.84 3.38
 2 4 -24 24.27 3.12
 -2 -4 -24 29.32 2.9
 -2 -4 -24 26.36 3.4
 2 -4 24 27.43 3.87
 -2 -4 -24 29.4 3.43
 2 4 -24 28.55 3.48
 2 -4 23 15.34 2.99
 -2 4 23 19.97 2.57
 -2 4 23 14.81 2.66
 2 4 -23 13.79 2.52
 -2 -4 -23 18.08 2.33
 2 -4 23 17.48 3.26
 -2 -4 -23 18.28 2.9
 2 4 -23 19.54 2.96
 2 4 -23 17.89 2.89
 -2 -4 -23 15.31 2.54
 -2 4 22 80.13 5.89
 2 -4 22 71.89 6.18
 -2 4 22 75.87 5.07
 2 4 -22 77.18 5.61
 -2 -4 -22 73.71 4.78
 2 4 -22 71.77 5.66
 -2 -4 -22 69.67 5.5
 2 -4 22 76.6 6.28
 2 4 -22 71.98 5.73
 -2 -4 -22 78.2 5.81
 -2 4 21 73.07 4.85
 2 -4 21 74.74 6.21
 -2 4 21 73.14 5.43
 -2 4 21 59.61 8.65
 2 4 -21 73.76 9.8
 2 -4 21 79.28 10.44
 -2 4 21 73.63 12.38
 2 4 -21 71.14 5.38
 -2 -4 -21 74.19 4.76
 -2 -4 -21 68.58 5.42
 2 -4 21 72.99 6.03
 2 4 -21 74.47 5.7
 -2 -4 -21 70.51 5.58
 2 4 -21 70.18 5.63
 2 -4 20 59.79 5.45
 2 -4 20 58.32 4.66
 -2 4 20 56.72 4.65
 -2 4 20 57.06 4.17
 2 -4 20 53.38 8.39
 2 4 -20 56.66 8.4
 -2 4 20 64.3 8.76
 -2 4 20 59.86 10.95
 2 4 -20 58.61 4.91
 -2 -4 -20 57.51 4.11
 2 -4 20 57.43 5.18
 2 4 -20 59.69 4.85
 -2 -4 -20 54.07 4.73
 -2 -4 -20 55.82 4.88
 2 4 -20 58.5 5.06
 2 -4 20 56.86 5.11
 2 -4 19 7.58 1.73
 -2 4 19 8.17 1.64
 2 -4 19 7.07 2.94
 -2 4 19 6.21 2.75
 2 4 -19 5.38 2.78
 -2 4 19 3.44 3.46
 -2 -4 -19 6.72 1.81
 2 4 -19 9.14 2.04
 2 -4 19 7.37 1.96
 -2 -4 -19 6.91 1.47
 2 4 -19 8.04 1.84
 -2 -4 -19 8.43 1.99
 2 -4 19 5.72 1.93
 2 4 -19 8.09 2
 -2 4 18 107.5 5.47
 2 -4 18 103.73 6.16
 2 -4 18 96.56 10.42
 -2 4 18 100.69 13.09
 2 4 -18 101.09 10.5
 -2 4 18 102.57 10.42
 -2 -4 -18 104.75 6.33
 2 4 -18 95.98 6.07
 -2 -4 -18 107.26 5.6
 2 4 -18 112.8 6.39
 2 -4 18 102.4 6.67
 2 4 -18 100.48 6.52
 2 -4 18 108.49 6.78
 -2 -4 -18 109.18 6.7
 2 -4 17 29.4 3.07
 -2 4 17 33.05 2.79
 2 -4 17 33.11 5.33
 2 4 -17 35.64 5.86
 -2 4 17 30.84 5.39
 2 -4 17 32.57 5.89
 -2 4 17 33.09 7.14
 2 4 -17 32.13 3.31
 2 4 -17 35.09 3.38
 -2 -4 -17 33.06 3.39
 -2 -4 -17 32.3 2.85
 2 -4 17 28.91 3.45
 2 -4 17 32.63 3.54
 2 4 -17 33.47 3.54
 -2 -4 -17 33.55 3.57
 2 4 -17 32.28 2.86
 2 -4 16 132.76 6.77
 -2 -4 -16 137.38 7.45
 -2 4 16 137.83 6.05
 -2 4 16 136.81 5.81
 2 -4 16 139.92 11.68
 2 -4 16 132.2 10.45
 -2 4 16 155.81 15.07
 2 4 -16 137.01 11.4
 -2 4 16 138.98 11.18
 2 4 -16 150.96 7.15
 2 -4 16 133.06 7.43
 -2 -4 -16 139.67 6.28
 2 4 -16 132.48 6.77
 2 4 -16 133.85 7.3
 -2 -4 -16 144.54 7.5
 2 -4 16 136.26 7.31
 2 4 -16 136.16 6.28
 2 -4 15 48.72 3.81
 -2 4 15 53.95 3.26
 -2 -4 -15 53.29 4.34
 2 -4 15 60.19 6.69
 2 -4 15 55.59 7
 2 4 -15 57.43 7.01
 -2 4 15 57.15 6.86
 -2 4 15 60.98 8.9
 2 4 -15 56.75 4.04
 2 -4 15 52.51 4.32
 -2 -4 -15 56.29 3.61
 2 4 -15 53.14 3.98
 -2 -4 -15 58.8 4.42
 2 -4 15 54.73 4.27
 2 4 -15 51.72 4.15
 2 4 -15 55.33 3.7
 2 -4 14 34.32 3.04
 -2 -4 -14 31.95 3.21
 -2 4 14 36.54 2.54
 -2 4 14 41.07 5.57
 -2 4 14 35.33 6.54
 2 -4 14 33.43 5.16
 2 4 -14 33.45 5.25
 2 -4 14 38.68 5.12
 2 4 -14 39.23 3.22
 -2 -4 -14 32.96 2.67
 2 4 -14 30.97 2.9
 2 -4 14 31.69 3.19
 2 4 -14 33.75 3.26
 2 -4 14 35.9 3.3
 2 4 -14 38.12 2.96
 -2 4 13 174.97 6.31
 -2 -4 -13 169.65 7.8
 -2 4 13 196.34 11.88
 -2 4 13 190.26 14.73
 2 -4 13 175.84 11.64
 -2 4 13 189.55 10.13
 -2 -4 -13 181.51 8.16
 2 4 -13 160.53 11.24
 2 -4 13 185.54 11.21
 2 4 -13 180.31 7.38
 -2 -4 -13 174.49 6.8
 2 -4 13 189.49 8.18
 2 4 -13 151.77 7.05
 2 -4 13 176.38 7.76
 2 4 -13 174.5 7.81
 2 4 -13 181.55 7.15
 -2 -4 -12 264.7 9.96
 -2 4 12 300.92 14.57
 2 -4 12 255.02 13.84
 -2 4 12 281.96 12.17
 -2 -4 -12 277.56 10.05
 2 4 -12 228.66 13.29
 2 -4 12 268.1 13.34
 -2 4 12 285.47 17.51
 2 4 -12 218.22 8.88
 2 4 -12 275.13 9.39
 2 -4 12 282.65 10.23
 2 -4 12 271.31 9.87
 2 4 -12 271.14 9.99
 -2 4 11 12.88 3.66
 -2 4 11 10.23 1.99
 2 -4 11 10.76 2.6
 -2 -4 -11 15.73 1.8
 -2 -4 -11 13.92 1.8
 2 4 -11 7.52 2.43
 2 -4 11 11.79 2.58
 -2 4 10 435.66 14.32
 2 -4 10 410.3 16.01
 2 -4 10 390.41 16.41
 -2 4 10 426.43 20.12
 -2 -4 -10 429.43 12.1
 2 -4 9 -0.46 1.23
 -2 -4 -9 0.75 0.56
 -2 4 9 0.48 0.7
 -2 4 9 -0.03 1.49
 2 4 -9 1.51 1.16
 -2 -4 -9 0.29 0.62
 2 -4 9 0.67 1.02
 -2 4 8 207.57 12.44
 2 -4 8 196.21 9.55
 2 -4 8 192.68 9.89
 -2 4 8 215.21 8.26
 -2 -4 -8 201.95 7.43
 -2 -4 -8 207.55 6.61
 -2 4 7 214.8 12.1
 2 -4 7 201.41 9.63
 -2 -4 -7 212.5 7.5
 2 -4 7 200.45 9.24
 -2 -4 -6 284.32 9.56
 2 -4 6 268.37 11.29
 -2 -4 -6 302.76 10.86
 2 4 -6 252.53 11.34
 -2 4 6 292.35 14.16
 2 -4 6 272.47 11.04
 2 -4 6 263.22 10.97
 2 4 -5 4.92 1.52
 -2 -4 -5 5.6 1.22
 -2 4 5 5.24 1.94
 -2 -4 -5 2.94 1.03
 2 -4 5 4.51 1.31
 2 -4 5 2.73 1.18
 2 4 -5 5.91 1.32
 2 -4 4 136.82 6.65
 -2 -4 -4 147.46 6.72
 -2 -4 -4 139.81 5.99
 2 4 -4 159.57 6.73
 2 4 -4 143.73 7.01
 -2 4 4 147.98 8.88
 2 -4 4 141.06 7.19
 2 4 -3 250.52 9.16
 -2 -4 -3 243.33 8.52
 -2 4 3 245.04 11.57
 2 -4 3 231.44 9.79
 2 4 -3 250.51 9.33
 2 -4 3 225.56 8.71
 -2 -4 -3 251.33 9.23
 2 -4 2 352.58 12.66
 -2 -4 -2 358.67 11.66
 2 -4 2 329.48 10.75
 2 4 -2 356.18 11.48
 2 4 -2 336.19 12.09
 2 4 -2 363.46 11.68
 -2 -4 -2 350.32 11.2
 -2 4 2 353.39 14.13
 2 4 -1 155.51 6.84
 2 -4 1 151.13 5.58
 -2 4 1 162.98 8.75
 -2 -4 -1 168.07 6.83
 2 -4 1 151.98 5.79
 -2 -4 -1 164.68 6.5
 2 -4 1 146.93 7.43
 2 4 -1 158.82 7.12
 2 4 -1 163.23 6.49
 -2 4 1 151.02 8.3
 -2 4 0 0.02 0.96
 -2 -4 0 0.43 0.66
 2 4 0 0.45 0.77
 -2 -4 0 0.27 0.58
 2 -4 0 0.8 0.45
 2 -4 0 -0.07 0.95
 2 4 0 0.38 0.54
 -2 4 0 -0.69 1.24
 2 -4 0 0.19 0.39
 2 4 0 1.22 0.86
 -2 -4 1 178.29 6.91
 2 -4 -1 164.31 5.42
 2 4 1 163.41 7.2
 2 4 1 163.29 7.22
 2 -4 -1 164.3 5.16
 -2 4 -1 170.85 8.65
 2 -4 -1 165.24 7.84
 -2 -4 1 183.07 6.93
 -2 4 -1 176.18 8.93
 -2 4 -2 337.78 13.4
 -2 -4 2 358.24 11.07
 2 4 2 322.86 11.72
 -2 -4 2 349.89 11.1
 -2 -4 2 323.12 12.36
 2 -4 -2 352.06 9.47
 2 4 2 337.81 11.8
 -2 4 -2 355.25 13.69
 2 -4 -2 342.88 12.55
 -2 4 -3 238.24 10.92
 2 -4 -3 264.53 7.69
 -2 -4 3 280.02 8.94
 -2 -4 3 248.34 8.92
 -2 4 -3 236.84 10.95
 -2 -4 3 226.69 10.07
 2 -4 -3 233.99 9.91
 2 4 3 239.6 9.76
 -2 -4 4 166.76 6.33
 -2 4 -4 143.14 8.23
 2 4 4 136.65 7.14
 -2 -4 4 140.44 7.64
 -2 4 -4 147.65 8.2
 2 -4 -4 130.49 7.13
 2 -4 -5 3.23 1.19
 -2 -4 5 5.34 1.15
 -2 4 -5 4.14 1.53
 2 4 5 2.93 1.19
 -2 -4 5 4.02 1.44
 -2 4 -6 251.95 11.7
 2 4 6 255.61 11.1
 2 -4 -6 241.02 10.36
 -2 -4 6 241.68 9.12
 -2 -4 6 243.89 11.39
 2 -4 -6 231.07 9.76
 -2 4 -7 190.22 10.06
 -2 -4 7 175.84 7.86
 2 -4 -7 166.47 8.19
 -2 -4 7 173.96 9.66
 2 4 7 178.72 9.45
 -2 -4 8 183.22 10.21
 -2 -4 8 181.07 8.43
 2 4 8 182.49 10.08
 2 4 8 185.84 10.09
 -2 4 -8 188.54 10.27
 2 -4 -8 171.24 8.62
 -2 -4 9 0.31 0.5
 -2 4 -9 1.13 1.3
 -2 -4 9 2.34 1.61
 2 4 9 1.92 1.26
 2 4 9 1.25 1.51
 2 -4 -9 1 0.8
 -2 -4 9 1.16 1.4
 -2 -4 10 423.91 17.38
 -2 4 -10 414.77 17.21
 -2 -4 10 446.58 12.62
 2 -4 -10 374.21 15.15
 -2 -4 10 399.18 17.37
 2 4 10 381.42 17.13
 2 4 10 407.14 17.32
 2 -4 -11 14.01 2.6
 -2 4 -11 15.6 3.12
 -2 -4 11 15.75 3.15
 2 4 11 14.28 3.16
 2 4 11 15.81 3.4
 -2 -4 11 17.45 3.49
 2 -4 -12 250.28 9.6
 2 4 12 260.62 9.38
 2 4 12 258.13 9.59
 2 4 12 246.88 9.26
 -2 -4 12 247.59 13.97
 2 -4 -12 238.7 12.02
 -2 -4 12 256.55 13.82
 2 4 12 243.6 13.73
 2 4 12 246.95 14.19
 -2 4 -12 266.12 13.73
 -2 4 -12 260.87 8.81
 2 -4 -12 277.98 10.26
 2 4 13 172.57 7.44
 2 4 13 177.49 7.75
 2 -4 -13 174.59 7.77
 2 4 13 173.04 7.46
 2 -4 -13 161.66 9.98
 2 4 13 162.05 11.33
 -2 -4 13 158.42 11.34
 2 4 13 160.48 11.69
 -2 4 -13 178.93 11.33
 -2 -4 13 179.09 11.66
 -2 4 -13 169.98 7.19
 2 -4 -13 187.02 7.38
 -2 4 -13 179.13 7.06
 2 -4 -13 183.76 8.21
 2 -4 -13 157.66 7.14
 2 4 14 33.11 3.05
 2 4 14 31.19 3.06
 2 4 14 27.97 2.86
 -2 4 -14 33.17 4.91
 2 4 14 37.06 5.54
 -2 4 -14 33.79 4.1
 2 -4 -14 27.37 4.11
 -2 -4 14 32.84 5.14
 2 4 14 19.54 4.32
 -2 -4 14 25.55 4.7
 2 -4 -14 34.23 2.96
 -2 4 -14 32.23 2.91
 -2 4 -14 30.86 2.7
 2 -4 -14 30.84 2.69
 2 -4 -14 28.4 2.8
 2 -4 -14 31.14 3.29
 2 4 15 62.86 4.42
 2 4 15 63 4.6
 2 4 15 63.18 4.4
 -2 -4 15 55.21 7.13
 -2 -4 15 65.21 7.44
 -2 4 -15 59.4 6.86
 2 -4 -15 52.93 5.97
 -2 4 -15 64.07 5.85
 2 4 15 61 7.7
 2 4 15 54.92 6.92
 -2 4 -15 55.2 4.04
 2 -4 -15 67.99 4.35
 -2 4 -15 55.52 3.91
 2 -4 -15 59.88 3.96
 2 -4 -15 59.84 4.73
 2 -4 -15 58.28 4.15
 2 4 16 138.74 7
 2 4 16 124.84 6.88
 2 4 16 132.1 7.27
 -2 -4 16 130.49 11.51
 2 4 16 122.84 10.92
 -2 4 -16 140.11 9.24
 2 4 16 132.3 11.99
 2 -4 -16 126.16 9.72
 -2 -4 16 143.86 11.62
 -2 4 -16 133.88 6.47
 2 -4 -16 129.31 6.4
 2 -4 -16 146.03 6.95
 -2 4 -16 126.07 6.67
 2 -4 -16 141.69 7.74
 2 -4 -16 133.42 6.75
 2 4 17 33.25 3.61
 2 4 17 31.51 3.37
 2 4 17 29.11 3.17
 -2 4 -17 32.08 4.55
 -2 -4 17 33.48 5.83
 2 -4 -17 35.44 5.31
 2 4 17 26.84 5.36
 2 4 17 26.83 5.84
 -2 -4 17 30.6 5.87
 -2 4 -17 31.71 3.27
 -2 4 -17 26.83 2.86
 2 -4 -17 28.01 2.89
 2 -4 -17 34.89 3.29
 2 -4 -17 32.83 3.69
 -2 -4 17 27.63 2.77
 2 4 17 32.11 3.39
 2 4 18 110.22 6.95
 2 4 18 103.38 6.45
 2 4 18 111.77 6.49
 -2 -4 18 112.53 11.09
 -2 4 -18 104.34 8.83
 2 4 18 106.68 11.69
 2 4 18 95.27 10.26
 -2 -4 18 107.59 11.25
 2 -4 -18 106.06 6.19
 -2 4 -18 114.48 5.55
 2 -4 -18 98.16 5.81
 -2 4 -18 100.7 5.85
 2 4 18 98.71 6.36
 -2 -4 18 101.3 5.75
 2 -4 -18 104.96 6.98
 2 4 19 7.84 2.1
 2 4 19 7.3 1.89
 2 4 19 8.63 1.92
 -2 -4 19 7.14 3.26
 -2 4 -19 7.92 2.85
 2 4 19 4.93 2.44
 2 4 19 0.9 2.02
 -2 -4 19 9.36 3.66
 2 -4 -19 6.78 1.61
 -2 4 -19 6.84 1.76
 2 -4 -19 7.72 1.77
 2 4 19 6.53 1.79
 2 -4 -19 6.75 2.02
 -2 4 -19 7.46 1.59
 -2 -4 19 6.11 1.49
 2 4 20 62.64 4.89
 2 4 20 61.41 5.2
 2 4 20 66.32 5.69
 2 4 20 57.72 9.2
 -2 -4 20 67.07 9.06
 -2 -4 20 64.53 9.23
 2 4 20 50.28 8.06
 -2 4 -20 51.01 6.68
 -2 4 -20 62.56 4.84
 2 -4 -20 62.87 4.84
 -2 4 -20 68.68 4.41
 2 -4 -20 53.68 4.4
 2 4 20 60.78 5.17
 -2 -4 20 60.27 4.65
 2 -4 -20 58.25 5.4
 2 4 21 74.28 6.2
 2 4 21 67.31 5.51
 -2 -4 21 70.23 9.88
 2 4 21 66.63 9.34
 -2 -4 21 64.27 9.36
 -2 4 -21 59.18 7.41
 2 4 21 62.1 9.93
 -2 4 -21 64.78 5.02
 -2 4 -21 73.36 4.72
 2 -4 -21 75.6 5.43
 2 -4 -21 67.19 5.78
 2 4 21 72.07 5.74
 -2 -4 21 69.53 5.13
 2 4 22 80.37 6.17
 2 4 22 79.18 6.49
 2 -4 -22 76.6 5.47
 -2 4 -22 81.11 5.1
 -2 4 -22 71.68 5.36
 -2 -4 22 72.48 5.8
 2 -4 -22 70.05 6.01
 2 4 22 71.79 5.91
 -2 -4 22 73.12 5.44
 2 4 23 20.99 3.45
 2 4 23 20.31 3.11
 -2 -4 23 18.68 2.98
 -2 4 -23 15.82 2.64
 -2 4 -23 21.06 2.59
 -2 4 -23 21.93 2.87
 2 -4 -23 17.67 2.65
 2 4 23 21.32 3.33
 2 -4 -23 18.25 3.05
 -2 -4 23 17.51 2.7
 2 4 24 29.17 3.99
 2 4 24 33.51 3.88
 2 -4 -24 23.49 3.03
 -2 4 -24 28.61 3.31
 -2 -4 24 28.82 3.71
 -2 4 -24 28.66 3.45
 -2 4 -24 26.17 2.88
 -2 -4 24 33.78 3.73
 2 4 24 29.6 3.83
 2 -4 -24 24.72 3.48
 2 4 25 11.46 2.76
 2 4 25 14.49 2.47
 2 -4 -25 11.66 2.15
 -2 4 -25 9.9 1.99
 -2 4 -25 14.98 2.44
 -2 -4 25 14.29 2.73
 -2 4 -25 10.19 1.87
 -2 -4 25 11.76 2.26
 2 4 25 12.9 2.63
 2 -4 -25 11.34 2.49
 2 4 26 10.07 2.36
 2 -4 -26 6.64 1.63
 -2 4 -26 10.52 2.02
 -2 -4 26 10.43 2.31
 -2 4 -26 8.23 1.61
 2 4 26 9.83 2.22
 -2 4 -26 9.76 1.9
 2 -4 -26 10.42 2.33
 2 4 26 8.39 2.2
 -2 -4 26 8.85 2.01
 -2 -4 27 19.57 3.13
 2 4 27 16.84 2.91
 -2 4 -27 17.22 2.25
 -2 -4 27 20.74 3.02
 -2 4 -27 19.35 2.56
 2 4 27 19.18 2.83
 2 -4 -27 15.92 2.57
 2 4 27 20.74 2.97
 2 4 28 1.51 1.29
 -2 -4 28 1.33 1.22
 2 4 28 2.13 1.23
 -2 4 -28 0.2 0.72
 -2 -4 28 0.44 1.08
 -2 4 -28 0.67 0.91
 2 -4 -28 0.82 0.97
 -2 -4 29 11.63 2.3
 2 4 29 12.69 2.32
 -2 4 -29 9.59 1.67
 -2 -4 29 8.69 1.89
 2 -4 -29 8.38 1.69
 2 -5 29 0.94 1.11
 2 -5 29 -1.38 1.01
 -2 5 29 0.44 0.85
 2 -5 28 1.1 1.12
 -2 5 28 0.44 0.9
 -2 -5 -28 -0.72 0.84
 2 5 -28 0.22 0.79
 -2 5 28 0.74 0.89
 -2 5 27 10.09 2.21
 2 -5 27 6.69 1.88
 2 5 -27 5.56 1.49
 -2 -5 -27 5.63 1.38
 -2 5 27 7.89 1.86
 2 -5 26 29.2 3.84
 -2 5 26 32.91 3.83
 -2 -5 -26 29.76 3.28
 -2 -5 -26 29.46 3.28
 2 -5 26 31.19 3.9
 2 5 -26 29.21 3.23
 -2 5 26 36.92 3.95
 2 5 -26 29.43 3.3
 -2 5 25 18.18 2.65
 2 -5 25 15.61 2.93
 -2 5 25 12.73 2.44
 2 5 -25 14.19 2.43
 2 -5 25 16.37 2.94
 -2 -5 -25 16.04 2.54
 -2 -5 -25 16.68 2.31
 2 5 -25 20.03 2.86
 -2 -5 -25 15.81 2.51
 2 -5 24 33.18 4.26
 -2 5 24 35.49 4.05
 -2 5 24 35.87 3.65
 -2 -5 -24 31.19 3.58
 2 5 -24 34.3 3.78
 2 -5 24 34.01 4.26
 2 5 -24 35.29 3.9
 -2 -5 -24 34.12 3.76
 2 5 -24 33.88 3.76
 2 -5 23 3.07 1.56
 -2 5 23 3.76 1.16
 -2 5 23 4.3 1.88
 -2 -5 -23 2.14 1.39
 2 -5 23 3.03 1.68
 2 5 -23 4.19 1.59
 2 5 -23 3.9 1.68
 -2 -5 -23 4.06 1.18
 -2 -5 -23 4.83 1.66
 2 5 -23 3.25 1.52
 2 -5 22 36.46 4.44
 -2 5 22 37.33 3.94
 -2 5 22 37.18 3.55
 2 5 -22 39.46 4.03
 -2 -5 -22 36.11 3.21
 2 5 -22 35.46 3.85
 2 -5 22 35.39 4.38
 -2 -5 -22 35.18 3.89
 -2 -5 -22 37.42 4.14
 2 5 -22 36.2 4.01
 -2 5 21 178.95 9.02
 -2 5 21 170.42 8.01
 2 -5 21 181.04 10.11
 2 -5 21 150.87 14.63
 -2 5 21 188.61 19.97
 -2 -5 -21 173.03 7.62
 2 -5 21 170.94 9.63
 2 5 -21 172.1 8.83
 2 5 -21 161.32 8.66
 -2 -5 -21 170.25 8.85
 2 5 -21 160.02 8.91
 -2 -5 -21 169.54 9.14
 -2 5 20 1.7 1.04
 2 -5 20 1.98 1.59
 -2 5 20 4.76 2.96
 -2 5 20 1.82 3.98
 2 -5 20 0.51 2.23
 2 5 -20 2.33 2.49
 2 5 -20 0.37 1.02
 2 5 -20 1.89 1.35
 2 -5 20 0.65 1.38
 -2 -5 -20 0.37 1.1
 -2 -5 -20 2.22 0.99
 -2 -5 -20 1.81 1.27
 2 5 -20 1.43 1.41
 2 -5 19 16.7 2.94
 -2 5 19 15.88 2.19
 -2 5 19 12.14 5.22
 2 -5 19 9.68 3.71
 2 5 -19 14.1 4.4
 -2 5 19 13.29 4.46
 2 5 -19 13.92 2.32
 2 -5 19 15.66 2.8
 2 5 -19 15.81 2.65
 -2 -5 -19 15.37 2.09
 -2 -5 -19 13.3 2.41
 2 5 -19 15.13 2.59
 -2 -5 -19 14.42 2.62
 -2 5 18 52.48 3.81
 -2 5 18 53.9 3.79
 2 -5 18 50.02 4.82
 -2 5 18 58.33 7.77
 2 -5 18 48.31 7.52
 2 5 -18 50.18 7.54
 -2 5 18 48.93 9.44
 -2 -5 -18 52.92 3.76
 2 5 -18 54.81 4.48
 2 5 -18 57.27 4.5
 2 -5 18 51.59 4.78
 -2 -5 -18 53.56 4.49
 2 5 -18 54.27 3.85
 2 5 -18 48.37 4.47
 -2 -5 -18 48.31 4.53
 -2 5 17 70.68 4.32
 -2 -5 -17 62.67 5.14
 2 -5 17 72.79 5.7
 -2 5 17 69.79 4.22
 -2 5 17 69.7 8.33
 2 -5 17 68.34 8.65
 2 -5 17 68.55 7.8
 2 5 -17 68.45 8.48
 -2 5 17 88.76 12.08
 -2 -5 -17 72.79 4.38
 2 5 -17 68.11 4.86
 2 -5 17 69.13 5.42
 2 5 -17 73.71 5.09
 -2 -5 -17 70.82 5.39
 2 5 -17 71.9 4.52
 2 5 -17 67.78 5.19
 2 -5 16 4.92 1.56
 -2 -5 -16 4.24 1.52
 -2 5 16 4.06 1.02
 -2 5 16 7.8 1.44
 -2 5 16 3.97 2.35
 2 -5 16 4.05 1.77
 -2 5 16 5.91 3.27
 2 -5 16 4.06 2.64
 2 5 -16 4.97 2.74
 -2 -5 -16 5.74 1.29
 2 -5 16 5.53 1.68
 2 5 -16 5.28 1.38
 2 5 -16 5.21 1.41
 2 5 -16 5.59 1.34
 -2 -5 -16 4.18 1.45
 2 -5 16 3.82 1.38
 2 5 -16 5.69 1.67
 2 -5 15 49.56 4.31
 -2 -5 -15 43.64 3.98
 -2 5 15 44.6 3.05
 -2 5 15 46.61 8.09
 2 -5 15 39.83 6.12
 -2 5 15 50.4 6.47
 2 -5 15 58.86 6.72
 2 5 -15 44.06 6.29
 2 -5 15 43.14 3.97
 2 5 -15 39.86 3.54
 -2 -5 -15 46.29 3.26
 2 5 -15 47.27 3.68
 2 -5 15 45.78 3.98
 2 5 -15 47.41 3.54
 2 5 -15 39.8 3.75
 2 -5 14 61.34 4.73
 -2 -5 -14 51.94 4.26
 -2 5 14 58.97 3.43
 2 -5 14 52.74 6.64
 2 -5 14 58.26 6.55
 2 5 -14 50.39 6.54
 -2 5 14 62.43 6.92
 -2 5 14 62.54 9.03
 2 5 -14 57.89 3.98
 2 5 -14 52.1 3.91
 -2 -5 -14 59.84 3.7
 2 -5 14 62.68 4.64
 2 -5 14 59.27 4.39
 2 5 -14 55.53 4.28
 2 5 -14 64.33 4.1
 -2 -5 -13 16.72 2.34
 2 -5 13 17.34 2.48
 -2 5 13 19.96 1.87
 -2 5 13 20.5 3.91
 2 -5 13 17.02 3.41
 2 5 -13 15.06 3.52
 -2 5 13 15.12 4.47
 2 -5 13 13.82 3.42
 2 5 -13 18.75 2.13
 -2 -5 -13 18.57 1.94
 2 -5 13 18.14 2.4
 2 5 -13 16.31 2.06
 2 -5 13 16.75 2.25
 2 5 -13 17.17 2.04
 2 5 -13 16.7 2.27
 -2 5 12 35.32 2.46
 -2 -5 -12 35.8 3.27
 2 -5 12 38.99 3.55
 2 -5 12 34.37 4.94
 2 -5 12 37.61 4.93
 -2 5 12 37.8 5.12
 -2 5 12 42.93 6.91
 2 5 -12 22.53 4.25
 -2 -5 -12 36.52 2.7
 2 5 -12 39.91 3.03
 2 5 -12 29.93 2.73
 2 -5 12 34.15 3.23
 2 5 -12 42.27 3.11
 2 5 -12 37.61 3.27
 2 -5 11 69.62 4.64
 -2 -5 -11 68.06 4.41
 2 -5 11 74.22 6.95
 -2 -5 -11 84.06 4.52
 2 5 -11 57.45 6.15
 -2 5 11 74.44 8.66
 2 -5 11 64.63 6.15
 2 -5 11 75.53 4.68
 2 5 -11 54.7 3.68
 2 5 -11 68.7 4.39
 2 -5 10 99.07 7.85
 -2 -5 -10 110.27 5.37
 2 -5 10 102.99 7.54
 -2 5 10 102.42 9.75
 2 -5 9 132.81 8.22
 2 -5 9 129.06 8.37
 -2 -5 -9 110.94 5.47
 -2 5 9 132.59 10.68
 -2 -5 -8 62.86 3.96
 2 -5 8 73.06 5.81
 2 -5 8 76.37 6.09
 -2 5 8 82.59 7.99
 -2 5 7 34.76 5.11
 2 -5 7 31.3 3.7
 2 5 -7 23.87 3.31
 2 -5 7 34.91 3.7
 -2 -5 -7 34.35 2.87
 2 -5 6 99.88 6.45
 2 -5 6 94.01 6.28
 -2 -5 -6 104.21 5.24
 2 5 -6 80.4 5.94
 -2 5 6 102.37 8.34
 2 -5 5 65.88 4.88
 2 5 -5 58.8 4.66
 2 -5 5 72.15 5.39
 -2 5 5 66.73 6.57
 -2 -5 -5 71.44 4.21
 2 5 -4 414.55 12.98
 -2 -5 -4 424.01 12.66
 2 -5 4 384.6 14.43
 2 -5 4 350.4 13.1
 2 5 -4 362.56 13.32
 -2 5 4 405.81 17.1
 -2 -5 -3 252.5 8.97
 2 5 -3 241.38 8.96
 2 -5 3 221.11 9.15
 2 5 -3 240.72 9.32
 -2 5 3 246.52 12.35
 2 -5 3 231.44 10.47
 -2 -5 -2 77.85 4.37
 2 5 -2 65.04 4.99
 2 5 -2 69.17 4.16
 2 -5 2 72.24 5.3
 2 -5 2 67.41 3.38
 2 -5 2 64.26 4.07
 2 5 -2 70.28 4.25
 -2 5 2 68.4 5.95
 -2 5 2 68.93 6
 2 -5 1 12.9 2.34
 2 -5 1 14.67 1.27
 -2 -5 -1 13.88 1.89
 -2 5 1 14.41 2.8
 2 5 -1 14.08 2.27
 2 -5 1 13.85 1.69
 2 5 -1 15.65 1.82
 -2 5 1 17.3 2.97
 2 5 -1 12.83 1.81
 -2 5 0 8.46 2.15
 -2 5 0 9.58 2.32
 -2 -5 0 7.41 1.5
 2 5 0 8.45 1.24
 2 -5 0 7.06 1.14
 2 5 0 9.23 1.62
 2 5 0 8.53 1.79
 2 -5 0 8.97 2.07
 2 -5 0 7.61 0.78
 2 5 0 7.71 0.8
 2 -5 -1 9.98 0.81
 -2 5 -1 9.26 2.24
 -2 5 -1 9.7 2.3
 2 5 1 7.79 1.72
 -2 -5 1 12.05 1.79
 2 5 1 12.07 1.79
 2 -5 -1 9.18 2.01
 2 -5 -2 70.27 5.29
 2 5 2 71.01 5.08
 -2 -5 2 79.77 4.38
 -2 5 -2 70.11 5.91
 2 5 2 66.45 4.45
 -2 5 -2 73.28 5.84
 2 5 3 214.13 9.96
 -2 -5 3 214.18 10.29
 -2 -5 3 253.21 8.79
 -2 5 -3 224.07 11.29
 2 5 3 232.63 9.42
 -2 5 -3 219.03 10.96
 2 -5 -3 234.11 10.41
 -2 5 -4 359.42 14.96
 -2 5 -4 371.03 15.62
 -2 -5 4 329.47 14.11
 2 -5 -4 332.01 13.68
 2 5 4 346.86 13.87
 -2 -5 5 66.91 5.61
 -2 5 -5 76.04 6.5
 2 -5 -5 69.11 5.32
 -2 5 -5 69.77 5.9
 2 5 5 71.65 5.62
 -2 -5 6 81.11 6.43
 2 5 6 80.72 6.2
 -2 5 -6 88.26 6.75
 2 -5 -6 87.5 6.16
 2 -5 -7 36.72 3.91
 -2 -5 7 33.86 4.2
 -2 -5 7 45.48 3.31
 2 5 7 38.33 4.38
 -2 5 -7 37.26 4.46
 2 -5 -8 55.24 4.38
 -2 5 -8 60.87 5.74
 2 5 8 60.62 5.77
 -2 -5 8 65.21 3.99
 -2 -5 8 58.34 5.7
 -2 5 -9 116.84 8.27
 -2 -5 9 115.96 8.48
 2 -5 -9 98.25 6.36
 -2 -5 9 126.76 8.76
 -2 -5 9 128.09 5.87
 2 5 9 119.06 8.6
 -2 5 -10 94.16 7.58
 2 -5 -10 84.28 6.06
 -2 -5 10 89.05 7.67
 -2 -5 10 99.17 8.02
 2 5 10 95.76 8.06
 2 5 11 58.6 3.96
 2 5 11 64.07 4.13
 2 5 11 70.09 4.28
 2 -5 -11 63.07 5.35
 -2 5 -11 73.01 6.76
 2 5 11 56.85 6.46
 -2 -5 11 69.25 6.89
 -2 -5 11 66.53 6.76
 -2 5 -11 74.23 3.97
 2 -5 -11 77.11 4.83
 2 5 12 26.94 2.67
 2 -5 -12 29.33 2.88
 2 5 12 28.92 2.83
 2 5 12 33.4 3
 -2 5 -12 31.32 4.56
 2 5 12 25.13 4.52
 -2 -5 12 28.75 4.59
 2 5 12 29.83 4.69
 2 -5 -12 22.28 3.3
 -2 -5 12 28.59 4.71
 -2 5 -12 29.47 2.53
 2 -5 -12 33.3 3.24
 2 -5 -12 29.37 2.76
 2 5 13 12.12 2.01
 2 -5 -13 10.39 1.86
 2 5 13 11.88 1.89
 2 5 13 12.83 1.97
 -2 -5 13 12.37 3.25
 2 -5 -13 7.82 1.93
 -2 5 -13 10.09 2.8
 2 5 13 14.19 3.44
 2 5 13 9.06 2.95
 -2 -5 13 10.93 3.04
 -2 5 -13 9.1 1.08
 2 -5 -13 12.93 1.75
 -2 5 -13 12.68 1.75
 2 -5 -13 15.25 2.33
 2 -5 -13 11.75 1.86
 2 5 14 49.25 4.01
 2 5 14 47.4 3.86
 2 -5 -14 53.18 4.18
 2 5 14 51.46 3.99
 -2 5 -14 50.27 6.13
 -2 -5 14 51.1 6.65
 2 5 14 45.9 6.17
 -2 -5 14 61.66 7.22
 2 -5 -14 41.74 4.93
 -2 5 -14 62.96 5.67
 2 5 14 50.55 6.91
 -2 5 -14 50.03 2.65
 2 -5 -14 55.3 3.71
 -2 5 -14 51.49 3.63
 -2 -5 14 46.19 3.2
 2 -5 -14 49.28 3.79
 2 -5 -14 51.61 4.39
 2 5 15 48.03 4.14
 2 5 15 50.07 4.01
 2 5 15 45.48 3.9
 -2 -5 15 47.07 6.57
 2 5 15 39.64 6.01
 2 5 15 41.14 6.6
 2 -5 -15 43.34 5.19
 -2 5 -15 48.17 5.2
 -2 -5 15 47.18 6.69
 -2 5 -15 45.08 6.03
 2 -5 -15 46.1 3.49
 2 -5 -15 53.06 3.77
 -2 5 -15 49.32 3.69
 2 -5 -15 44.13 3.67
 -2 -5 15 42.11 3.17
 2 -5 -15 49.22 4.41
 2 5 16 5.48 1.54
 2 5 16 6.27 1.7
 2 5 16 7.25 1.76
 -2 -5 16 5.44 2.35
 -2 -5 16 4.3 2.53
 2 5 16 5.52 2.89
 -2 5 -16 7.76 2.39
 2 5 16 8.04 3.19
 -2 5 -16 8.03 1.62
 2 -5 -16 4.46 1.19
 2 -5 -16 8.02 1.6
 -2 -5 16 4.97 1.23
 2 -5 -16 6.93 1.93
 2 -5 -16 9.06 1.73
 2 5 17 68.79 5.06
 2 5 17 61.28 5.08
 2 5 17 67.45 5.15
 -2 -5 17 75.28 8.99
 2 5 17 66.5 8.39
 -2 5 -17 71.13 7.09
 -2 -5 17 62.12 8.24
 2 5 17 60.8 8.7
 2 -5 -17 71.7 4.74
 -2 5 -17 69.18 4.71
 2 -5 -17 72.43 4.69
 2 5 17 64.51 4.86
 -2 -5 17 62.7 4.28
 2 -5 -17 67.45 5.47
 2 5 18 46.92 4.24
 2 5 18 40.34 4.09
 2 5 18 39.8 4.18
 -2 -5 18 51.81 7.72
 2 5 18 35.02 6.86
 -2 5 -18 41.3 5.59
 -2 -5 18 36.48 6.61
 2 -5 -18 38.73 3.49
 -2 5 -18 40.05 3.69
 2 -5 -18 43.35 3.74
 -2 5 -18 50.61 3.61
 -2 -5 18 40.65 3.47
 2 5 18 42.61 4.06
 2 -5 -18 37.71 4.25
 2 5 19 15.32 2.79
 2 5 19 18.56 2.76
 2 5 19 17.26 2.73
 -2 -5 19 13.01 4.59
 -2 -5 19 20.12 5.07
 2 5 19 12.09 4.11
 -2 5 -19 10.3 3.25
 -2 5 -19 14.92 2.38
 -2 5 -19 17.93 2.27
 2 -5 -19 17.15 2.43
 -2 -5 19 13.92 2.37
 2 -5 -19 15.5 2.3
 -2 -5 19 15.83 2.25
 2 -5 -19 14.94 2.82
 2 5 19 18.8 2.81
 2 5 20 5.26 1.66
 2 5 20 1.91 1.27
 2 5 20 3.04 1.56
 -2 -5 20 3.33 2.57
 2 5 20 0.72 2.71
 -2 -5 20 3.29 2.46
 -2 5 -20 0.66 1.94
 2 -5 -20 2.33 1.08
 -2 -5 20 3.29 1.51
 -2 5 -20 2.24 1.29
 2 -5 -20 4.05 1.42
 2 -5 -20 2.46 1.62
 -2 -5 20 2.63 1.09
 2 5 20 3.33 1.58
 -2 5 -20 4.76 1.35
 2 5 21 179.26 9.6
 2 5 21 187.01 9.26
 2 5 21 181.53 9.97
 -2 5 -21 148.08 12.26
 2 5 21 154.19 15.74
 -2 -5 21 177.51 15.84
 -2 -5 21 171.04 9.04
 2 -5 -21 185.48 8.73
 -2 5 -21 166.72 8.59
 -2 5 -21 169.05 7.85
 2 5 21 174.15 9.33
 -2 -5 21 170.97 8.48
 2 -5 -21 171.89 9.77
 2 5 22 35.91 4.41
 2 5 22 38.25 4.31
 -2 5 -22 40.42 3.88
 2 -5 -22 35.65 3.62
 -2 -5 22 33.19 3.81
 -2 5 -22 35.72 3.39
 -2 5 -22 35.66 3.8
 -2 -5 22 36.36 3.69
 2 5 22 39.1 4.27
 2 -5 -22 34.09 4.2
 2 5 23 1.68 1.59
 2 5 23 2.24 1.46
 -2 5 -23 2.41 1.37
 -2 5 -23 4.25 1.61
 2 -5 -23 3.01 1.18
 -2 -5 23 3.95 1.45
 2 5 23 2.1 1.28
 -2 5 -23 5.09 1.5
 -2 -5 23 6.52 1.88
 2 -5 -23 2.76 1.42
 2 5 24 31.84 4.24
 2 5 24 31.71 3.88
 -2 5 -24 26.84 3.28
 -2 -5 24 29.51 3.71
 2 -5 -24 28.28 3.19
 -2 5 -24 28.21 3.03
 -2 5 -24 28.83 3.24
 2 -5 -24 25.06 3.57
 2 5 24 33.35 3.96
 -2 -5 24 31.1 3.47
 2 5 25 17.61 2.88
 2 5 25 12.9 2.78
 -2 -5 25 13.88 2.81
 2 -5 -25 11.7 2.02
 -2 5 -25 15.14 2.36
 -2 -5 25 13.21 2.47
 -2 5 -25 13.29 2.32
 -2 5 -25 13.51 2.13
 2 -5 -25 12.95 2.61
 2 5 25 15.97 2.73
 -2 -5 25 14.8 2.4
 2 5 26 36.17 3.88
 -2 -5 26 33.02 4.07
 2 5 26 32.49 4.04
 -2 5 -26 29.78 3.21
 -2 5 -26 29.2 2.99
 -2 -5 26 30.36 3.62
 2 5 26 29.46 3.53
 2 5 26 27.35 3.47
 2 -5 -26 22.14 3.12
 2 5 27 5.95 1.74
 -2 -5 27 5.64 1.83
 -2 5 -27 5.96 1.45
 -2 5 -27 7.42 1.76
 2 5 27 5.75 1.6
 -2 -5 27 7.8 1.97
 2 5 27 8.01 1.93
 2 -5 -27 5.66 1.67
 2 5 28 0.07 0.99
 -2 -5 28 1.13 1.14
 -2 -5 28 0.45 0.87
 2 5 28 1.47 1.09
 -2 5 -28 0.54 0.73
 -2 5 -28 -0.19 0.67
 2 -5 -28 -0.35 0.79
 2 5 29 0.15 1.04
 -2 -5 29 0.26 1.11
 -2 5 -29 -0.29 0.82
 2 -5 -29 1.06 0.88
 2 -6 28 14.31 2.43
 2 -6 28 11.66 2.04
 -2 6 28 15.59 2.52
 2 -6 28 15.87 2.3
 2 6 -28 12.16 1.88
 -2 6 28 15.84 2.35
 2 -6 27 0.95 1.21
 -2 6 27 0.36 1.11
 2 -6 27 0.16 1.01
 -2 -6 -27 -1.02 0.82
 2 6 -27 0.05 0.85
 -2 -6 -27 -0.39 0.82
 -2 6 27 0.33 0.96
 2 -6 26 21.33 3.24
 -2 6 26 19.27 2.91
 -2 6 26 23.15 2.88
 2 6 -26 19.25 2.7
 -2 -6 -26 17.87 2.23
 -2 -6 -26 14.49 2.29
 -2 6 26 15.57 2.63
 -2 -6 -26 16.16 2.36
 -2 6 25 42.42 4.32
 2 -6 25 40.03 4.52
 -2 6 25 45.26 4.06
 -2 -6 -25 37.5 3.35
 2 6 -25 41.1 4
 -2 -6 -25 37.69 3.75
 2 -6 25 38.49 4.3
 -2 -6 -25 39.46 3.88
 2 6 -25 37.32 3.79
 -2 6 24 61.71 4.78
 2 -6 24 56.8 5.52
 -2 6 24 60.06 5.16
 -2 -6 -24 59.8 4.32
 2 6 -24 59.55 4.9
 2 -6 24 64.74 5.7
 -2 -6 -24 49.71 4.51
 -2 -6 -24 55.89 4.84
 2 6 -24 66.57 5.21
 2 -6 23 13.06 2.78
 -2 6 23 11.76 2.13
 -2 6 23 11.15 2.34
 2 -6 23 12.29 2.62
 2 6 -23 12.16 2.41
 -2 -6 -23 9.32 2.12
 2 6 -23 10.85 2.18
 -2 -6 -23 9.85 2.18
 -2 6 22 57.16 4.97
 -2 6 22 47.11 4.12
 2 -6 22 52.44 5.31
 2 6 -22 49.68 4.68
 2 6 -22 46.26 4.4
 2 -6 22 44.84 4.87
 -2 -6 -22 49.02 4.51
 2 6 -22 46.95 4.56
 -2 -6 -22 49.92 4.75
 -2 6 21 12.85 2.21
 2 -6 21 19.02 3.33
 -2 6 21 14.1 2.57
 2 6 -21 18.07 2.75
 -2 -6 -21 17.01 2.74
 2 6 -21 15.13 2.73
 2 -6 21 14.48 2.84
 -2 -6 -21 16.74 2.87
 2 6 -21 16.67 2.8
 2 -6 20 64.21 5.81
 -2 6 20 72.51 4.86
 -2 6 20 64.22 4.66
 -2 6 20 68.74 11.9
 2 -6 20 54.07 8.62
 2 6 -20 69.26 9.36
 -2 6 20 62.43 8.68
 2 6 -20 66.28 5.31
 2 -6 20 72.7 5.98
 -2 -6 -20 62.4 4.19
 2 6 -20 62.41 5
 -2 -6 -20 68.12 5.31
 2 6 -20 61.73 5.27
 -2 -6 -20 64.09 5.54
 -2 6 19 48.3 3.84
 2 -6 19 51.57 5.09
 -2 6 19 44.44 3.73
 -2 6 19 44.3 9.5
 2 -6 19 58.52 8.64
 -2 6 19 48.81 7.46
 2 6 -19 45.76 7.54
 2 6 -19 42.29 4
 -2 -6 -19 44.41 4.24
 2 6 -19 47.56 4.33
 -2 -6 -19 45.39 3.49
 2 -6 19 42.36 4.57
 -2 -6 -19 51.31 4.8
 2 6 -19 44.09 4.36
 -2 -6 -18 122.08 7.7
 -2 6 18 128.78 6.4
 -2 6 18 128.17 6.39
 2 -6 18 132.86 8.24
 2 -6 18 129.21 12.58
 -2 6 18 131.1 11.96
 -2 6 18 127.1 15.35
 2 6 -18 128.71 12.22
 2 6 -18 132.81 7.3
 -2 -6 -18 129.45 6.19
 2 6 -18 130.22 7.09
 2 -6 18 128.64 7.81
 -2 -6 -18 130.21 7.3
 2 6 -18 122.39 6.44
 -2 -6 -18 133.31 7.95
 2 6 -18 126.49 7.51
 -2 6 17 49.68 3.67
 -2 -6 -17 42.6 4.3
 2 -6 17 50.95 4.87
 -2 6 17 49.93 3.64
 -2 6 17 54.36 9.82
 2 -6 17 45.1 7.16
 2 6 -17 52.54 7.49
 -2 6 17 44.61 6.67
 2 6 -17 47.88 4.02
 2 6 -17 57.29 4.5
 -2 -6 -17 46.59 3.47
 2 -6 17 53 4.75
 2 6 -17 51.94 3.9
 -2 -6 -17 52.99 4.81
 2 6 -17 47.22 4.36
 -2 6 16 47.46 3.48
 -2 6 16 44.87 3.36
 -2 -6 -16 41.84 4.21
 2 -6 16 50.51 4.7
 -2 6 16 55.36 9.41
 2 -6 16 48.5 7.23
 2 -6 16 54.64 7.03
 2 6 -16 43.88 6.63
 -2 6 16 55.44 7.1
 2 6 -16 44.96 3.8
 2 -6 16 47.07 4.38
 -2 -6 -16 49.71 3.5
 2 6 -16 45.97 3.97
 2 6 -16 46.91 4.27
 2 6 -16 53.76 3.96
 -2 6 15 114.99 5.47
 -2 -6 -15 113.04 6.88
 2 -6 15 121.76 7.34
 2 -6 15 108.45 10.36
 -2 6 15 137.13 10.97
 2 -6 15 116.82 10.02
 2 6 -15 119.74 10.69
 -2 6 15 122.18 13.59
 -2 -6 -15 118.01 5.63
 2 -6 15 120.92 7.07
 2 6 -15 119.81 6.22
 2 6 -15 111.32 6.24
 2 6 -15 125.63 6.28
 2 6 -15 117.26 6.76
 2 -6 14 52.2 4.5
 -2 6 14 48.86 3.23
 -2 -6 -14 49.61 4.29
 -2 6 14 47.35 8.09
 -2 6 14 52.11 6.45
 2 -6 14 53.4 6.93
 2 6 -14 48.12 6.49
 2 -6 14 51.54 6.41
 -2 6 14 44.68 2.59
 -2 -6 -14 52.51 3.46
 2 6 -14 51.01 3.76
 2 -6 14 53.01 4.44
 2 6 -14 51.14 3.87
 2 6 -14 56.85 3.96
 2 6 -14 51.42 4.16
 -2 6 13 26.56 2.3
 -2 -6 -13 23.03 2.8
 2 -6 13 29.83 3.35
 -2 6 13 31.74 6.49
 2 -6 13 22.31 4.29
 2 6 -13 26.53 4.7
 2 -6 13 27.83 4.54
 -2 6 13 32.12 4.99
 2 -6 13 27.11 3.02
 -2 -6 -13 26.56 2.4
 2 6 -13 27.85 2.65
 2 6 -13 23.6 2.53
 -2 6 13 22.82 1.73
 2 6 -13 30.1 2.83
 2 6 -13 26.39 2.92
 2 -6 12 9.99 1.93
 -2 -6 -12 10.01 1.84
 -2 6 12 9.79 1.36
 -2 6 12 11.77 4.03
 2 -6 12 8.11 2.52
 2 -6 12 8.18 2.68
 2 6 -12 8.91 2.83
 -2 6 12 7.4 1.01
 2 6 -12 9 1.59
 2 6 -12 9.52 1.54
 2 -6 12 11.98 2
 -2 -6 -12 9.35 1.41
 2 6 -12 8.79 1.68
 2 6 -12 11.09 1.75
 2 -6 11 39.69 3.62
 -2 -6 -11 43.71 3.6
 2 6 -11 31.8 4.79
 -2 -6 -11 44.13 3.59
 2 -6 11 34.97 4.79
 -2 6 11 44.18 7.03
 2 -6 11 37.34 5.17
 2 6 -11 40.38 2.99
 2 6 -11 33.55 2.88
 2 -6 11 42.77 3.56
 -2 6 11 34.95 2.06
 2 6 -11 41.78 3.55
 2 6 -11 48.78 3.4
 2 -6 10 173.51 7.95
 -2 -6 -10 168.17 7.5
 2 -6 10 166 10.66
 -2 -6 -10 189.81 7.98
 2 6 -10 140.37 9.76
 2 -6 10 166.07 10.4
 -2 6 10 179.68 13.73
 2 6 -10 141.79 6.48
 2 -6 10 170.43 7.61
 2 6 -10 200.11 7.41
 2 6 -10 175.78 7.55
 2 -6 9 209.3 11.58
 -2 -6 -9 211.64 8.68
 2 6 -9 169.52 10.4
 -2 6 9 205.29 14.2
 -2 6 8 109.03 9.82
 2 -6 8 108.66 7.78
 2 6 -8 85.51 6.77
 -2 -6 -8 99.64 5.58
 2 -6 8 110.2 7.37
 2 -6 7 106 7.28
 2 -6 7 107.58 7.24
 -2 -6 -7 86.7 5.22
 2 6 -7 92.96 6.73
 -2 6 7 111.67 9.55
 -2 6 6 6.2 2.52
 2 -6 6 5.91 1.87
[truncated: 1,280,349 more chars]
