# Supplementary material for: Organocatalytic atroposelective heterocycloaddition to access axially chiral 2-arylquinolines
Source: Commun Chem. 2021 Oct 13;4:144. doi: 10.1038/s42004-021-00580-5 (PMC9814953; doi:10.1038/s42004-021-00580-5)
Supplement: Supplementary file 4 — Supplementary Data 2 [file 42004_2021_580_MOESM4_ESM.txt]

#
# h,k,l, Fc-squared, Fo-squared, sigma(Fo-squared), status flag
#
data_exp_7060
_shelx_title ' exp_7060_a.res in P2(1)2(1)2(1)'
_shelx_refln_list_code          4
_shelx_F_calc_maximum      474.24
_exptl_crystal_F_000      2304.00
_reflns_d_resolution_high  0.8497

loop_
 _space_group_symop_operation_xyz
 'x, y, z'
 '-x+1/2, -y, z+1/2'
 '-x, y+1/2, -z+1/2'
 'x+1/2, -y+1/2, -z'

_cell_length_a    12.0514
_cell_length_b    17.6409
_cell_length_c    26.0504
_cell_angle_alpha  90.000
_cell_angle_beta   90.000
_cell_angle_gamma  90.000

_shelx_F_squared_multiplier     1.000

loop_
 _refln_index_h
 _refln_index_k
 _refln_index_l
 _refln_F_squared_calc
 _refln_F_squared_meas
 _refln_F_squared_sigma
 _refln_observed_status
   2   0   0      35477.69      33741.55       458.62 o
   4   0   0      55867.48      39770.96      1218.88 o
   6   0   0       5396.33       4601.83       250.84 o
   8   0   0       1433.42       1154.41        31.01 o
  10   0   0        964.64       1030.34        42.13 o
  12   0   0        653.15        483.42        83.41 o
  14   0   0          4.19        -18.17        18.17 o
   1   1   0         33.14         33.06         2.43 o
   2   1   0       5522.94       5352.47        63.39 o
   3   1   0        796.09        768.91        24.29 o
   4   1   0       8916.96       9234.01       146.22 o
   5   1   0        576.88        848.21        30.08 o
   6   1   0        522.73        467.20        37.76 o
   7   1   0        260.93        246.88        10.33 o
   8   1   0         83.76         70.40         6.58 o
   9   1   0       1603.54       1709.23        31.66 o
  10   1   0          7.80         -6.86         7.29 o
  11   1   0        119.91         85.72        10.80 o
  12   1   0        751.95        832.08        67.37 o
  13   1   0         25.71         46.75         8.86 o
  14   1   0          9.82        -21.85        21.85 o
   0   2   0      53377.39      42059.25      4730.56 o
   1   2   0      11313.74      10863.35       102.10 o
   2   2   0      18572.08      18677.43       148.67 o
   3   2   0     224905.22     195336.16      3107.58 o
   4   2   0       7577.73       7999.84       100.16 o
   5   2   0       9721.47       9943.11       141.10 o
   6   2   0       1497.39       1577.42        82.40 o
   7   2   0       2259.46       2224.68        38.17 o
   8   2   0        374.23        487.27        16.55 o
   9   2   0        146.78        192.41        11.09 o
  10   2   0          6.86          4.68         6.85 o
  11   2   0        490.21        395.13        21.42 o
  12   2   0         79.08         65.78         9.41 o
  13   2   0        101.76         86.79        16.11 o
  14   2   0        274.06        371.13        31.51 o
   1   3   0      21515.52      21398.51       255.25 o
   2   3   0        889.16        998.71        20.14 o
   3   3   0      48735.68      44387.50       474.64 o
   4   3   0        156.06        212.47        14.56 o
   5   3   0        436.23        494.08        24.70 o
   6   3   0        197.52        192.93        11.74 o
   7   3   0         34.78         14.74         5.57 o
   8   3   0        434.22        460.79        16.70 o
   9   3   0        167.31        128.81         9.66 o
  10   3   0        314.66        289.57        17.51 o
  11   3   0        153.01        149.06        14.43 o
  12   3   0        127.77         91.59         9.79 o
  13   3   0         47.07         20.85        12.08 o
  14   3   0          4.06         20.21        16.54 o
   0   4   0      25390.78      25691.36       563.96 o
   1   4   0         74.21         40.59         6.10 o
   2   4   0          2.83          7.34         4.00 o
   3   4   0      14569.27      13444.87       172.55 o
   4   4   0         31.72         60.04         9.80 o
   5   4   0       1807.84       1764.13        60.47 o
   6   4   0       5734.50       5639.34       101.57 o
   7   4   0        469.98        467.95        15.54 o
   8   4   0          4.71         16.27         7.41 o
   9   4   0       2376.83       2446.29        60.54 o
  10   4   0        139.21        120.26        11.13 o
  11   4   0         20.78         16.32        10.29 o
  12   4   0        254.09        190.53        14.74 o
  13   4   0        528.41        539.87        25.82 o
   1   5   0       5921.34       5176.34        68.36 o
   2   5   0         86.57        162.73         8.07 o
   3   5   0        135.34        112.51         9.54 o
   4   5   0      10693.56      10882.56       286.37 o
   5   5   0       1053.46        866.65        35.48 o
   6   5   0       3110.84       2910.16        60.16 o
   7   5   0       1053.89        935.21        22.51 o
   8   5   0        524.43        587.62        17.97 o
   9   5   0          1.61         -0.99         8.23 o
  10   5   0          7.48          4.70         8.45 o
  11   5   0        275.58        297.34        16.53 o
  12   5   0         57.85         31.25         8.13 o
  13   5   0         18.64         24.01         8.31 o
   0   6   0      11510.00      11640.16       231.96 o
   1   6   0       7061.57       6250.20        97.65 o
   2   6   0       1251.50       1250.18        32.20 o
   3   6   0       3107.04       3552.75        58.61 o
   4   6   0         11.96         38.20         9.47 o
   5   6   0       9460.30       9285.49       172.70 o
   6   6   0       3834.30       3815.11        78.59 o
   7   6   0         35.13         29.76         5.21 o
   8   6   0        659.11        643.79        19.10 o
   9   6   0         56.66         49.24         8.62 o
  10   6   0        908.99        917.12        42.84 o
  11   6   0          0.58          1.51         7.78 o
  12   6   0          0.79          6.42         6.90 o
  13   6   0         15.08         18.14         7.66 o
   1   7   0         12.70          8.47         4.55 o
   2   7   0       7743.78       6830.25        91.51 o
   3   7   0        214.82        229.66        17.73 o
   4   7   0        125.60         78.36        13.78 o
   5   7   0         27.66         71.45         6.41 o
   6   7   0       2327.67       2256.19        33.57 o
   7   7   0       1096.75       1118.56        26.16 o
   8   7   0       1388.55       1329.65        33.48 o
   9   7   0       1355.80       1422.35        43.25 o
  10   7   0        280.54        286.30        16.36 o
  11   7   0        138.95        147.06        16.09 o
  12   7   0        711.95        920.33        38.62 o
  13   7   0        176.62        166.93        23.51 o
   0   8   0         34.10          9.28         6.52 o
   1   8   0        388.00        556.40        30.45 o
   2   8   0         26.87         16.23         8.44 o
   3   8   0       1820.17       1892.02        38.81 o
   4   8   0       5882.85       5878.58        88.15 o
   5   8   0         62.11         52.82         5.98 o
   6   8   0       4331.43       4569.19        57.67 o
   7   8   0        135.44        214.82        12.11 o
   8   8   0        934.10        974.50        30.20 o
   9   8   0         81.92         81.20        11.84 o
  10   8   0       1159.32       1083.59        67.92 o
  11   8   0         36.19         74.43        15.93 o
  12   8   0         66.03         39.88        14.33 o
  13   8   0          1.29          5.16        11.38 o
   1   9   0        160.16        187.23        14.08 o
   2   9   0        722.79        719.01        18.14 o
   3   9   0          1.00          3.46         4.74 o
   4   9   0        763.26        939.33        26.82 o
   5   9   0       6258.72       6099.76        96.70 o
   6   9   0       3888.06       3899.91        57.30 o
   7   9   0        851.66        881.77        24.52 o
   8   9   0          0.70         10.68         7.54 o
   9   9   0        606.68        647.69        26.02 o
  10   9   0         35.22         41.76        10.58 o
  11   9   0         10.65          9.74         7.40 o
  12   9   0         15.06          3.04         7.54 o
   0  10   0       1725.25       1692.14        36.04 o
   1  10   0       4416.95       4559.54        51.82 o
   2  10   0          1.61          6.83         4.61 o
   3  10   0       2600.48       2750.85        55.43 o
   4  10   0        876.79        829.93        42.40 o
   5  10   0          8.15          7.28         6.48 o
   6  10   0        651.73        612.02        20.69 o
   7  10   0        650.70        678.43        25.55 o
   8  10   0       1141.13       1110.82        32.43 o
   9  10   0       1484.59       1553.92        83.22 o
  10  10   0        101.35        106.11        11.73 o
  11  10   0        451.64        327.84        22.69 o
  12  10   0         84.77         64.62         8.95 o
   1  11   0        169.40        128.55         7.79 o
   2  11   0        679.17        693.59        19.31 o
   3  11   0       1695.66       1754.10        50.90 o
   4  11   0        384.77        344.22        14.83 o
   5  11   0         51.34         56.94         8.70 o
   6  11   0         63.75         59.29         8.43 o
   7  11   0        348.57        286.59        17.21 o
   8  11   0         42.19         24.14         8.73 o
   9  11   0        102.62         76.13        10.74 o
  10  11   0        186.20        159.45        20.23 o
  11  11   0         33.43         26.00         8.22 o
  12  11   0         94.54         55.21         9.51 o
   0  12   0        302.25        274.50        16.99 o
   1  12   0       1025.02        925.27        21.89 o
   2  12   0         46.15         48.44         6.67 o
   3  12   0       5902.55       5757.33        78.22 o
   4  12   0         23.59         29.98         7.30 o
   5  12   0        640.29        653.07        20.93 o
   6  12   0       3539.76       3499.77        62.95 o
   7  12   0         23.71         25.51         8.42 o
   8  12   0        433.74        421.56        22.81 o
   9  12   0          6.32         10.71         8.97 o
  10  12   0        457.60        457.70        40.46 o
  11  12   0        122.37         85.09        11.60 o
   1  13   0       2286.79       2086.85        44.99 o
   2  13   0       5060.06       4941.55        62.69 o
   3  13   0        231.71        183.96        14.14 o
   4  13   0        505.54        534.40        20.81 o
   5  13   0         48.91         54.78         8.54 o
   6  13   0        115.34         67.71         8.68 o
   7  13   0        145.75        156.49        13.02 o
   8  13   0         70.33         70.49         9.90 o
   9  13   0        349.45        394.96        21.45 o
  10  13   0          2.90          6.31         6.97 o
  11  13   0         40.77         29.53        11.09 o
   0  14   0       4885.10       4610.22        84.92 o
   1  14   0       3329.33       3236.73        53.16 o
   2  14   0       1113.12       1106.82        29.08 o
   3  14   0         58.81         61.47         8.42 o
   4  14   0         45.92         34.98         7.77 o
   5  14   0       1638.15       1617.14        38.25 o
   6  14   0       1975.03       2071.42        43.85 o
   7  14   0         60.94         78.51        10.84 o
   8  14   0         20.37         20.87         8.34 o
   9  14   0          0.55          0.05         6.92 o
  10  14   0         18.99          7.53         6.69 o
   1  15   0         36.35         40.97         8.39 o
   2  15   0         26.51         19.38         8.60 o
   3  15   0        344.06        251.64        15.03 o
   4  15   0        192.85        230.95        13.18 o
   5  15   0        103.17         87.63         9.52 o
   6  15   0        268.01        235.89        13.56 o
   7  15   0         33.91         35.61         8.33 o
   8  15   0        275.31        256.24        15.70 o
   9  15   0         79.53         62.35         8.12 o
   0  16   0       1935.56       1951.31        64.53 o
   1  16   0       2421.52       2362.33        47.81 o
   2  16   0        155.47        150.93        13.65 o
   3  16   0        404.64        452.93        20.18 o
   4  16   0       1028.59        969.07        33.64 o
   5  16   0       1039.55        895.27        27.42 o
   6  16   0        284.42        364.44        17.81 o
   7  16   0         17.32          9.45         8.04 o
   8  16   0         16.23         14.20         6.17 o
   9  16   0        431.63        375.48        32.98 o
   1  17   0          4.09          1.12         8.10 o
   2  17   0         42.20         41.81         9.04 o
   3  17   0         64.44         59.39         9.12 o
   4  17   0         20.12         10.34         7.04 o
   5  17   0         37.37         22.20         8.79 o
   6  17   0         32.78         30.89         9.10 o
   7  17   0        150.36        143.41        13.13 o
   8  17   0         96.18        136.10        17.40 o
   0  18   0         81.99         37.17        14.70 o
   1  18   0       1704.68       1649.77        40.14 o
   2  18   0          9.13          7.93         7.67 o
   3  18   0         86.86        103.41        10.95 o
   4  18   0         48.88         27.62         8.05 o
   5  18   0        635.71        644.88        23.20 o
   6  18   0        154.43        179.98        12.97 o
   7  18   0         22.62         24.45        12.06 o
   1  19   0          0.08          0.20         8.00 o
   2  19   0        760.81        791.90        36.10 o
   3  19   0        303.76        291.71        18.84 o
   4  19   0         30.61         38.27         8.06 o
   5  19   0         60.47         51.15        11.08 o
   0  20   0        100.94        146.80        18.54 o
   1  20   0        476.26        519.91        27.33 o
   2  20   0        252.13        247.24        18.48 o
   3  20   0          1.29         -7.73         7.73 o
   1   0   1        230.06        211.28        10.38 o
   2   0   1      20284.91      20028.14       190.86 o
   3   0   1      30699.97      28675.05       289.37 o
   4   0   1      16479.64      15269.05       242.85 o
   5   0   1      19374.50      18609.67       333.31 o
   6   0   1       6947.35       6758.93       202.76 o
   7   0   1       8289.62       8646.29       106.90 o
   8   0   1         72.19         39.55         5.52 o
   9   0   1        472.21        386.53        13.72 o
  10   0   1        259.61        231.93        13.90 o
  11   0   1        142.33         89.86        10.24 o
  12   0   1          1.43          2.18         9.07 o
  13   0   1         54.19         51.94        10.81 o
  14   0   1        540.98        546.83        35.94 o
 -14   1   1         32.23        -11.23        11.23 o
 -13   1   1         70.75         43.55         9.01 o
 -12   1   1        245.02        210.45        14.29 o
 -11   1   1        555.14        518.84        23.66 o
 -10   1   1        203.09        221.04        13.31 o
  -9   1   1        149.97        182.01        10.42 o
  -8   1   1       1796.39       1894.56        34.53 o
  -7   1   1         35.14         75.42         6.46 o
  -6   1   1         41.67         50.69        16.14 o
  -5   1   1        189.92        290.43        22.02 o
  -4   1   1      13633.63      12922.34       179.54 o
  -3   1   1      26118.52      24518.79       325.43 o
  -2   1   1       8831.48       8855.83       104.63 o
  -1   1   1       1684.72       1690.56        27.28 o
   1   1   1       2113.48       2069.87        28.77 o
   2   1   1       6851.53       6615.74        91.55 o
   3   1   1      24692.70      23271.49       242.39 o
   4   1   1      13264.54      12727.46       165.54 o
   5   1   1        394.82        492.23        28.56 o
   6   1   1         85.85         70.66        21.63 o
   7   1   1         35.23         77.95         6.27 o
   8   1   1       1869.76       1977.58        32.34 o
   9   1   1        138.83        179.42        10.45 o
  10   1   1        227.28        247.44        12.25 o
  11   1   1        552.21        539.07        31.02 o
  12   1   1        246.94        203.70        27.37 o
  13   1   1         55.65         30.58         9.36 o
  14   1   1         25.87         -9.99         9.99 o
 -14   2   1         68.97        129.02        20.76 o
 -13   2   1         71.44         30.72         8.15 o
 -12   2   1        236.41        250.58        17.78 o
 -11   2   1        108.41        109.67        12.65 o
 -10   2   1        250.05        263.75        13.93 o
  -9   2   1       1036.83       1108.73        24.23 o
  -8   2   1       1301.00       1359.32        34.37 o
  -7   2   1       3247.49       3192.58        56.46 o
  -6   2   1       1600.27       1377.23        52.60 o
  -5   2   1        619.65        631.99        28.79 o
  -4   2   1      15087.47      14292.88       206.40 o
  -3   2   1      38948.76      36398.42       393.38 o
  -2   2   1       2044.98       1988.24        37.87 o
  -1   2   1      13108.99      12667.68       133.38 o
   0   2   1        326.03        370.97        23.54 o
   1   2   1      12685.09      12065.89       113.40 o
   2   2   1       1829.72       1761.92        28.22 o
   3   2   1      39556.81      36101.02       335.61 o
   4   2   1      15110.74      14406.38       156.97 o
   5   2   1        779.94        781.67        28.45 o
   6   2   1       1677.33       1480.31        54.39 o
   7   2   1       3271.02       3213.83        53.30 o
   8   2   1       1167.93       1194.18        22.87 o
   9   2   1       1040.33       1098.80        27.95 o
  10   2   1        328.58        360.14        17.36 o
  11   2   1        109.29         87.48        12.10 o
  12   2   1        237.41        287.64        16.60 o
  13   2   1         66.86         30.61        11.64 o
  14   2   1         97.99        121.67        19.83 o
 -14   3   1         73.15         83.92        24.50 o
 -13   3   1         55.72         37.97        10.43 o
 -12   3   1         18.03         17.95         7.60 o
 -11   3   1        793.68        817.75        36.68 o
 -10   3   1        741.20        694.58        25.49 o
  -9   3   1        370.29        362.27        15.69 o
  -8   3   1       1340.60       1227.84        36.05 o
  -7   3   1       3537.47       3822.19        61.80 o
  -6   3   1        227.87        249.67        13.27 o
  -5   3   1       1594.31       1381.19        42.20 o
  -4   3   1       5214.64       4765.06        90.83 o
  -3   3   1       5952.51       5860.38        70.41 o
  -2   3   1      20562.32      20257.73       222.51 o
  -1   3   1       5310.22       5300.07        82.88 o
   0   3   1       6421.26       5934.14        84.58 o
   1   3   1       5461.07       5256.15        64.95 o
   2   3   1      22368.51      21585.19       163.88 o
   3   3   1       5759.23       5505.83        65.81 o
   4   3   1       5182.88       4793.62        70.94 o
   5   3   1       1779.07       1579.48        40.79 o
   6   3   1        274.37        318.81        20.44 o
   7   3   1       3318.83       3536.99        57.61 o
   8   3   1       1402.86       1312.94        32.65 o
   9   3   1        317.53        318.63        15.82 o
  10   3   1        708.53        704.19        27.57 o
  11   3   1        726.33        766.67        47.39 o
  12   3   1         34.10         24.12         7.67 o
  13   3   1         57.04         37.46        10.37 o
  14   3   1         71.29        202.35        39.41 o
 -13   4   1         14.77          8.99         7.76 o
 -12   4   1         18.74          7.35         6.99 o
 -11   4   1        433.35        402.17        19.47 o
 -10   4   1        233.71        255.64        15.37 o
  -9   4   1        391.91        418.08        16.84 o
  -8   4   1        629.52        599.37        20.37 o
  -7   4   1       2864.97       2755.24        46.38 o
  -6   4   1       1829.45       1827.34        37.02 o
  -5   4   1       4322.87       4264.07        83.86 o
  -4   4   1        686.09        642.08        24.09 o
  -3   4   1        565.84        412.62        16.44 o
  -2   4   1       3124.14       3215.43        43.77 o
  -1   4   1      21436.76      19928.57       421.95 o
   0   4   1       1007.23        989.03        31.11 o
   1   4   1      22381.28      21808.03       761.81 o
   2   4   1       3389.40       3455.44        46.36 o
   3   4   1        809.69        630.12        20.47 o
   4   4   1        629.77        576.71        25.85 o
   5   4   1       4067.95       4101.12        81.09 o
   6   4   1       1820.14       1818.36        48.98 o
   7   4   1       3002.68       2954.81        53.98 o
   8   4   1        676.98        657.56        21.09 o
   9   4   1        293.07        309.48        15.43 o
  10   4   1        223.84        236.02        13.57 o
  11   4   1        449.22        409.15        28.94 o
  12   4   1         18.95          6.45         9.88 o
  13   4   1         13.48         14.99         7.12 o
 -13   5   1        676.39        575.39        74.30 o
 -12   5   1        179.62        198.93        13.77 o
 -11   5   1        258.43        264.11        15.61 o
 -10   5   1       1857.71       1873.70        81.13 o
  -9   5   1        319.45        338.63        15.46 o
  -8   5   1        200.52        206.58        11.60 o
  -7   5   1       1290.10       1208.35        24.43 o
  -6   5   1        950.27        912.42        21.14 o
  -5   5   1        157.04        154.38        15.75 o
  -4   5   1       1137.80       1039.12        31.01 o
  -3   5   1       7187.23       7579.72        89.22 o
  -2   5   1        340.11        293.35        12.98 o
  -1   5   1       1744.73       1709.34        36.78 o
   0   5   1        625.85        680.39        28.60 o
   1   5   1       1811.11       1843.45        46.58 o
   2   5   1        244.08        207.84        11.56 o
   3   5   1       7011.29       7296.35       122.07 o
   4   5   1       1305.17       1179.65        37.51 o
   5   5   1        101.93        125.70        14.26 o
   6   5   1       1078.52       1061.10        22.01 o
   7   5   1       1348.92       1316.04        27.77 o
   8   5   1        150.70        155.69        10.70 o
   9   5   1        277.44        281.10        16.10 o
  10   5   1       1972.11       2081.22        47.11 o
  11   5   1        282.54        291.13        18.73 o
  12   5   1        179.36        174.14        13.38 o
  13   5   1        681.69        577.90        74.07 o
 -13   6   1         90.95         80.46         9.31 o
 -12   6   1        131.74        138.59        12.68 o
 -11   6   1         54.67         48.32         9.07 o
 -10   6   1       2388.01       2590.93       126.73 o
  -9   6   1       1312.94       1355.56        41.38 o
  -8   6   1        102.80        106.05         8.01 o
  -7   6   1        658.70        612.66        16.74 o
  -6   6   1       1605.62       1501.64        30.27 o
  -5   6   1        874.85        816.30        20.57 o
  -4   6   1       3975.75       3807.52       102.39 o
  -3   6   1       8497.39       8479.31        99.95 o
  -2   6   1       1442.32       1457.98        39.19 o
  -1   6   1       1669.18       1638.41        35.24 o
   0   6   1       4341.74       3779.22       110.61 o
   1   6   1       1640.18       1655.06        46.19 o
   2   6   1       1399.65       1442.66        44.52 o
   3   6   1       8867.43       9004.45       153.79 o
   4   6   1       3933.40       3814.27        91.47 o
   5   6   1        741.00        708.77        22.29 o
   6   6   1       1289.14       1169.02        22.93 o
   7   6   1        613.73        558.11        17.56 o
   8   6   1        122.76        123.12         9.44 o
   9   6   1       1132.33       1123.87        29.24 o
  10   6   1       2285.23       2484.87        95.11 o
  11   6   1         59.08         35.81         8.82 o
  12   6   1        105.46         91.33        11.09 o
  13   6   1        101.73        131.10        18.89 o
 -13   7   1        242.25        229.06        33.97 o
 -12   7   1        343.81        299.04        35.83 o
 -11   7   1         82.48         85.49        12.27 o
 -10   7   1       1616.75       1633.12        99.49 o
  -9   7   1       1795.12       1962.95        68.55 o
  -8   7   1       1465.21       1408.05        29.75 o
  -7   7   1       2139.18       2025.15        38.28 o
  -6   7   1       3543.96       3631.62        44.97 o
  -5   7   1        834.82        752.59        18.79 o
  -4   7   1       1795.26       1662.74        50.51 o
  -3   7   1       6810.37       6594.85       106.04 o
  -2   7   1       2722.90       2695.65        62.26 o
  -1   7   1       1455.79       1323.42        43.61 o
   0   7   1         76.51         64.77         8.49 o
   1   7   1       1542.75       1420.33        52.47 o
   2   7   1       2792.53       2806.42        61.82 o
   3   7   1       7445.59       7504.25       215.61 o
   4   7   1       1810.51       1723.22        51.04 o
   5   7   1        874.08        782.81        20.21 o
   6   7   1       3735.32       3819.49        48.60 o
   7   7   1       2238.30       2074.16        39.21 o
   8   7   1       1531.27       1487.04        36.84 o
   9   7   1       1648.36       1682.61        39.50 o
  10   7   1       1571.78       1582.00        71.84 o
  11   7   1         76.97         95.50        17.74 o
  12   7   1        338.00        370.29        34.46 o
  13   7   1        246.33        235.79        34.28 o
 -13   8   1         85.43         80.34        10.27 o
 -12   8   1        341.14        324.87        34.91 o
 -11   8   1        359.15        416.18        33.10 o
 -10   8   1       1337.58       1425.23        95.65 o
  -9   8   1       1759.27       1840.25        75.27 o
  -8   8   1       2931.39       3112.86        70.79 o
  -7   8   1        706.44        759.55        22.65 o
  -6   8   1       1875.55       1849.88        33.28 o
  -5   8   1       2137.70       2573.27        38.78 o
  -4   8   1       1521.36       1832.34        32.40 o
  -3   8   1       2233.70       2070.64        38.16 o
  -2   8   1       1073.40       1126.57        40.50 o
  -1   8   1        374.67        468.87        27.88 o
   0   8   1       2927.13       2865.86       127.42 o
   1   8   1        305.04        384.62        25.88 o
   2   8   1        939.14        941.73        41.86 o
   3   8   1       2242.50       2011.66        60.85 o
   4   8   1       1711.19       2075.90        33.88 o
   5   8   1       2048.12       2465.00        41.01 o
   6   8   1       1811.95       1805.12        43.12 o
   7   8   1        858.90        922.02        25.21 o
   8   8   1       2919.78       3173.07        81.08 o
   9   8   1       1938.85       2008.56        58.67 o
  10   8   1       1334.81       1385.17        92.75 o
  11   8   1        338.02        386.50        30.59 o
  12   8   1        316.47        283.31        29.87 o
  13   8   1         88.22         20.60         9.06 o
 -12   9   1        480.79        368.48        52.56 o
 -11   9   1        187.97        178.60        15.01 o
 -10   9   1        796.02        931.13        61.90 o
  -9   9   1        309.38        338.87        21.74 o
  -8   9   1        658.83        651.02        20.66 o
  -7   9   1        405.23        378.37        15.70 o
  -6   9   1       1648.77       1564.22        29.29 o
  -5   9   1        584.91        745.92        20.14 o
  -4   9   1       2573.03       2506.13        39.29 o
  -3   9   1       3007.63       2930.65       116.48 o
  -2   9   1        279.15        282.28        11.35 o
  -1   9   1        963.32        983.61        34.20 o
   0   9   1       3357.59       3553.96        86.73 o
   1   9   1        909.50        888.88        30.26 o
   2   9   1        223.81        221.23        11.40 o
   3   9   1       2862.80       2930.40        85.18 o
   4   9   1       2531.85       2427.48        43.21 o
   5   9   1        539.45        670.74        17.21 o
   6   9   1       1712.72       1658.99        35.11 o
   7   9   1        328.74        299.70        14.65 o
   8   9   1        619.21        594.58        23.77 o
   9   9   1        289.09        332.48        17.29 o
  10   9   1        889.28        995.84        60.42 o
  11   9   1        188.73        147.26        13.08 o
  12   9   1        450.66        359.26        51.09 o
 -12  10   1        478.23        392.31        35.62 o
 -11  10   1        148.86        103.59        19.75 o
 -10  10   1        751.29        742.64        55.97 o
  -9  10   1        852.83        888.17        54.22 o
  -8  10   1       1126.98       1126.77        29.27 o
  -7  10   1         97.51         93.26         8.75 o
  -6  10   1       3563.73       3417.25        62.39 o
  -5  10   1       1010.15       1014.51        31.33 o
  -4  10   1        175.18        144.51        11.79 o
  -3  10   1       4191.89       4236.04        65.07 o
  -2  10   1        828.00        938.04        21.02 o
  -1  10   1       1638.26       1512.93        26.08 o
   0  10   1       1375.79       1534.42        32.07 o
   1  10   1       1673.21       1555.76        26.36 o
   2  10   1        703.75        801.12        20.73 o
   3  10   1       4284.28       4346.25        64.85 o
   4  10   1        166.44        126.53        10.26 o
   5  10   1       1048.69       1019.89        30.82 o
   6  10   1       3676.82       3576.90        57.05 o
   7  10   1         69.76         73.21         9.59 o
   8  10   1       1062.84       1080.31        36.01 o
   9  10   1        833.07        848.97        49.97 o
  10  10   1        810.60        833.91        64.45 o
  11  10   1        145.93        139.85        18.31 o
  12  10   1        483.75        353.02        46.86 o
 -12  11   1         55.66         27.13        10.69 o
 -11  11   1        825.13        891.28        66.90 o
 -10  11   1         38.35         36.20         9.68 o
  -9  11   1       1126.84       1138.60        48.41 o
  -8  11   1        475.91        447.34        22.35 o
  -7  11   1        512.62        488.32        19.68 o
  -6  11   1        457.67        448.77        17.54 o
  -5  11   1       1541.51       1343.08        62.92 o
  -4  11   1        342.87        291.10        16.03 o
  -3  11   1        717.49        667.81        22.11 o
  -2  11   1       1101.44       1174.35        24.60 o
  -1  11   1       3659.62       3603.50        48.75 o
   0  11   1        146.13        183.12         9.73 o
   1  11   1       3511.46       3385.20        57.39 o
   2  11   1       1158.73       1227.10        24.86 o
   3  11   1        739.53        719.94        20.50 o
   4  11   1        275.11        245.73        12.95 o
   5  11   1       1412.11       1189.01        42.17 o
   6  11   1        498.87        495.80        19.47 o
   7  11   1        492.32        495.81        22.15 o
   8  11   1        589.48        515.69        24.45 o
   9  11   1       1142.18       1050.80        95.00 o
  10  11   1         37.99         38.19         8.11 o
  11  11   1        798.95        571.15        32.33 o
  12  11   1         36.08         38.13        14.82 o
 -11  12   1        363.99        363.40        36.28 o
 -10  12   1        255.97        266.37        22.88 o
  -9  12   1          4.61          3.94         8.71 o
  -8  12   1        476.40        436.25        21.46 o
  -7  12   1       1648.85       1723.29        51.90 o
  -6  12   1       1242.51       1166.84        34.02 o
  -5  12   1         13.33         15.63         6.48 o
  -4  12   1        837.05        940.63        25.03 o
  -3  12   1        256.93        228.27        15.23 o
  -2  12   1        188.57        210.19        11.36 o
  -1  12   1        157.01        132.43         8.85 o
   0  12   1       3665.69       3558.62        46.00 o
   1  12   1        185.17        146.75         9.25 o
   2  12   1        189.76        217.27        10.70 o
   3  12   1        225.07        197.13        12.60 o
   4  12   1        734.69        814.22        23.25 o
   5  12   1          9.99         10.55         6.47 o
   6  12   1       1201.46       1114.34        36.21 o
   7  12   1       1771.59       1878.32        57.30 o
   8  12   1        475.58        443.59        24.38 o
   9  12   1          3.67         10.56         7.78 o
  10  12   1        232.21        245.20        13.67 o
  11  12   1        385.45        387.16        30.55 o
 -11  13   1         19.33         13.27        11.43 o
 -10  13   1        454.44        443.84        23.44 o
  -9  13   1        369.40        355.32        28.21 o
  -8  13   1        324.05        359.83        21.93 o
  -7  13   1        436.97        457.02        19.17 o
  -6  13   1        517.67        506.06        19.21 o
  -5  13   1        456.86        465.89        18.84 o
  -4  13   1         95.22         92.01        10.14 o
  -3  13   1       1439.90       1459.65        35.35 o
  -2  13   1       8707.98       8361.04        91.09 o
  -1  13   1        486.00        459.65        18.64 o
   0  13   1          5.67          6.03         5.13 o
   1  13   1        508.06        498.16        19.50 o
   2  13   1       8490.88       8077.93        86.75 o
   3  13   1       1516.05       1505.85        37.60 o
   4  13   1        113.93        117.11        11.66 o
   5  13   1        468.93        495.13        20.69 o
   6  13   1        600.54        604.58        24.37 o
   7  13   1        422.44        427.42        19.78 o
   8  13   1        290.52        294.02        17.17 o
   9  13   1        329.04        344.28        21.23 o
  10  13   1        435.51        431.17        25.53 o
  11  13   1         18.14         14.50        17.56 o
 -10  14   1        196.72        232.59        15.65 o
  -9  14   1         35.40         23.92         7.88 o
  -8  14   1        325.57        295.44        19.23 o
  -7  14   1        310.92        338.71        22.23 o
  -6  14   1        297.19        279.66        15.40 o
  -5  14   1        425.17        437.95        19.97 o
  -4  14   1        449.51        450.07        17.53 o
  -3  14   1       1280.90       1291.44        29.18 o
  -2  14   1       1187.63       1113.85        26.23 o
  -1  14   1        891.84        922.50        24.99 o
   0  14   1        156.26        125.14        10.45 o
   1  14   1        933.50        962.58        31.12 o
   2  14   1       1214.26       1137.23        31.62 o
   3  14   1       1312.70       1295.86        34.40 o
   4  14   1        375.14        372.57        16.70 o
   5  14   1        426.90        413.01        21.74 o
   6  14   1        253.74        252.75        15.82 o
   7  14   1        325.13        374.08        20.26 o
   8  14   1        363.31        351.78        17.66 o
   9  14   1         39.19         35.90         8.04 o
  10  14   1        206.33        223.08        14.43 o
  -9  15   1         22.19         29.72         7.95 o
  -8  15   1         75.81         80.61         9.39 o
  -7  15   1         69.98         65.46        11.27 o
  -6  15   1         34.74         36.32         8.26 o
  -5  15   1       1325.35       1355.85        32.00 o
  -4  15   1        284.09        293.33        15.00 o
  -3  15   1        391.32        419.93        17.52 o
  -2  15   1       3772.51       3896.82        65.40 o
  -1  15   1        337.30        360.87        17.36 o
   0  15   1         30.50         23.47         7.95 o
   1  15   1        533.52        539.12        20.80 o
   2  15   1       3753.08       3763.43        65.41 o
   3  15   1        377.17        388.99        19.26 o
   4  15   1        313.48        304.44        16.29 o
   5  15   1       1299.99       1285.51        35.62 o
   6  15   1         38.11         29.01         7.10 o
   7  15   1         65.44         57.16         8.59 o
   8  15   1         89.32        100.07        10.56 o
   9  15   1         25.28         24.99         7.15 o
  -8  16   1         15.40          8.20         5.83 o
  -7  16   1        646.75        606.83        21.58 o
  -6  16   1         13.69         13.06         7.12 o
  -5  16   1        231.77        190.89        12.38 o
  -4  16   1         89.54        100.11        11.14 o
  -3  16   1       1389.55       1273.36        33.81 o
  -2  16   1       3661.81       3846.57        66.31 o
  -1  16   1       1975.92       2126.99        45.18 o
   0  16   1       2218.76       2134.80        47.94 o
   1  16   1       1911.11       1996.00        46.31 o
   2  16   1       3548.45       3672.92        72.90 o
   3  16   1       1402.04       1279.79        39.78 o
   4  16   1         81.85         89.25        12.57 o
   5  16   1        253.99        212.14        14.52 o
   6  16   1         17.03          5.70         7.18 o
   7  16   1        625.17        586.58        22.69 o
   8  16   1         25.84         11.39         6.44 o
   9  16   1         41.61         58.87        14.80 o
  -8  17   1         68.25         69.15        17.12 o
  -7  17   1        212.40        243.13        16.84 o
  -6  17   1         72.63         62.31         9.97 o
  -5  17   1        104.55        108.01        11.47 o
  -4  17   1        628.69        554.18        23.63 o
  -3  17   1        723.09        677.45        23.89 o
  -2  17   1        146.33        129.38        12.49 o
  -1  17   1         99.89        101.71        11.75 o
   0  17   1        551.13        570.72        26.31 o
   1  17   1        109.84        109.55        11.75 o
   2  17   1        140.05        135.08        12.84 o
   3  17   1        671.28        636.16        23.12 o
   4  17   1        631.33        593.92        24.09 o
   5  17   1         91.23         87.91         9.89 o
   6  17   1         73.01         77.67        12.07 o
   7  17   1        211.16        241.43        16.88 o
   8  17   1         63.56         53.74        12.90 o
  -7  18   1         33.76         28.60        11.68 o
  -6  18   1        670.16        768.49        25.05 o
  -5  18   1        214.71        198.69        12.40 o
  -4  18   1        492.29        488.37        21.34 o
  -3  18   1        106.90        107.60        12.05 o
  -2  18   1       1251.30       1225.79        34.83 o
  -1  18   1         95.54         88.48        12.89 o
   0  18   1        504.56        434.75        26.91 o
   1  18   1         92.83         87.55        10.39 o
   2  18   1       1307.62       1286.52        34.64 o
   3  18   1        117.60        120.63        12.56 o
   4  18   1        528.99        521.06        21.09 o
   5  18   1        171.12        162.69        12.44 o
   6  18   1        659.98        728.86        24.75 o
   7  18   1         30.09         12.13        10.11 o
  -5  19   1        614.04        701.70        28.20 o
  -4  19   1        337.41        364.35        18.40 o
  -3  19   1         85.80         84.54        10.49 o
  -2  19   1        538.71        525.80        27.68 o
  -1  19   1        174.39        200.10        16.15 o
   0  19   1        169.29        170.50        15.79 o
   1  19   1        155.42        188.13        15.78 o
   2  19   1        532.86        522.09        27.90 o
   3  19   1         78.52         72.97        10.22 o
   4  19   1        333.01        355.99        18.15 o
   5  19   1        633.27        697.07        25.76 o
  -3  20   1        252.92        281.60        18.37 o
  -2  20   1        119.30        146.61        16.22 o
  -1  20   1        390.34        411.68        19.99 o
   0  20   1          2.57          9.09         9.81 o
   1  20   1        387.72        403.85        27.63 o
   2  20   1        114.57        110.71        12.40 o
   3  20   1        207.00        220.44        15.15 o
   0   0   2        617.02        910.87        41.04 o
   1   0   2        378.97        299.00        13.34 o
   2   0   2        352.76        407.63        20.40 o
   3   0   2        154.63        203.56        12.87 o
   4   0   2       2174.57       1559.29        46.44 o
   5   0   2       4174.03       4717.62       116.07 o
   6   0   2      20725.58      19388.04       424.69 o
   7   0   2       2509.88       2639.63        35.53 o
   8   0   2       1552.07       1608.01        26.69 o
   9   0   2        850.04        801.24        21.42 o
  10   0   2         64.89         51.66         8.04 o
  11   0   2          2.23          1.30         8.03 o
  12   0   2        517.27        459.54        35.71 o
  13   0   2         80.75         58.67        12.81 o
  14   0   2         69.94        -12.55        12.55 o
 -14   1   2         20.45          0.07        11.54 o
 -13   1   2        514.65        426.25        21.94 o
 -12   1   2         27.26         36.83         7.96 o
 -11   1   2        327.13        357.47        18.52 o
 -10   1   2       2283.52       2429.10        41.27 o
  -9   1   2        182.56        176.26        11.27 o
  -8   1   2         50.88         33.58         5.61 o
  -7   1   2       2841.80       2803.15        43.24 o
  -6   1   2       5708.42       5504.49       131.16 o
  -5   1   2        143.19        218.81        19.92 o
  -4   1   2       4885.33       4651.36        95.91 o
  -3   1   2      35182.24      33371.53       316.04 o
  -2   1   2       8759.57       8438.12       103.05 o
  -1   1   2        921.36        973.17        15.52 o
   0   1   2      21490.42      21888.85       259.25 o
   1   1   2       1021.37       1052.73        22.35 o
   2   1   2       8618.69       8137.20       124.59 o
   3   1   2      35726.29      33234.23       369.98 o
   4   1   2       5045.60       4875.63        87.26 o
   5   1   2         83.81        152.72        17.46 o
   6   1   2       5610.12       5671.31       142.65 o
   7   1   2       2805.90       2734.37        37.23 o
   8   1   2         45.71         24.01         5.03 o
   9   1   2        252.53        259.39        12.86 o
  10   1   2       2374.42       2501.45        54.71 o
  11   1   2        357.41        398.49        26.95 o
  12   1   2         47.80         21.19         8.21 o
  13   1   2        521.08        478.61        28.95 o
  14   1   2         23.43        -15.65        15.65 o
 -14   2   2         86.96        138.03        26.14 o
 -13   2   2        285.90        216.46        14.13 o
 -12   2   2        371.63        322.23        21.60 o
 -11   2   2        243.41        234.04        17.15 o
 -10   2   2        734.05        708.01        22.20 o
  -9   2   2       3551.43       3626.66        66.86 o
  -8   2   2        784.01        769.92        20.06 o
  -7   2   2       3518.90       3622.33        53.06 o
  -6   2   2       3300.06       3436.22        75.38 o
  -5   2   2       8659.84       8514.24       126.76 o
  -4   2   2        114.75         94.46        10.03 o
  -3   2   2      38303.52      35153.04       292.70 o
  -2   2   2       3711.02       3807.17        54.43 o
  -1   2   2       5411.49       5159.32        57.69 o
   0   2   2       5822.04       6200.60        81.70 o
   1   2   2       4714.11       4444.68        58.18 o
   2   2   2       3768.03       3793.43        48.09 o
   3   2   2      39169.54      35463.50       312.69 o
   4   2   2        167.51        145.49         9.78 o
   5   2   2       8339.83       8538.49       132.48 o
   6   2   2       3663.81       3850.63       104.38 o
   7   2   2       3232.38       3388.20        59.44 o
   8   2   2        897.15        880.08        20.43 o
   9   2   2       3623.65       3658.82        63.11 o
  10   2   2        828.75        801.31        25.51 o
  11   2   2        288.57        298.02        20.28 o
  12   2   2        380.74        323.03        33.59 o
  13   2   2        290.58        218.88        21.69 o
  14   2   2         93.04         93.73        18.53 o
 -14   3   2         89.50        132.31        27.57 o
 -13   3   2        525.21        489.70        67.47 o
 -12   3   2        468.12        395.51        19.07 o
 -11   3   2        321.61        292.81        18.60 o
 -10   3   2       2829.63       2772.59        60.40 o
  -9   3   2       2676.75       2720.36        56.58 o
  -8   3   2         63.86         36.05         6.65 o
  -7   3   2       2073.92       2257.21        38.18 o
  -6   3   2       4392.10       4355.56        67.32 o
  -5   3   2       5251.97       5354.10        92.75 o
  -4   3   2      14522.81      12943.08       174.52 o
  -3   3   2       4525.39       3982.62        53.38 o
  -2   3   2       1306.54       1461.04        32.16 o
  -1   3   2       8180.99       8037.17       119.44 o
   0   3   2       1292.57       1264.74        31.54 o
   1   3   2       8283.29       7988.23       110.53 o
   2   3   2       1274.45       1359.47        24.12 o
   3   3   2       4226.33       3689.83        52.80 o
   4   3   2      15059.38      13579.54       198.90 o
   5   3   2       5067.38       5144.93        91.35 o
   6   3   2       4732.58       4849.30        93.59 o
   7   3   2       2179.62       2375.83        43.07 o
   8   3   2         40.79         23.09         5.49 o
   9   3   2       2788.85       2890.35        58.70 o
  10   3   2       2980.88       2943.20        69.15 o
  11   3   2        321.94        293.46        17.88 o
  12   3   2        436.28        370.43        22.30 o
  13   3   2        538.11        505.88        41.36 o
 -13   4   2         74.85         63.28        11.20 o
 -12   4   2         49.42         21.92         7.23 o
 -11   4   2        444.32        385.37        20.47 o
 -10   4   2       1219.67       1188.82        31.68 o
  -9   4   2       1120.95       1145.67        33.41 o
  -8   4   2         49.65         47.32         7.32 o
  -7   4   2        325.16        305.06        13.11 o
  -6   4   2       3367.73       3478.88        56.29 o
  -5   4   2        327.47        278.09        16.02 o
  -4   4   2      14181.96      13845.33       203.08 o
  -3   4   2        277.98        264.01        13.77 o
  -2   4   2       6811.77       7144.16        85.53 o
  -1   4   2       4598.51       4369.46        64.50 o
   0   4   2      12409.95      12118.11       156.87 o
   1   4   2       4252.37       4103.89        97.54 o
   2   4   2       6843.46       7013.38        79.67 o
   3   4   2        282.23        254.93        11.20 o
   4   4   2      14185.53      13874.35       254.52 o
   5   4   2        455.90        399.57        22.26 o
   6   4   2       3554.64       3756.79        97.87 o
   7   4   2        393.90        341.17        14.21 o
   8   4   2         30.69         24.10         6.52 o
   9   4   2       1276.62       1320.79        30.01 o
  10   4   2       1278.98       1305.80        45.29 o
  11   4   2        465.69        430.77        20.06 o
  12   4   2         33.98         12.27         9.92 o
  13   4   2         88.95         93.71        10.01 o
 -13   5   2         83.82         81.50         8.91 o
 -12   5   2        246.26        222.70        12.83 o
 -11   5   2        343.08        334.67        18.75 o
 -10   5   2        380.42        395.30        20.42 o
  -9   5   2        757.52        807.75        28.61 o
  -8   5   2        235.32        227.44        12.12 o
  -7   5   2       8976.37       8657.69       171.40 o
  -6   5   2       1707.06       1688.65        31.78 o
  -5   5   2        262.53        198.28        18.30 o
  -4   5   2       3549.11       3477.27        59.41 o
  -3   5   2        972.06        904.47        27.74 o
  -2   5   2       1640.19       1415.95        30.60 o
  -1   5   2       9773.60       8695.70       107.65 o
   0   5   2       6983.28       6666.42       114.50 o
   1   5   2      10095.05       9377.34       132.55 o
   2   5   2       1721.32       1476.85        42.11 o
   3   5   2        829.30        762.64        26.35 o
   4   5   2       3500.44       3421.49        62.56 o
   5   5   2        475.69        360.19        22.79 o
   6   5   2       1820.32       1752.35        30.42 o
   7   5   2       8846.35       8442.26       151.23 o
   8   5   2        199.02        199.97        11.17 o
   9   5   2        785.97        850.79        23.06 o
  10   5   2        318.01        327.76        17.55 o
  11   5   2        290.74        285.15        19.94 o
  12   5   2        234.37        211.61        14.64 o
  13   5   2         92.32        117.56        25.23 o
 -13   6   2        343.37        282.17        24.37 o
 -12   6   2        140.97        129.84        18.01 o
 -11   6   2        349.40        401.58        24.78 o
 -10   6   2        181.07        204.84        13.55 o
  -9   6   2        106.85        104.36         8.73 o
  -8   6   2        635.42        604.73        17.69 o
  -7   6   2       2881.20       2872.17        67.68 o
  -6   6   2       3670.47       3576.28        52.48 o
  -5   6   2       4514.15       4892.08        67.55 o
  -4   6   2       3573.20       3615.26        65.53 o
  -3   6   2       1917.60       1791.91        41.55 o
  -2   6   2        489.21        446.06        16.68 o
  -1   6   2        107.62         76.82         8.22 o
   0   6   2       6483.12       6480.65       205.37 o
   1   6   2         88.76         38.90         9.43 o
   2   6   2        571.51        579.83        38.95 o
   3   6   2       1761.33       1771.54        72.24 o
   4   6   2       3341.69       3483.91        68.62 o
   5   6   2       4103.40       4407.58        72.66 o
   6   6   2       3636.22       3533.31        51.45 o
   7   6   2       3142.10       3099.93        60.15 o
   8   6   2        571.45        556.74        17.43 o
   9   6   2         97.34         97.23         9.40 o
  10   6   2        165.25        192.06        13.89 o
  11   6   2        346.87        403.22        25.67 o
  12   6   2        133.69        154.11        26.37 o
  13   6   2        318.18        333.78        33.52 o
 -13   7   2         42.69         34.62         7.87 o
 -12   7   2        446.70        410.47        39.55 o
 -11   7   2         72.02         93.64        10.24 o
 -10   7   2       1793.61       1850.33       122.77 o
  -9   7   2       1346.10       1395.43        58.86 o
  -8   7   2        312.69        314.11        14.48 o
  -7   7   2        484.54        484.83        15.71 o
  -6   7   2        460.79        415.70        13.46 o
  -5   7   2       1700.54       1854.40        37.54 o
  -4   7   2      14190.25      15487.42       209.97 o
  -3   7   2       5998.74       6021.94       110.37 o
  -2   7   2      10931.65      10135.65       187.75 o
  -1   7   2      10210.59      10476.78       219.78 o
   0   7   2       2465.52       2606.87        80.83 o
   1   7   2      10188.20      10683.09       349.38 o
   2   7   2      10482.54       9595.59       154.31 o
   3   7   2       5932.28       6118.96       131.91 o
   4   7   2      14380.15      15931.67       325.90 o
   5   7   2       1691.58       1869.86        32.97 o
   6   7   2        443.03        393.47        14.29 o
   7   7   2        528.19        545.04        17.45 o
   8   7   2        503.96        499.62        18.78 o
   9   7   2       1444.21       1480.68        47.77 o
  10   7   2       1883.28       1935.54        91.43 o
  11   7   2         46.90         66.81        13.86 o
  12   7   2        445.76        461.84        42.17 o
  13   7   2         47.55         73.71        23.11 o
 -13   8   2         33.68         14.37         8.84 o
 -12   8   2        120.42        119.03        12.01 o
 -11   8   2        159.23        123.74        16.77 o
 -10   8   2       1001.10       1092.85        54.95 o
  -9   8   2        547.83        593.45        24.11 o
  -8   8   2       6329.41       6678.52       145.57 o
  -7   8   2         32.86         38.38         6.39 o
  -6   8   2        828.59        816.67        21.31 o
  -5   8   2        133.78        146.62         8.29 o
  -4   8   2        237.86        257.33        11.32 o
  -3   8   2       1769.39       1869.14        45.01 o
  -2   8   2       1503.49       1672.72        45.09 o
  -1   8   2       2177.38       2287.40        55.79 o
   0   8   2         58.47         37.55         8.88 o
   1   8   2       2052.30       2153.18        68.29 o
   2   8   2       1339.64       1480.92        46.72 o
   3   8   2       1991.12       2122.73        50.89 o
   4   8   2        407.28        424.41        14.46 o
   5   8   2        165.70        192.26        11.32 o
   6   8   2        789.29        801.37        21.38 o
   7   8   2         58.73         58.13         7.35 o
   8   8   2       6137.87       6426.22       129.18 o
   9   8   2        579.24        584.67        21.56 o
  10   8   2       1034.47       1202.37        46.27 o
  11   8   2        145.40        151.85        21.02 o
  12   8   2        110.05        111.41        12.87 o
  13   8   2         45.09          9.31        13.78 o
 -12   9   2         99.17         67.73        16.11 o
 -11   9   2         46.32         56.86        10.34 o
 -10   9   2        222.23        209.95        15.88 o
  -9   9   2       2035.54       2206.57       105.04 o
  -8   9   2       3049.73       3192.62        99.46 o
  -7   9   2        552.56        595.22        18.23 o
  -6   9   2        915.45       1047.92        23.46 o
  -5   9   2        190.87        241.13        10.85 o
  -4   9   2       2061.28       2304.72        39.48 o
  -3   9   2         16.35          5.70         4.41 o
  -2   9   2        555.56        558.95        16.59 o
  -1   9   2       2311.58       2314.75        42.69 o
   0   9   2       9157.55       9345.72       138.68 o
   1   9   2       2104.47       2066.36        43.76 o
   2   9   2        540.74        547.57        16.86 o
   3   9   2         17.62          5.99         4.45 o
   4   9   2       1954.84       2220.52        39.60 o
   5   9   2        104.27        154.53         9.08 o
   6   9   2        934.25       1043.45        24.86 o
   7   9   2        484.48        499.85        18.71 o
   8   9   2       2928.94       2994.68        81.87 o
   9   9   2       1933.02       1933.42        71.12 o
  10   9   2        219.78        247.94        33.72 o
  11   9   2         35.73         48.22        12.14 o
  12   9   2        108.03         79.52        16.42 o
 -12  10   2         90.64         57.51         9.11 o
 -11  10   2        358.31        315.15        24.35 o
 -10  10   2        161.04        152.36        14.42 o
  -9  10   2       1506.91       1385.33        43.40 o
  -8  10   2        906.48        934.31        31.63 o
  -7  10   2       3558.39       3455.33        81.55 o
  -6  10   2        269.89        256.36        14.04 o
  -5  10   2         85.78         72.67         8.23 o
  -4  10   2         63.41         70.44         8.12 o
  -3  10   2        614.70        659.11        25.98 o
  -2  10   2        499.98        519.55        16.23 o
  -1  10   2        406.51        513.19        15.31 o
   0  10   2         53.97         90.43         6.01 o
   1  10   2        444.33        527.67        14.46 o
   2  10   2        549.33        563.24        15.04 o
   3  10   2        549.09        599.26        18.45 o
   4  10   2         41.53         40.79         6.43 o
   5  10   2        121.38        131.32         9.91 o
   6  10   2        287.93        289.73        14.93 o
   7  10   2       3475.89       3439.31        73.19 o
   8  10   2        880.04        917.51        37.93 o
   9  10   2       1619.99       1550.10        89.30 o
  10  10   2        194.28        192.58        17.83 o
  11  10   2        378.17        358.05        36.04 o
  12  10   2        111.15         69.58        18.07 o
 -11  11   2        274.45        269.46        22.60 o
 -10  11   2        229.22        213.33        15.66 o
  -9  11   2        686.37        714.23        32.70 o
  -8  11   2        346.20        379.81        18.77 o
  -7  11   2          6.06          7.47         7.13 o
  -6  11   2       1017.41       1010.78        34.94 o
  -5  11   2        799.15        745.08        32.10 o
  -4  11   2         19.31         22.72         5.68 o
  -3  11   2         37.65         36.12         6.77 o
  -2  11   2        310.36        326.92        13.39 o
  -1  11   2       1229.11       1032.68        22.98 o
   0  11   2        132.16        112.52         8.55 o
   1  11   2       1242.22       1047.61        20.62 o
   2  11   2        304.05        316.64        12.05 o
   3  11   2         17.98         14.56         5.20 o
   4  11   2         56.84         51.97         6.33 o
   5  11   2        797.47        790.49        23.19 o
   6  11   2        976.69        932.24        46.97 o
   7  11   2          7.92         19.79         8.84 o
   8  11   2        361.22        392.07        22.79 o
   9  11   2        672.68        688.99        58.84 o
  10  11   2        251.99        227.63        17.03 o
  11  11   2        291.54        241.79        31.31 o
 -11  12   2         29.71         20.18         8.49 o
 -10  12   2        209.82        203.04        22.04 o
  -9  12   2        111.63        139.81        13.37 o
  -8  12   2       1362.01       1373.61        37.70 o
  -7  12   2       1039.90       1058.81        38.24 o
  -6  12   2        474.07        425.04        15.80 o
  -5  12   2        585.46        572.33        19.00 o
  -4  12   2       1362.09       1409.58        32.91 o
  -3  12   2        221.09        208.73        13.36 o
  -2  12   2        148.61        140.94         9.12 o
  -1  12   2       1080.95       1011.29        22.52 o
   0  12   2       1355.69       1250.88        24.51 o
   1  12   2        972.94        914.82        21.29 o
   2  12   2        157.30        155.43         9.37 o
   3  12   2        356.88        339.75        15.48 o
   4  12   2       1375.98       1409.49        32.64 o
   5  12   2        574.27        551.82        24.31 o
   6  12   2        648.31        595.52        24.69 o
   7  12   2       1010.12        995.80        37.67 o
   8  12   2       1286.26       1219.62        60.66 o
   9  12   2        136.65        135.26        12.63 o
  10  12   2        188.14        180.21        15.81 o
  11  12   2         16.86         12.35         6.42 o
 -11  13   2         77.92         36.75        14.50 o
 -10  13   2        658.75        626.22        32.54 o
  -9  13   2        635.37        593.80        29.26 o
  -8  13   2        608.23        626.40        28.26 o
  -7  13   2         64.66         85.75        10.47 o
  -6  13   2        738.00        787.79        23.76 o
  -5  13   2       2261.27       2240.33        42.25 o
  -4  13   2         59.65         48.60         8.42 o
  -3  13   2        266.46        307.11        14.49 o
  -2  13   2       1058.03       1007.67        24.23 o
  -1  13   2         55.23         55.18         7.02 o
   0  13   2        600.77        564.72        17.26 o
   1  13   2         42.92         32.99         6.33 o
   2  13   2        950.11        877.31        24.92 o
   3  13   2        265.64        296.48        15.98 o
   4  13   2         80.90         60.88         9.30 o
   5  13   2       2191.51       2181.58        49.47 o
   6  13   2        652.67        702.78        26.35 o
   7  13   2         70.58         97.02        11.61 o
   8  13   2        623.06        623.49        21.49 o
   9  13   2        551.69        506.14        22.59 o
  10  13   2        627.56        640.10        50.19 o
  11  13   2         68.53         73.10        24.50 o
 -10  14   2        161.41        167.99        12.75 o
  -9  14   2        130.39        129.14        12.43 o
  -8  14   2         86.68        121.69        12.15 o
  -7  14   2        409.66        443.87        24.78 o
  -6  14   2        179.48        207.44        13.99 o
  -5  14   2        516.08        540.34        22.70 o
  -4  14   2       3243.46       3299.91        49.90 o
  -3  14   2        665.01        669.67        20.99 o
  -2  14   2        307.75        289.92        15.55 o
  -1  14   2        215.32        199.47        12.12 o
   0  14   2        297.24        279.69        13.71 o
   1  14   2        272.17        254.52        13.94 o
   2  14   2        245.43        232.48        15.06 o
   3  14   2        557.54        566.06        22.35 o
   4  14   2       3124.67       3033.06        59.71 o
   5  14   2        519.16        536.54        24.31 o
   6  14   2        189.87        210.14        15.49 o
   7  14   2        404.13        402.09        20.68 o
   8  14   2         93.88        108.16        10.23 o
   9  14   2        139.76        146.49        11.51 o
  10  14   2        170.04        185.11        14.76 o
  -9  15   2         77.78         92.11         9.10 o
  -8  15   2          4.17          7.99         6.77 o
  -7  15   2        949.35        977.77        31.05 o
  -6  15   2        461.54        428.85        18.17 o
  -5  15   2        921.43        949.63        28.76 o
  -4  15   2        552.82        542.46        21.02 o
  -3  15   2       1558.79       1504.62        33.56 o
  -2  15   2        538.21        555.88        20.13 o
  -1  15   2       2690.59       2760.17        45.58 o
   0  15   2          0.60         -7.88         7.88 o
   1  15   2       2629.42       2682.22        52.43 o
   2  15   2        522.73        525.82        33.02 o
   3  15   2       1521.15       1455.53        39.65 o
   4  15   2        589.06        547.09        24.02 o
   5  15   2        867.13        829.41        29.91 o
   6  15   2        416.92        385.70        18.39 o
   7  15   2        943.99        971.34        30.73 o
   8  15   2          9.78         21.78         6.70 o
   9  15   2         59.27         62.23         9.41 o
  -8  16   2          5.41         -1.16         5.93 o
  -7  16   2        335.44        357.58        16.67 o
  -6  16   2         42.68         36.99         7.96 o
  -5  16   2        271.37        269.56        14.61 o
  -4  16   2         33.78         25.50         8.67 o
  -3  16   2        952.10        947.41        26.84 o
  -2  16   2        393.37        392.29        19.12 o
  -1  16   2        226.66        206.72        14.88 o
   0  16   2         26.73         20.58         8.74 o
   1  16   2        242.01        208.32        15.55 o
   2  16   2        384.45        371.68        19.94 o
   3  16   2        861.97        812.84        26.66 o
   4  16   2         56.77         37.86         9.96 o
   5  16   2        273.27        295.72        16.66 o
   6  16   2         38.23         30.20         7.18 o
   7  16   2        323.46        331.35        17.04 o
   8  16   2          3.64         -1.46         6.78 o
  -8  17   2        116.90         54.31        22.66 o
  -7  17   2        280.70        276.90        17.40 o
  -6  17   2         74.89         75.78        10.42 o
  -5  17   2         62.50         50.15         7.76 o
  -4  17   2        719.51        665.40        25.80 o
  -3  17   2        251.71        245.79        16.07 o
  -2  17   2       1636.62       1651.77        43.40 o
  -1  17   2        829.04        917.98        30.59 o
   0  17   2       1225.28       1212.81        38.26 o
   1  17   2        810.71        875.33        29.96 o
   2  17   2       1579.57       1630.61        40.61 o
   3  17   2        237.40        236.28        15.60 o
   4  17   2        760.32        719.10        26.38 o
   5  17   2         72.81         60.91         8.88 o
   6  17   2         59.33         53.30         9.29 o
   7  17   2        269.79        276.86        19.70 o
   8  17   2        115.91        123.24        19.21 o
  -7  18   2        166.96        112.10        28.79 o
  -6  18   2         28.86         24.73         7.20 o
  -5  18   2          7.20         -7.24         7.24 o
  -4  18   2        138.15        139.76        11.25 o
  -3  18   2        141.02        157.93        13.97 o
  -2  18   2        128.53        142.01        13.46 o
  -1  18   2         46.85         37.70        10.18 o
   0  18   2          8.34         -0.85         9.44 o
   1  18   2         44.88         35.09         8.41 o
   2  18   2        119.80        117.26        12.72 o
   3  18   2        134.67        168.89        14.68 o
   4  18   2        145.70        164.68        12.72 o
   5  18   2         11.00         12.61         6.29 o
   6  18   2         23.74         20.71         7.22 o
  -5  19   2        158.09        145.73        13.53 o
  -4  19   2        280.76        262.51        16.98 o
  -3  19   2         72.88         82.07        10.38 o
  -2  19   2        265.89        294.70        23.53 o
  -1  19   2        554.70        561.30        31.29 o
   0  19   2         25.82         16.84         7.96 o
   1  19   2        546.77        599.26        51.82 o
   2  19   2        301.10        340.51        20.12 o
   3  19   2         87.71         96.45        10.80 o
   4  19   2        250.13        258.84        14.54 o
   5  19   2        167.64        172.89        13.43 o
  -3  20   2        136.53        132.19        14.73 o
  -2  20   2        131.62        159.69        16.57 o
  -1  20   2        168.85        180.40        13.79 o
   0  20   2        244.96        329.26        22.53 o
   1  20   2        192.82        203.03        19.79 o
   2  20   2        142.94        206.59        16.32 o
   3  20   2        120.70        113.08        11.13 o
   1   0   3        644.85        696.37        19.59 o
   2   0   3      10844.47      10608.52       154.34 o
   3   0   3        240.69        169.29        13.32 o
   4   0   3       7923.81       8039.37       110.34 o
   5   0   3         11.26         21.80         9.25 o
   6   0   3         30.58         63.75        17.82 o
   7   0   3       1093.74       1346.78        26.49 o
   8   0   3        139.33        131.39         8.38 o
   9   0   3         36.86         40.19         7.15 o
  10   0   3         55.39         44.81         8.13 o
  11   0   3        630.13        735.49        26.29 o
  12   0   3         33.83         12.50        10.03 o
  13   0   3          0.26         -5.40         7.44 o
  14   0   3        417.20        353.21       108.83 o
 -14   1   3         61.82         15.84        42.98 o
 -13   1   3        165.02        122.49        10.98 o
 -12   1   3        332.50        297.45        16.32 o
 -11   1   3        352.61        342.34        17.14 o
 -10   1   3        271.25        255.20        13.76 o
  -9   1   3        468.19        460.10        16.38 o
  -8   1   3        463.91        432.04        16.73 o
  -7   1   3       4440.31       4832.56        83.23 o
  -6   1   3       4253.47       3904.90       109.65 o
  -5   1   3       4131.02       3972.23        83.97 o
  -4   1   3       1931.17       1724.63        43.95 o
  -3   1   3       8512.10       8168.75       112.13 o
  -2   1   3      15879.61      15342.83       148.61 o
  -1   1   3       3742.30       3864.09        47.02 o
   0   1   3       8089.16       7947.54       123.32 o
   1   1   3       3910.37       4013.99        52.30 o
   2   1   3      17849.80      16778.32       201.33 o
   3   1   3       8343.48       7870.80       120.04 o
   4   1   3       1544.22       1335.36        42.60 o
   5   1   3       4144.59       3979.19       105.31 o
   6   1   3       4761.37       4690.13        87.74 o
   7   1   3       4754.61       5164.91        74.40 o
   8   1   3        455.83        424.94        14.91 o
   9   1   3        426.28        439.68        15.20 o
  10   1   3        206.18        183.43        13.16 o
  11   1   3        377.91        406.94        21.94 o
  12   1   3        341.47        289.82        25.76 o
  13   1   3        186.09        130.70        29.91 o
  14   1   3         55.63         22.57        21.03 o
 -14   2   3        138.04         51.47        27.97 o
 -13   2   3        112.88         53.67        16.62 o
 -12   2   3          2.10          1.05         7.20 o
 -11   2   3       1725.83       1657.52        71.91 o
 -10   2   3        340.21        367.08        16.60 o
  -9   2   3       1146.60       1190.64        30.26 o
  -8   2   3         79.79         87.15         8.35 o
  -7   2   3       1036.82       1063.32        22.72 o
  -6   2   3       2463.70       2478.94        49.58 o
  -5   2   3       2020.90       2061.64        50.23 o
  -4   2   3       3949.62       3729.74        61.02 o
  -3   2   3      11564.20      10873.94       127.94 o
  -2   2   3       3743.93       3697.78        55.19 o
  -1   2   3        301.96        299.16         9.77 o
   0   2   3        216.02        244.79         9.31 o
   1   2   3        306.79        320.40         9.87 o
   2   2   3       3005.38       2846.23        45.50 o
   3   2   3      10959.57      10194.01       108.92 o
   4   2   3       3749.18       3595.53        66.69 o
   5   2   3       1931.14       2077.02        53.83 o
   6   2   3       2183.41       2194.46        48.03 o
   7   2   3        812.42        840.05        19.38 o
   8   2   3         68.72         64.97         6.75 o
   9   2   3       1128.33       1187.26        27.59 o
  10   2   3        338.06        381.06        17.75 o
  11   2   3       1624.65       1693.36        55.31 o
  12   2   3          6.42          3.22         8.16 o
  13   2   3        115.11         69.80        20.99 o
  14   2   3        122.99        166.55        28.79 o
 -13   3   3        404.23        308.96        18.94 o
 -12   3   3        134.99         89.67         9.13 o
 -11   3   3        140.86        166.30        12.54 o
 -10   3   3        442.46        516.59        21.16 o
  -9   3   3        404.54        378.64        18.57 o
  -8   3   3       1019.97       1105.11        28.50 o
  -7   3   3        409.49        494.91        15.99 o
  -6   3   3        555.45        565.21        17.72 o
  -5   3   3        892.34        827.68        30.99 o
  -4   3   3        564.80        562.43        21.93 o
  -3   3   3       5955.90       5701.32        84.26 o
  -2   3   3       3806.52       3864.71        54.74 o
  -1   3   3      10679.12      10747.13       115.82 o
   0   3   3        581.39        591.07        17.48 o
   1   3   3       9855.29       9619.10       136.95 o
   2   3   3       4040.91       4062.25        48.46 o
   3   3   3       5647.88       5391.97        61.47 o
   4   3   3        507.20        509.35        20.30 o
   5   3   3       1173.13       1111.38        42.88 o
   6   3   3        532.56        533.39        18.24 o
   7   3   3        534.85        619.20        18.14 o
   8   3   3       1003.91       1085.03        24.54 o
   9   3   3        531.18        505.73        17.74 o
  10   3   3        507.43        606.88        26.74 o
  11   3   3        179.43        220.52        14.96 o
  12   3   3        124.94         94.61        20.85 o
  13   3   3        366.68        346.13        32.22 o
 -13   4   3        198.87        164.85        17.15 o
 -12   4   3       1237.82       1088.12        53.20 o
 -11   4   3        735.51        680.29        26.54 o
 -10   4   3        242.38        242.05        13.00 o
  -9   4   3       1921.75       1818.23        42.67 o
  -8   4   3        662.88        709.62        21.25 o
  -7   4   3         65.13         81.99         7.34 o
  -6   4   3       5550.73       5744.20        91.61 o
  -5   4   3         87.04         96.32        10.07 o
  -4   4   3       1081.08       1030.26        30.73 o
  -3   4   3      26364.62      24658.08       290.73 o
  -2   4   3       4791.39       4955.08        72.19 o
  -1   4   3       9214.35       8985.48       128.13 o
   0   4   3       1248.37       1174.05        40.30 o
   1   4   3      10044.15       9443.78       173.56 o
   2   4   3       4832.13       5103.79       116.42 o
   3   4   3      26362.77      24169.76       296.78 o
   4   4   3       1100.11       1104.92        26.05 o
   5   4   3        169.70        186.48        15.25 o
   6   4   3       5329.16       5507.28        87.17 o
   7   4   3         31.96         44.76         6.16 o
   8   4   3        709.82        743.65        22.61 o
   9   4   3       2030.45       1965.01        41.45 o
  10   4   3        224.67        256.54        15.81 o
  11   4   3        710.58        629.77        27.18 o
  12   4   3       1229.50       1186.32        77.25 o
  13   4   3        227.11        213.15        17.38 o
 -13   5   3        249.61        243.09        31.07 o
 -12   5   3        249.48        216.69        14.88 o
 -11   5   3        554.14        588.21        28.57 o
 -10   5   3       1071.02       1198.86        47.96 o
  -9   5   3       1361.82       1322.25        35.23 o
  -8   5   3        228.99        209.05        10.61 o
  -7   5   3        421.31        471.31        13.74 o
  -6   5   3      10074.47      10086.43       182.50 o
  -5   5   3       3332.43       3099.78        60.45 o
  -4   5   3       3935.92       3762.34        63.88 o
  -3   5   3        734.84        823.67        27.50 o
  -2   5   3       5179.13       4884.35        80.70 o
  -1   5   3        229.98        246.69        12.93 o
   0   5   3          3.58         10.28         8.15 o
   1   5   3        253.63        282.68        19.57 o
   2   5   3       5176.45       4690.01        93.16 o
   3   5   3        643.44        739.56        25.30 o
   4   5   3       3977.95       3875.69        62.62 o
   5   5   3       3058.08       2888.68        57.09 o
   6   5   3       9940.16      10040.68       178.42 o
   7   5   3        401.41        454.49        15.38 o
   8   5   3        234.45        228.17        12.05 o
   9   5   3       1380.72       1384.52        29.58 o
  10   5   3       1020.39       1121.70        37.44 o
  11   5   3        486.39        543.19        25.16 o
  12   5   3        240.75        215.88        14.58 o
  13   5   3        270.34        360.68        21.30 o
 -13   6   3        163.64        149.55        13.16 o
 -12   6   3        817.08        723.73        54.11 o
 -11   6   3        498.10        444.88        29.96 o
 -10   6   3        897.56        871.46        34.33 o
  -9   6   3       1460.82       1471.53        37.14 o
  -8   6   3         35.09         27.96         6.14 o
  -7   6   3       2380.79       2493.23        48.39 o
  -6   6   3      12216.23      11432.80       190.15 o
  -5   6   3       4804.62       5139.46        90.76 o
  -4   6   3       1191.83       1130.04        35.90 o
  -3   6   3       9552.85       9514.60       134.24 o
  -2   6   3       5705.39       5798.44       145.62 o
  -1   6   3       2280.46       2015.84        50.67 o
   0   6   3      16140.26      15396.04       265.67 o
   1   6   3       2517.35       2252.21       107.62 o
   2   6   3       5444.79       5320.52       110.07 o
   3   6   3       8888.65       8857.58       176.34 o
   4   6   3        903.13        882.51        33.57 o
   5   6   3       4914.87       5158.36        58.18 o
   6   6   3      12513.21      11800.42       136.58 o
   7   6   3       2448.97       2516.67        39.38 o
   8   6   3         61.02         50.52         7.67 o
   9   6   3       1476.63       1441.13        33.18 o
  10   6   3        930.20        932.60        36.25 o
  11   6   3        515.59        526.12        24.83 o
  12   6   3        796.23        938.98        40.70 o
  13   6   3        138.22        185.94        19.72 o
 -13   7   3         40.29         45.65         7.67 o
 -12   7   3         67.26         50.45         7.68 o
 -11   7   3        542.13        477.77        28.91 o
 -10   7   3       1951.73       1860.17        55.95 o
  -9   7   3       1013.90       1022.19        44.16 o
  -8   7   3        772.81        825.24        23.21 o
  -7   7   3        486.61        482.50        16.20 o
  -6   7   3        116.38        145.50         8.27 o
  -5   7   3       2642.01       2747.93        39.27 o
  -4   7   3        851.92        829.97        29.56 o
  -3   7   3        564.97        466.68        25.66 o
  -2   7   3       5055.26       5450.80       126.10 o
  -1   7   3        800.57        705.15        29.72 o
   0   7   3       5446.76       5081.19       114.29 o
   1   7   3        718.58        638.61        28.51 o
   2   7   3       5468.88       5983.46       115.48 o
   3   7   3        453.97        358.69        25.85 o
   4   7   3        997.65        968.55        24.81 o
   5   7   3       2495.08       2627.68        40.00 o
   6   7   3        145.69        190.27        10.57 o
   7   7   3        420.99        412.03        15.48 o
   8   7   3        723.59        766.07        23.18 o
   9   7   3       1056.06       1067.53        33.36 o
  10   7   3       1987.18       2300.59        76.56 o
  11   7   3        554.25        590.96        45.62 o
  12   7   3         70.07         78.45        13.61 o
  13   7   3         44.15         72.24        23.43 o
 -13   8   3        333.98        200.10        25.11 o
 -12   8   3        470.36        377.30        31.11 o
 -11   8   3        198.31        190.91        17.72 o
 -10   8   3       1926.83       1994.62        78.71 o
  -9   8   3        713.45        740.53        28.28 o
  -8   8   3        900.34        897.40        32.59 o
  -7   8   3       1360.71       1334.93        28.96 o
  -6   8   3       3601.47       3520.25        45.10 o
  -5   8   3        918.20        963.15        20.20 o
  -4   8   3        382.43        385.60        13.16 o
  -3   8   3       7870.85       7585.04       180.94 o
  -2   8   3       4497.50       4625.41       183.60 o
  -1   8   3       7258.25       7310.87       123.28 o
   0   8   3       7379.19       7749.91       183.37 o
   1   8   3       7013.29       6751.03       160.14 o
   2   8   3       3983.46       3946.83        93.19 o
   3   8   3       8200.91       8046.65        96.34 o
   4   8   3        389.85        395.83        13.56 o
   5   8   3       1002.95       1053.20        22.66 o
   6   8   3       3341.50       3341.61        50.32 o
   7   8   3       1149.17       1101.25        28.15 o
   8   8   3        950.59        953.02        28.90 o
   9   8   3        693.59        737.21        26.43 o
  10   8   3       1966.86       2080.31       100.79 o
  11   8   3        197.67        209.96        16.17 o
  12   8   3        455.53        549.23        38.88 o
 -12   9   3         35.72         25.03         7.00 o
 -11   9   3        108.61         97.09        11.61 o
 -10   9   3        239.00        259.38        17.35 o
  -9   9   3        256.96        227.87        15.26 o
  -8   9   3        488.80        495.99        21.68 o
  -7   9   3        587.07        636.05        18.95 o
  -6   9   3       1583.19       1557.85        28.08 o
  -5   9   3        482.94        454.57        15.06 o
  -4   9   3        321.09        414.38        14.93 o
  -3   9   3        866.49        738.73        32.39 o
  -2   9   3       2107.50       2154.99        59.89 o
  -1   9   3       2275.75       2592.37        57.35 o
   0   9   3       1544.62       1572.82        30.49 o
   1   9   3       1977.39       2314.06        39.27 o
   2   9   3       2016.10       2068.73        53.25 o
   3   9   3        975.18        878.43        22.32 o
   4   9   3        269.07        353.93        13.72 o
   5   9   3        531.18        514.42        15.75 o
   6   9   3       1380.94       1364.91        27.61 o
   7   9   3        627.60        647.12        20.41 o
   8   9   3        514.18        520.96        19.94 o
   9   9   3        251.21        220.01        13.97 o
  10   9   3        258.63        313.26        32.43 o
  11   9   3        110.51        119.95        22.66 o
  12   9   3         40.90         31.33         8.06 o
 -12  10   3        565.85        552.52        49.75 o
 -11  10   3        162.87        165.20        24.89 o
 -10  10   3        182.47        175.99        17.31 o
  -9  10   3        824.29        801.22        30.45 o
  -8  10   3        662.36        649.41        31.09 o
  -7  10   3        379.54        335.65        17.72 o
  -6  10   3       1112.54       1036.64        25.86 o
  -5  10   3       1300.38       1255.68        28.31 o
  -4  10   3        280.71        327.75        14.53 o
  -3  10   3       4858.93       4999.61        88.21 o
  -2  10   3        605.62        560.60        17.04 o
  -1  10   3        768.86        697.15        18.20 o
   0  10   3        452.12        488.76        15.62 o
   1  10   3        791.55        728.51        16.63 o
   2  10   3        652.40        567.13        15.18 o
   3  10   3       4425.06       4543.75        50.76 o
   4  10   3        290.25        314.49        14.21 o
   5  10   3       1251.97       1229.17        28.41 o
   6  10   3       1204.03       1165.89        28.83 o
   7  10   3        428.69        429.17        18.60 o
   8  10   3        642.10        687.72        51.20 o
   9  10   3        799.98        782.61        53.02 o
  10  10   3        168.19        177.27        22.96 o
  11  10   3        176.51        187.78        30.39 o
  12  10   3        569.71        480.20        85.70 o
 -11  11   3         94.69        137.78        15.32 o
 -10  11   3        200.61        193.27        16.14 o
  -9  11   3         55.23         53.42        11.80 o
  -8  11   3       3427.16       3240.41        68.13 o
  -7  11   3       4113.60       3786.29        72.12 o
  -6  11   3        375.57        378.24        25.39 o
  -5  11   3        104.94        104.34         9.37 o
  -4  11   3       1508.09       1581.09        29.80 o
  -3  11   3        331.89        389.47        15.74 o
  -2  11   3        994.01       1004.28        22.94 o
  -1  11   3       1602.31       1575.22        29.15 o
   0  11   3        650.82        622.67        17.17 o
   1  11   3       1641.13       1562.14        25.73 o
   2  11   3        945.98        914.16        20.44 o
   3  11   3        287.32        350.90        15.11 o
   4  11   3       1515.89       1543.63        30.27 o
   5  11   3        178.27        197.26        12.58 o
   6  11   3        408.81        450.13        20.82 o
   7  11   3       4289.98       4056.59       100.21 o
   8  11   3       3340.40       3318.22        81.19 o
   9  11   3         30.52         35.46         9.97 o
  10  11   3        191.61        177.92        24.12 o
  11  11   3         94.29        113.88        11.02 o
 -11  12   3         99.65         98.98         9.40 o
 -10  12   3        146.26        165.93        12.69 o
  -9  12   3        732.23        696.13        34.44 o
  -8  12   3       1039.25       1225.19        50.25 o
  -7  12   3        477.93        523.97        22.59 o
  -6  12   3        748.82        833.20        28.91 o
  -5  12   3          2.01          1.81         6.95 o
  -4  12   3        104.21        121.16        10.07 o
  -3  12   3       1360.04       1480.77        31.07 o
  -2  12   3        868.03        814.28        19.90 o
  -1  12   3        875.30        853.77        19.33 o
   0  12   3       2192.68       2096.18        32.93 o
   1  12   3        963.49        941.94        20.96 o
   2  12   3        836.45        766.76        20.69 o
   3  12   3       1105.14       1198.30        28.61 o
   4  12   3        110.55        120.29        10.47 o
   5  12   3          2.89         -0.25         6.80 o
   6  12   3        711.27        772.54        29.13 o
   7  12   3        493.90        497.21        27.17 o
   8  12   3       1037.56       1141.43        36.52 o
   9  12   3        704.19        572.29        39.15 o
  10  12   3        147.54        160.49        13.29 o
  11  12   3         83.64         63.50         8.54 o
 -10  13   3        125.21        107.46        12.21 o
  -9  13   3         28.93         28.98         8.64 o
  -8  13   3        820.72        860.05        33.98 o
  -7  13   3       1041.82        990.00        30.94 o
  -6  13   3        200.38        216.17        14.47 o
  -5  13   3       1932.75       2107.70        44.59 o
  -4  13   3       5595.40       5930.60        79.17 o
  -3  13   3       1974.14       1962.95        37.07 o
  -2  13   3        216.10        210.81        11.45 o
  -1  13   3       1139.16       1069.11        25.18 o
   0  13   3         11.38          9.81         5.05 o
   1  13   3       1040.71        964.32        25.39 o
   2  13   3         80.24         67.84         7.91 o
   3  13   3       1956.35       1935.65        39.24 o
   4  13   3       5588.79       5915.77        86.46 o
   5  13   3       1771.98       1912.59        45.88 o
   6  13   3        150.44        156.41        13.12 o
   7  13   3       1066.31        972.84        30.41 o
   8  13   3        722.90        682.41        24.80 o
   9  13   3         31.72         27.59         7.74 o
  10  13   3        157.09        153.06        12.80 o
 -10  14   3        107.95        107.37        10.71 o
  -9  14   3        150.74        149.76        14.45 o
  -8  14   3        401.37        407.27        21.91 o
  -7  14   3        803.13        734.02        26.69 o
  -6  14   3          5.75          8.29         7.27 o
  -5  14   3         20.24         24.28         9.22 o
  -4  14   3       1817.39       1851.11        41.54 o
  -3  14   3         69.90         78.11         8.64 o
  -2  14   3       1874.75       1900.06        37.05 o
  -1  14   3        101.19         77.82         9.83 o
   0  14   3         10.97          9.84         6.14 o
   1  14   3        101.59         86.18         8.69 o
   2  14   3       1921.27       1936.04        40.96 o
   3  14   3         79.90         82.34         9.87 o
   4  14   3       2074.81       2038.64        47.57 o
   5  14   3         10.98         12.87         8.52 o
   6  14   3          9.74          9.94         7.81 o
   7  14   3        733.24        670.99        24.49 o
   8  14   3        400.14        424.29        22.97 o
   9  14   3        144.49        141.84        11.38 o
  10  14   3        110.44         76.38        12.82 o
  -9  15   3        253.60        246.06        14.49 o
  -8  15   3        295.74        266.58        15.40 o
  -7  15   3         58.89         73.17         9.11 o
  -6  15   3         47.62         53.97         8.47 o
  -5  15   3        536.92        537.36        20.85 o
  -4  15   3         15.98         13.70         8.61 o
  -3  15   3        962.12        989.44        29.15 o
  -2  15   3       3354.60       3405.66        53.89 o
  -1  15   3       2729.14       2810.77        48.18 o
   0  15   3       1608.18       1632.19        35.55 o
   1  15   3       2542.28       2567.55        52.04 o
   2  15   3       3271.87       3243.01        63.31 o
   3  15   3       1040.19       1068.61        42.31 o
   4  15   3          8.80          7.71         9.38 o
   5  15   3        440.00        407.50        21.04 o
   6  15   3         68.24         66.31         9.01 o
   7  15   3         65.24         80.01        10.31 o
   8  15   3        256.74        231.53        14.47 o
   9  15   3        237.70        224.71        15.15 o
  -8  16   3        461.23        444.91        16.80 o
  -7  16   3         83.79         70.81         8.65 o
  -6  16   3         80.99         82.48         8.98 o
  -5  16   3        106.89         97.95         9.71 o
  -4  16   3        345.02        332.78        19.98 o
  -3  16   3        608.20        586.77        22.72 o
  -2  16   3        259.63        270.54        16.96 o
  -1  16   3       2802.62       2910.42        50.03 o
   0  16   3        508.29        486.43        22.77 o
   1  16   3       2942.47       3018.23        61.66 o
   2  16   3        185.78        219.01        17.99 o
   3  16   3        589.57        547.78        25.29 o
   4  16   3        346.45        332.07        22.69 o
   5  16   3        129.96        123.05        11.53 o
   6  16   3         88.34         85.69         9.82 o
   7  16   3         88.48         63.50         8.56 o
   8  16   3        473.75        465.48        18.44 o
  -7  17   3        178.89        179.53        13.63 o
  -6  17   3        235.72        268.67        15.92 o
  -5  17   3          2.28         -3.83         5.38 o
  -4  17   3        248.75        238.10        15.09 o
  -3  17   3        213.34        173.93        12.62 o
  -2  17   3        670.20        659.81        31.98 o
  -1  17   3        257.66        229.71        17.56 o
   0  17   3        108.31        102.18        12.59 o
   1  17   3        230.34        210.19        16.48 o
   2  17   3        631.63        653.48        27.40 o
   3  17   3        202.03        189.60        14.85 o
   4  17   3        247.30        244.02        15.93 o
   5  17   3          0.03         -3.43         6.83 o
   6  17   3        220.33        225.36        15.65 o
   7  17   3        152.18        154.16        13.45 o
   8  17   3          9.79          1.43        16.13 o
  -6  18   3        116.30        107.47        15.38 o
  -5  18   3         70.02         51.24         9.08 o
  -4  18   3         22.69         19.89         6.92 o
  -3  18   3       1028.10       1025.97        32.78 o
  -2  18   3         40.14         38.29         9.41 o
  -1  18   3        208.55        187.59        16.60 o
   0  18   3        308.69        342.57        19.92 o
   1  18   3        267.54        249.55        15.73 o
   2  18   3         26.37         40.48         9.90 o
   3  18   3       1129.96       1189.47        32.81 o
   4  18   3         17.05         12.38         6.93 o
   5  18   3         79.99         76.44         8.67 o
   6  18   3         94.58         90.67        10.90 o
  -5  19   3        200.80        162.19        18.02 o
  -4  19   3         32.88         38.29         7.85 o
  -3  19   3         28.05         28.30         7.46 o
  -2  19   3         67.11         66.52        10.68 o
  -1  19   3         40.52         33.79         9.61 o
   0  19   3         90.45        133.96        12.29 o
   1  19   3         54.68         28.39        10.96 o
   2  19   3         72.63         82.26        11.37 o
   3  19   3         31.26         37.06         8.14 o
   4  19   3         22.90         23.81         6.52 o
   5  19   3        226.77        251.91        19.45 o
  -3  20   3         30.36         31.21         9.38 o
  -2  20   3        244.93        240.58        18.73 o
  -1  20   3         30.74         35.48         8.66 o
   0  20   3        323.76        388.54        22.95 o
   1  20   3         19.28         29.22         7.88 o
   2  20   3        220.95        197.92        15.97 o
   3  20   3         17.80          8.31         6.83 o
   0   0   4         83.79         97.19        11.54 o
   1   0   4        188.98        221.16        11.15 o
   2   0   4      54613.44      54477.28       639.47 o
   3   0   4       3155.78       3071.29        74.92 o
   4   0   4        390.44        516.70        25.61 o
   5   0   4       3701.98       3453.51        83.33 o
   6   0   4        231.51        148.59        14.88 o
   7   0   4       4206.44       4149.08        83.47 o
   8   0   4          4.30          2.20         5.00 o
   9   0   4        211.71        182.32        10.76 o
  10   0   4        111.39        121.71        12.62 o
  11   0   4        267.61        234.39        17.14 o
  12   0   4         16.97         13.34        11.08 o
  13   0   4        123.16         95.36        15.21 o
  14   0   4         16.95        -14.99        14.99 o
 -14   1   4         20.42         -8.35        22.96 o
 -13   1   4        183.08        120.98        15.27 o
 -12   1   4        370.87        348.98        26.87 o
 -11   1   4         74.50         81.45        10.73 o
 -10   1   4       2104.76       2265.66        40.48 o
  -9   1   4       2013.45       2078.68        47.09 o
  -8   1   4       1674.42       1752.75        36.39 o
  -7   1   4       3149.43       3377.49        68.47 o
  -6   1   4       4876.09       5099.49        89.04 o
  -5   1   4       7669.08       7060.33       107.10 o
  -4   1   4        339.56        355.09        20.25 o
  -3   1   4       6280.19       6214.45        95.39 o
  -2   1   4       3379.58       3169.96        43.95 o
  -1   1   4      10301.58      10437.52       221.98 o
   0   1   4       3926.48       4459.94        53.44 o
   1   1   4      10020.36      10018.05       166.82 o
   2   1   4       3840.22       3626.66        65.85 o
   3   1   4       5890.13       5756.74       112.21 o
   4   1   4        369.27        406.13        19.98 o
   5   1   4       7671.71       7184.36       127.36 o
   6   1   4       5419.56       5692.65        88.40 o
   7   1   4       3044.13       3218.03        42.19 o
   8   1   4       1713.24       1814.64        29.87 o
   9   1   4       2121.00       2188.76        42.00 o
  10   1   4       2082.14       2256.85        44.43 o
  11   1   4         76.81         86.66        11.67 o
  12   1   4        389.66        367.41        28.45 o
  13   1   4        175.91        127.93        24.21 o
  14   1   4         18.48         -2.42        49.11 o
 -13   2   4         66.43         31.13        15.76 o
 -12   2   4        186.97        154.05        12.28 o
 -11   2   4        517.24        518.32        21.01 o
 -10   2   4       2174.68       2170.71        55.14 o
  -9   2   4       1895.55       1892.87        38.87 o
  -8   2   4        663.30        625.19        20.26 o
  -7   2   4       2322.71       2482.64        40.42 o
  -6   2   4       1439.78       1451.36        31.74 o
  -5   2   4       4550.13       4436.83        74.87 o
  -4   2   4       4231.16       4026.41        68.67 o
  -3   2   4      17270.13      15902.76       205.60 o
  -2   2   4       6231.64       6131.75        74.79 o
  -1   2   4      50290.45      50283.91       415.42 o
   0   2   4         31.50         21.74         4.20 o
   1   2   4      50790.75      50502.67       731.59 o
   2   2   4       6197.73       5889.87        70.87 o
   3   2   4      17497.23      15664.32       200.95 o
   4   2   4       4221.87       3971.82        68.75 o
   5   2   4       5070.48       5274.27       113.64 o
   6   2   4       1279.71       1328.28        27.17 o
   7   2   4       2007.09       2135.86        32.46 o
   8   2   4        584.21        576.29        17.52 o
   9   2   4       1632.77       1684.58        37.44 o
  10   2   4       2182.70       2312.87        63.53 o
  11   2   4        478.41        509.55        23.15 o
  12   2   4        183.06        144.85        22.14 o
  13   2   4         49.55          9.07        25.52 o
 -13   3   4        272.17        263.21        30.92 o
 -12   3   4        197.86        176.54        16.14 o
 -11   3   4         52.51         34.96         6.07 o
 -10   3   4       2573.38       2610.78        44.78 o
  -9   3   4        655.79        703.15        23.74 o
  -8   3   4         57.72         40.97         6.74 o
  -7   3   4       2650.49       2669.24        45.80 o
  -6   3   4       1761.12       1589.57        30.03 o
  -5   3   4       2511.65       2647.94        55.48 o
  -4   3   4       8658.08       7904.58        99.95 o
  -3   3   4      11633.90      11579.43       145.93 o
  -2   3   4      13278.36      12717.57       169.54 o
  -1   3   4        992.00       1005.52        20.67 o
   0   3   4      11566.62      10523.30       134.58 o
   1   3   4        759.17        690.75        23.02 o
   2   3   4      12873.58      12370.55       248.04 o
   3   3   4      12838.93      12737.18       156.90 o
   4   3   4       9116.86       8523.82       118.06 o
   5   3   4       2541.41       2738.20        70.26 o
   6   3   4       1872.01       1806.35        30.87 o
   7   3   4       2514.80       2589.70        38.33 o
   8   3   4         35.62         17.78         5.68 o
   9   3   4        694.53        787.10        23.70 o
  10   3   4       2443.22       2521.38        60.74 o
  11   3   4         61.76         52.53         9.83 o
  12   3   4        206.70        177.88        19.80 o
  13   3   4        268.57        224.21        22.31 o
 -13   4   4          9.71         12.81         5.49 o
 -12   4   4        344.82        369.70        25.24 o
 -11   4   4        163.89        132.64        10.51 o
 -10   4   4       1289.86       1319.87        42.72 o
  -9   4   4         85.10         99.03         9.35 o
  -8   4   4        735.36        725.33        21.55 o
  -7   4   4        379.03        412.48        13.96 o
  -6   4   4       2648.35       2658.28        50.06 o
  -5   4   4        556.34        576.84        25.72 o
  -4   4   4       4609.06       4382.64        70.25 o
  -3   4   4        842.14        795.86        27.88 o
  -2   4   4       2993.56       2965.44        53.24 o
  -1   4   4       1104.58        933.15        30.41 o
   0   4   4       7781.41       7731.84       133.48 o
   1   4   4        926.82        707.40        28.23 o
   2   4   4       3094.67       2988.36        85.84 o
   3   4   4        859.36        805.07        21.69 o
   4   4   4       4116.13       3980.07        57.22 o
   5   4   4        688.39        689.67        30.97 o
   6   4   4       2595.83       2579.86        51.46 o
   7   4   4        346.12        358.49        13.55 o
   8   4   4        776.43        823.49        22.82 o
   9   4   4         76.80         74.18         8.79 o
  10   4   4       1290.55       1441.88        60.75 o
  11   4   4        176.13        153.79        13.36 o
  12   4   4        301.21        347.96        28.66 o
  13   4   4         13.44         14.11         9.39 o
 -13   5   4         25.17         26.06         6.77 o
 -12   5   4        233.60        259.45        16.88 o
 -11   5   4         43.18         39.80         8.12 o
 -10   5   4        574.49        571.43        22.61 o
  -9   5   4        724.56        713.09        24.76 o
  -8   5   4        368.96        322.90        13.46 o
  -7   5   4       1294.76       1247.69        28.14 o
  -6   5   4       1666.74       1856.03        40.88 o
  -5   5   4        547.15        409.12        17.01 o
  -4   5   4       1959.71       2203.96        48.21 o
  -3   5   4        881.21        864.28        33.05 o
  -2   5   4       7964.97       8004.99       223.43 o
  -1   5   4       7651.07       6481.15       191.19 o
   0   5   4       2668.59       2627.51        64.26 o
   1   5   4       7960.23       7049.13       106.11 o
   2   5   4       7796.55       7086.77       141.27 o
   3   5   4        719.13        709.06        36.59 o
   4   5   4       1510.74       1819.08        41.11 o
   5   5   4        646.49        523.80        18.08 o
   6   5   4       1655.55       1831.01        33.77 o
   7   5   4       1297.66       1293.56        26.39 o
   8   5   4        312.28        290.15        12.94 o
   9   5   4        685.02        671.81        20.43 o
  10   5   4        511.33        571.25        22.03 o
  11   5   4         55.31         58.90        14.02 o
  12   5   4        244.68        338.37        20.61 o
  13   5   4         34.05         14.64        12.76 o
 -13   6   4         25.54         18.85         6.24 o
 -12   6   4        712.52        610.81        44.05 o
 -11   6   4        488.28        414.03        26.44 o
 -10   6   4        200.45        190.69        15.79 o
  -9   6   4       2993.17       3106.53        97.28 o
  -8   6   4        421.59        401.44        14.95 o
  -7   6   4        704.45        688.72        20.97 o
  -6   6   4        722.35        733.27        17.83 o
  -5   6   4       3142.92       3547.13        64.75 o
  -4   6   4       5697.89       6029.57        94.72 o
  -3   6   4       5929.13       6633.58       139.94 o
  -2   6   4       9393.85       9294.19       226.79 o
  -1   6   4      11036.19       9903.55       157.53 o
   0   6   4        818.40        760.79        33.80 o
   1   6   4      11130.23      10296.65       177.39 o
   2   6   4      10020.26       9299.47       146.50 o
   3   6   4       6418.82       6954.94       126.53 o
   4   6   4       5565.44       5975.84       113.57 o
   5   6   4       3236.45       3653.35        44.76 o
   6   6   4        799.15        812.65        20.29 o
   7   6   4        573.04        560.41        17.95 o
   8   6   4        452.00        437.10        16.38 o
   9   6   4       2951.57       3049.11        63.18 o
  10   6   4        190.24        183.98        15.45 o
  11   6   4        456.48        491.30        24.47 o
  12   6   4        750.07        804.31        45.25 o
  13   6   4         43.59         29.83        11.78 o
 -13   7   4         26.59         25.81        10.26 o
 -12   7   4        617.34        549.53        34.82 o
 -11   7   4        795.87        743.97        32.67 o
 -10   7   4        157.03        178.86        14.55 o
  -9   7   4        234.55        258.07        14.77 o
  -8   7   4       1376.25       1299.43        31.45 o
  -7   7   4         65.94         40.79         6.99 o
  -6   7   4        216.50        215.27        10.56 o
  -5   7   4       1660.77       1748.80        28.55 o
  -4   7   4        927.08        898.01        21.34 o
  -3   7   4       2497.09       3067.10        80.10 o
  -2   7   4        456.71        742.15        34.72 o
  -1   7   4       1297.65       1311.19        37.86 o
   0   7   4       3231.40       3518.60        79.60 o
   1   7   4       1218.39       1249.92        36.09 o
   2   7   4        936.64       1200.94        43.89 o
   3   7   4       2701.48       3145.50        91.20 o
   4   7   4       1149.22       1168.32        22.99 o
   5   7   4       1829.14       1974.42        34.07 o
   6   7   4        243.89        265.67        12.58 o
   7   7   4         81.84         49.83         7.33 o
   8   7   4       1212.54       1245.57        34.05 o
   9   7   4        217.84        230.22        14.62 o
  10   7   4        131.06        150.76        12.78 o
  11   7   4        850.91       1004.57        53.74 o
  12   7   4        614.31        681.25        25.66 o
  13   7   4         27.83          2.91         8.87 o
 -12   8   4        369.65        291.67        16.95 o
 -11   8   4        504.09        462.73        29.50 o
 -10   8   4        389.57        422.80        28.10 o
  -9   8   4        854.76        899.32        31.19 o
  -8   8   4         46.55         31.77         7.99 o
  -7   8   4        481.38        464.31        18.80 o
  -6   8   4       1198.43       1246.46        27.85 o
  -5   8   4       1826.10       1893.07        29.93 o
  -4   8   4       3522.43       3659.61        48.63 o
  -3   8   4       2638.28       2763.68        87.09 o
  -2   8   4       1650.93       2061.28        72.32 o
  -1   8   4       5895.64       6306.10       114.39 o
   0   8   4        764.40        870.01        35.31 o
   1   8   4       5371.89       5477.98       142.02 o
   2   8   4       1918.97       2422.57        67.01 o
   3   8   4       2299.45       2438.19        43.55 o
   4   8   4       3557.27       3651.42        57.91 o
   5   8   4       1894.32       2051.24        32.02 o
   6   8   4       1126.60       1227.88        29.08 o
   7   8   4        542.82        549.20        20.15 o
   8   8   4         29.26         21.17         7.99 o
   9   8   4        874.46        919.83        38.24 o
  10   8   4        362.34        394.83        29.56 o
  11   8   4        457.30        505.06        29.28 o
  12   8   4        373.40        441.24        34.00 o
 -12   9   4          9.68         10.81         6.86 o
 -11   9   4        209.12        211.93        18.05 o
 -10   9   4         44.56         41.31         9.05 o
  -9   9   4       2134.65       2228.58       104.84 o
  -8   9   4       1580.61       1592.99        40.18 o
  -7   9   4        378.85        369.52        16.67 o
  -6   9   4       1027.81       1075.02        25.14 o
  -5   9   4       1548.99       1365.20        29.17 o
  -4   9   4        496.55        612.27        18.22 o
  -3   9   4       6650.20       6701.49       128.50 o
  -2   9   4       2127.98       2207.46        42.86 o
  -1   9   4       5072.55       5280.03        57.11 o
   0   9   4        640.79        609.36        17.79 o
   1   9   4       5727.42       5938.67        83.47 o
   2   9   4       1993.63       2055.12        59.24 o
   3   9   4       6496.33       6511.90        96.78 o
   4   9   4        490.08        601.57        17.83 o
   5   9   4       1448.04       1300.87        25.68 o
   6   9   4        963.25        990.97        24.65 o
   7   9   4        405.61        416.28        16.73 o
   8   9   4       1585.55       1595.92        51.37 o
   9   9   4       2205.64       2391.22        95.72 o
  10   9   4         33.43         51.53        10.25 o
  11   9   4        198.31        283.16        21.74 o
  12   9   4          9.59          6.59         7.19 o
 -12  10   4         20.65         14.34         5.45 o
 -11  10   4        554.55        469.54        31.75 o
 -10  10   4         85.39         81.99        13.16 o
  -9  10   4        214.70        235.23        15.83 o
  -8  10   4        758.57        795.55        60.45 o
  -7  10   4       1578.43       1510.89        39.62 o
  -6  10   4        997.82        971.17        29.73 o
  -5  10   4       1007.46        918.63        26.81 o
  -4  10   4        320.58        309.81        15.27 o
  -3  10   4       1557.31       1734.06        30.52 o
  -2  10   4        834.67        874.93        21.14 o
  -1  10   4       1088.30       1011.74        20.34 o
   0  10   4        220.24        246.12        10.41 o
   1  10   4       1010.43        918.15        19.55 o
   2  10   4        956.62        979.49        21.19 o
   3  10   4       1712.31       1874.25        36.96 o
   4  10   4        359.50        326.63        13.83 o
   5  10   4       1015.77        972.72        25.08 o
   6  10   4       1091.83       1124.54        27.37 o
   7  10   4       1383.20       1362.28        35.97 o
   8  10   4        646.22        616.16        25.36 o
   9  10   4        185.85        199.66        20.67 o
  10  10   4         80.47         50.16        11.53 o
  11  10   4        612.09        498.93        64.10 o
  12  10   4         15.43         16.39         8.68 o
 -11  11   4          2.44          5.88         6.66 o
 -10  11   4        109.27        108.41        14.23 o
  -9  11   4        634.09        565.77        34.39 o
  -8  11   4        598.00        528.73        22.80 o
  -7  11   4        121.07         94.31        12.20 o
  -6  11   4        418.22        438.92        20.38 o
  -5  11   4        539.14        539.33        19.90 o
  -4  11   4       2507.44       2514.87        42.17 o
  -3  11   4        538.48        548.32        19.78 o
  -2  11   4        769.67        818.12        19.86 o
  -1  11   4        638.91        619.11        14.54 o
   0  11   4       6152.59       5834.05        57.97 o
   1  11   4        639.69        588.03        15.64 o
   2  11   4        764.70        807.68        20.15 o
   3  11   4        487.33        494.24        17.07 o
   4  11   4       2771.43       2745.47        49.28 o
   5  11   4        599.94        610.20        22.20 o
   6  11   4        408.62        390.14        18.31 o
   7  11   4        133.78        127.06        13.87 o
   8  11   4        598.54        542.76        25.35 o
   9  11   4        658.34        533.51        33.12 o
  10  11   4         98.06         82.27        11.53 o
  11  11   4          0.27         -6.28         6.28 o
 -11  12   4         36.64         18.07         6.63 o
 -10  12   4        115.45         98.93        10.42 o
  -9  12   4         27.41         30.01         8.20 o
  -8  12   4       1029.37       1122.23        40.78 o
  -7  12   4        628.65        684.20        33.08 o
  -6  12   4       1664.11       1613.96        39.91 o
  -5  12   4        786.87        810.06        24.32 o
  -4  12   4        545.70        608.60        22.78 o
  -3  12   4        770.94        874.44        24.85 o
  -2  12   4       1123.04       1130.68        23.70 o
  -1  12   4        111.25        113.16         7.90 o
   0  12   4       1538.41       1454.21        27.03 o
   1  12   4        130.23        134.61         9.02 o
   2  12   4       1047.76       1032.92        25.55 o
   3  12   4        932.12       1025.80        26.40 o
   4  12   4        567.41        624.69        21.44 o
   5  12   4        665.89        713.29        21.96 o
   6  12   4       1820.21       1819.60        48.80 o
   7  12   4        651.08        663.29        26.86 o
   8  12   4       1082.12       1144.57        36.28 o
   9  12   4         10.62         12.51         8.37 o
  10  12   4        132.26        102.02        10.89 o
  11  12   4         29.88         18.12         5.74 o
 -10  13   4        136.18        135.14        13.56 o
  -9  13   4         25.70         40.10         9.34 o
  -8  13   4          6.39         12.05         7.66 o
  -7  13   4        246.78        246.76        16.89 o
  -6  13   4        206.30        206.04        13.99 o
  -5  13   4        500.47        539.71        23.41 o
  -4  13   4        819.37        865.90        29.86 o
  -3  13   4        403.25        383.74        16.94 o
  -2  13   4        432.02        398.77        16.47 o
  -1  13   4       1319.55       1325.69        28.95 o
   0  13   4        127.87        133.60         9.02 o
   1  13   4       1381.26       1346.33        29.13 o
   2  13   4        420.76        398.31        16.06 o
   3  13   4        473.10        426.61        18.11 o
   4  13   4        931.85        974.91        26.85 o
   5  13   4        490.35        527.21        21.21 o
   6  13   4        182.92        199.06        15.92 o
   7  13   4        236.38        225.93        15.77 o
   8  13   4         10.91         21.13         7.53 o
   9  13   4         29.68         48.15         8.38 o
  10  13   4        144.93        145.84        10.44 o
 -10  14   4         84.70         91.98         9.97 o
  -9  14   4        264.39        249.37        19.57 o
  -8  14   4         92.00         80.78        10.48 o
  -7  14   4        250.04        243.76        15.29 o
  -6  14   4        298.49        270.32        15.52 o
  -5  14   4        669.09        685.82        27.35 o
  -4  14   4       1003.47       1044.78        34.45 o
  -3  14   4       3891.68       3848.08        62.18 o
  -2  14   4        132.34        157.42        11.69 o
  -1  14   4        105.37         93.89         9.05 o
   0  14   4       7033.83       6725.87        74.95 o
   1  14   4         63.69         60.94         8.54 o
   2  14   4        172.17        197.36        13.60 o
   3  14   4       4032.78       3834.49        62.31 o
   4  14   4       1011.69       1058.22        31.58 o
   5  14   4        632.37        633.08        27.64 o
   6  14   4        355.86        342.86        18.38 o
   7  14   4        300.31        312.87        19.39 o
   8  14   4        104.96         97.19        10.20 o
   9  14   4        282.41        279.73        15.80 o
  10  14   4         99.28        106.22        14.44 o
  -9  15   4        479.01        491.82        22.34 o
  -8  15   4          2.99         -3.56         6.63 o
  -7  15   4         87.16         94.24        10.36 o
  -6  15   4        656.63        625.12        22.83 o
  -5  15   4       1351.37       1346.61        35.79 o
  -4  15   4        757.61        757.38        27.27 o
  -3  15   4        844.59        849.78        27.16 o
  -2  15   4        404.61        431.77        20.82 o
  -1  15   4       1445.30       1442.42        35.82 o
   0  15   4        415.44        428.92        17.58 o
   1  15   4       1552.95       1518.08        34.89 o
   2  15   4        396.41        422.34        19.65 o
   3  15   4        914.05        920.54        39.16 o
   4  15   4        719.16        739.38        29.99 o
   5  15   4       1454.24       1412.24        39.19 o
   6  15   4        710.80        645.87        25.43 o
   7  15   4         93.90        116.72        11.28 o
   8  15   4          3.23         -3.26         6.43 o
   9  15   4        495.54        545.24        26.77 o
  -8  16   4        337.03        364.54        15.91 o
  -7  16   4        257.27        230.81        14.43 o
  -6  16   4        424.89        404.19        17.31 o
  -5  16   4        197.40        171.92        11.29 o
  -4  16   4        382.49        405.67        20.16 o
  -3  16   4        710.01        734.06        25.46 o
  -2  16   4        413.26        408.16        20.78 o
  -1  16   4        227.62        242.25        16.25 o
   0  16   4        243.60        251.07        16.30 o
   1  16   4        194.83        212.83        16.68 o
   2  16   4        442.55        435.36        24.39 o
   3  16   4        839.40        883.95        34.85 o
   4  16   4        407.98        451.10        26.13 o
   5  16   4        222.76        190.47        17.32 o
   6  16   4        436.60        426.25        22.13 o
   7  16   4        304.41        274.81        18.33 o
   8  16   4        340.61        369.14        20.64 o
  -7  17   4         33.75         24.02         8.25 o
  -6  17   4         91.20        101.36         9.03 o
  -5  17   4        572.34        581.30        19.65 o
  -4  17   4        100.92         70.21         8.99 o
  -3  17   4         39.70         41.57         8.15 o
  -2  17   4       1656.14       1603.11        40.34 o
  -1  17   4       1771.91       1763.98        43.30 o
   0  17   4         34.58         17.12         9.44 o
   1  17   4       1745.29       1751.78        45.70 o
   2  17   4       1676.31       1682.33        47.59 o
   3  17   4         45.80         37.35         8.84 o
   4  17   4         90.50         77.48        10.59 o
   5  17   4        591.04        634.94        22.70 o
   6  17   4         84.65         85.68         9.78 o
   7  17   4         47.82         48.53        12.24 o
  -6  18   4         68.26         83.59        12.53 o
  -5  18   4        116.93        110.76        11.87 o
  -4  18   4         61.74         55.89         9.78 o
  -3  18   4        160.25        131.05        13.69 o
  -2  18   4        346.67        327.57        19.27 o
  -1  18   4         84.27        101.14        12.38 o
   0  18   4        501.18        441.29        22.33 o
   1  18   4         72.27         83.51        11.98 o
   2  18   4        363.16        360.72        20.31 o
   3  18   4        158.88        124.92        11.58 o
   4  18   4         48.66         24.79         7.23 o
   5  18   4        118.90        121.56        10.85 o
   6  18   4         74.02         88.78        10.21 o
  -5  19   4         16.39         12.32         9.76 o
  -4  19   4        537.83        545.71        21.09 o
  -3  19   4         85.77         61.00         8.67 o
  -2  19   4        297.95        289.64        18.69 o
  -1  19   4         41.40         39.13         9.31 o
   0  19   4         36.03         38.61         9.05 o
   1  19   4         43.81         39.04        10.18 o
   2  19   4        333.06        357.99        20.25 o
   3  19   4         80.51         40.39         8.28 o
   4  19   4        540.30        580.85        22.36 o
   5  19   4         12.31         -2.54         8.33 o
  -3  20   4        156.10        171.00        23.79 o
  -2  20   4        666.05        764.60        29.56 o
  -1  20   4        179.17        158.24        13.13 o
   0  20   4        130.70        139.27        13.96 o
   1  20   4        171.71        177.31        15.37 o
   2  20   4        680.85        789.66        30.75 o
   3  20   4        151.50        158.90        15.79 o
   1   0   5       4778.73       5425.52        81.22 o
   2   0   5       8449.90       8143.63       138.22 o
   3   0   5        300.84        209.70        19.71 o
   4   0   5       2476.48       2227.02        56.20 o
   5   0   5        491.36        398.12        23.94 o
   6   0   5       2026.96       2034.58        42.09 o
   7   0   5        496.76        567.58        16.10 o
   8   0   5          5.02          3.01         4.93 o
   9   0   5        107.84        142.75         9.26 o
  10   0   5          2.02          2.86         7.28 o
  11   0   5          0.34          4.80         9.82 o
  12   0   5         11.42         16.35        10.79 o
  13   0   5        868.02        702.62        60.92 o
 -13   1   5         15.72          6.68         7.49 o
 -12   1   5        224.51        232.39        22.05 o
 -11   1   5        511.75        508.03        22.59 o
 -10   1   5        484.83        500.76        17.66 o
  -9   1   5        505.90        472.76        17.53 o
  -8   1   5        210.69        173.36        10.48 o
  -7   1   5       3500.54       3598.74        66.39 o
  -6   1   5        387.02        408.50        20.43 o
  -5   1   5       5450.18       4979.45        81.50 o
  -4   1   5       4495.47       4184.99        67.44 o
  -3   1   5       8266.58       8238.81        98.43 o
  -2   1   5      13748.37      13872.73       177.15 o
  -1   1   5      17722.21      18011.43       372.24 o
   0   1   5       3622.93       3801.04        48.85 o
   1   1   5      16489.47      16772.75       195.50 o
   2   1   5      12701.67      12945.04       166.54 o
   3   1   5       8287.20       8280.68       134.52 o
   4   1   5       4834.52       4245.20        90.18 o
   5   1   5       5390.10       4956.99        95.33 o
   6   1   5        296.07        293.22        11.55 o
   7   1   5       3208.23       3319.28        45.81 o
   8   1   5        245.76        210.32        10.42 o
   9   1   5        497.54        485.67        17.61 o
  10   1   5        509.43        540.62        21.41 o
  11   1   5        479.05        502.57        28.01 o
  12   1   5        230.69        247.20        26.17 o
  13   1   5         15.92         -7.42        18.36 o
 -13   2   5         59.09         21.79        11.83 o
 -12   2   5        287.86        208.41        16.23 o
 -11   2   5        235.23        224.66        15.22 o
 -10   2   5        875.34        859.27        22.88 o
  -9   2   5        502.04        498.46        19.42 o
  -8   2   5        168.92        160.03        10.98 o
  -7   2   5        912.32        872.89        20.00 o
  -6   2   5       1923.72       1997.89        48.28 o
  -5   2   5        520.47        465.89        23.36 o
  -4   2   5       1268.10       1271.67        39.10 o
  -3   2   5       2149.75       1972.70        41.64 o
  -2   2   5      18274.18      17362.39       180.01 o
  -1   2   5      16297.27      16468.48       152.31 o
   0   2   5       2351.70       2268.94        42.67 o
   1   2   5      17086.01      16892.72       188.25 o
   2   2   5      16966.62      16466.89       279.15 o
   3   2   5       1985.68       1775.88        42.73 o
   4   2   5       1023.52       1037.88        31.08 o
   5   2   5        644.04        590.57        25.52 o
   6   2   5       1730.67       1794.10        29.71 o
   7   2   5       1040.22       1009.78        21.69 o
   8   2   5        220.26        205.95        11.40 o
   9   2   5        522.88        500.06        18.61 o
  10   2   5        881.91        903.24        27.49 o
  11   2   5        259.99        262.57        17.17 o
  12   2   5        301.82        221.28        25.95 o
  13   2   5         52.77         36.50        22.02 o
 -13   3   5        306.19        237.36        17.10 o
 -12   3   5        236.36        226.52        12.37 o
 -11   3   5        481.42        450.61        24.30 o
 -10   3   5        974.34       1022.51        30.48 o
  -9   3   5       1427.24       1415.02        34.51 o
  -8   3   5        463.55        494.47        17.04 o
  -7   3   5       3710.29       3821.49        57.14 o
  -6   3   5         89.15        114.09         7.11 o
  -5   3   5       2621.97       2640.79        56.59 o
  -4   3   5       1154.61       1184.41        33.38 o
  -3   3   5        814.99        730.38        24.62 o
  -2   3   5       5059.78       5252.83       114.33 o
  -1   3   5         48.81         38.00         4.99 o
   0   3   5      32820.69      30912.53       303.16 o
   1   3   5        108.80         89.15         8.46 o
   2   3   5       5120.06       5210.77       112.07 o
   3   3   5        948.98        845.15        23.28 o
   4   3   5       1318.26       1358.06        32.03 o
   5   3   5       2409.09       2538.26        67.91 o
   6   3   5         87.41        114.51         7.25 o
   7   3   5       3503.41       3655.95        43.21 o
   8   3   5        489.43        496.79        16.81 o
   9   3   5       1647.45       1647.55        36.68 o
  10   3   5       1035.62       1065.96        29.33 o
  11   3   5        507.48        513.73        23.06 o
  12   3   5        221.90        191.86        28.12 o
  13   3   5        341.47        317.52        28.87 o
 -13   4   5        559.94        484.96        29.63 o
 -12   4   5         29.60         18.00         7.32 o
 -11   4   5        439.91        434.09        15.97 o
 -10   4   5        504.79        502.90        21.24 o
  -9   4   5       1097.01       1043.98        27.81 o
  -8   4   5       1809.48       1832.11        37.95 o
  -7   4   5       1963.74       1947.55        40.03 o
  -6   4   5       1845.04       1823.97        37.05 o
  -5   4   5        777.49        716.65        29.35 o
  -4   4   5       7181.47       6719.71       168.83 o
  -3   4   5       9646.22       9662.96       135.32 o
  -2   4   5         44.79         93.98         9.98 o
  -1   4   5          5.41         15.01         3.99 o
   0   4   5      14042.30      13524.42       174.16 o
   1   4   5         99.24        113.96        10.29 o
   2   4   5         52.63         83.37        11.64 o
   3   4   5       9979.65      10407.52       233.69 o
   4   4   5       7352.88       7186.40        89.48 o
   5   4   5        512.00        483.18        23.39 o
   6   4   5       1856.71       1877.41        32.66 o
   7   4   5       2007.02       1972.57        32.70 o
   8   4   5       1792.28       1826.28        32.72 o
   9   4   5       1152.74       1197.17        28.79 o
  10   4   5        576.69        558.10        22.01 o
  11   4   5        461.80        449.53        19.55 o
  12   4   5         37.30         11.87        13.70 o
  13   4   5        541.12        553.80        26.49 o
 -13   5   5        341.28        305.54        23.17 o
 -12   5   5        113.76        109.16        10.35 o
 -11   5   5        341.91        325.64        22.55 o
 -10   5   5        313.98        267.74        15.36 o
  -9   5   5         19.27         17.50         7.17 o
  -8   5   5        247.49        287.29        12.97 o
  -7   5   5        148.63        147.15         8.81 o
  -6   5   5        346.46        453.58        13.50 o
  -5   5   5       1033.72       1062.88        24.72 o
  -4   5   5       3432.95       3780.29        70.59 o
  -3   5   5       4676.56       4686.86       116.41 o
  -2   5   5       1324.46       1375.53        45.43 o
  -1   5   5       5929.05       5245.42        89.17 o
   0   5   5        806.45        752.34        34.73 o
   1   5   5       5925.50       5152.25        89.89 o
   2   5   5       1502.76       1439.68        52.52 o
   3   5   5       4564.23       4377.37       102.18 o
   4   5   5       3133.73       3662.64        79.90 o
   5   5   5        986.43       1077.62        20.21 o
   6   5   5        489.98        627.72        15.66 o
   7   5   5        144.65        143.48         8.28 o
   8   5   5        282.23        341.47        13.49 o
   9   5   5         15.96         24.91         8.16 o
  10   5   5        293.56        233.50        15.99 o
  11   5   5        389.18        446.15        26.38 o
  12   5   5        144.50        186.11        19.19 o
  13   5   5        336.08        392.18        21.92 o
 -13   6   5        409.65        370.31        18.37 o
 -12   6   5         29.88          9.90         6.40 o
 -11   6   5       1955.14       1798.57        73.35 o
 -10   6   5        678.99        663.43        26.52 o
  -9   6   5       1681.26       1762.84        56.47 o
  -8   6   5       2841.77       2909.84        75.78 o
  -7   6   5        137.35        143.36         8.81 o
  -6   6   5       6941.36       6855.80       103.52 o
  -5   6   5        353.09        341.22        11.48 o
  -4   6   5       1838.64       1780.47        50.60 o
  -3   6   5       1464.55       1363.92        49.58 o
  -2   6   5        932.78       1060.53        37.30 o
  -1   6   5       1225.13       1093.10        34.71 o
   0   6   5      12580.33      12576.65       182.54 o
   1   6   5       1237.38       1129.72        39.94 o
   2   6   5       1207.60       1303.48        45.32 o
   3   6   5       1318.55       1199.29        57.13 o
   4   6   5       1433.28       1437.74        51.33 o
   5   6   5        395.88        392.81        13.14 o
   6   6   5       7281.81       7287.38        83.25 o
   7   6   5        134.53        147.89         9.59 o
   8   6   5       2921.85       2846.23        47.54 o
   9   6   5       1697.07       1740.18        56.74 o
  10   6   5        666.41        734.06        32.61 o
  11   6   5       1907.11       2094.50        70.53 o
  12   6   5         39.56         31.88        17.41 o
  13   6   5        460.63        586.49        21.98 o
 -13   7   5         89.83         75.56        10.53 o
 -12   7   5        497.72        405.94        31.28 o
 -11   7   5       1091.66       1034.42        59.65 o
 -10   7   5        834.39        852.71        36.88 o
  -9   7   5       1480.86       1518.30        41.43 o
  -8   7   5        201.61        195.95        11.96 o
  -7   7   5        214.74        252.68        13.30 o
  -6   7   5        441.05        470.73        14.88 o
  -5   7   5       1049.62       1087.22        23.28 o
  -4   7   5       2645.55       2822.07        42.46 o
  -3   7   5       4022.93       4679.59        89.71 o
  -2   7   5       2444.73       2519.63        71.33 o
  -1   7   5       7848.15       8255.81       137.66 o
   0   7   5       4394.11       3966.39        78.51 o
   1   7   5       7824.62       8373.22       141.35 o
   2   7   5       2279.66       2355.80        63.95 o
   3   7   5       4173.99       4644.02       105.90 o
   4   7   5       2390.99       2591.29        35.74 o
   5   7   5       1013.21       1058.52        24.85 o
   6   7   5        452.12        488.30        18.42 o
   7   7   5        233.17        285.43        13.83 o
   8   7   5        196.34        184.36        12.70 o
   9   7   5       1662.21       1754.71        60.82 o
  10   7   5        816.32        855.61        57.22 o
  11   7   5       1030.89       1095.18        52.12 o
  12   7   5        462.56        548.03        25.62 o
  13   7   5        108.70        355.13       248.60 o
 -12   8   5         95.32         51.89         7.37 o
 -11   8   5        513.45        528.28        25.64 o
 -10   8   5        507.80        509.42        27.87 o
  -9   8   5        539.36        520.25        22.74 o
  -8   8   5        449.96        443.80        19.15 o
  -7   8   5       2983.05       2984.83        50.47 o
  -6   8   5        234.95        256.25        11.77 o
  -5   8   5         43.48         41.12         5.10 o
  -4   8   5       1013.45       1064.27        24.14 o
  -3   8   5       9515.78      10261.75       210.94 o
  -2   8   5        129.20        111.99         9.98 o
  -1   8   5       1898.54       1841.32        60.73 o
   0   8   5       5165.23       5267.71       110.10 o
   1   8   5       1941.73       1790.64        76.22 o
   2   8   5        126.13         85.59        10.66 o
   3   8   5       9442.01       9915.32       174.81 o
   4   8   5       1112.78       1209.30        30.82 o
   5   8   5         50.21         45.43         5.59 o
   6   8   5        272.08        294.03        13.07 o
   7   8   5       3054.62       3079.29        53.93 o
   8   8   5        452.68        453.98        20.27 o
   9   8   5        538.08        519.64        31.60 o
  10   8   5        550.98        643.04        43.87 o
  11   8   5        542.38        620.93        47.37 o
  12   8   5        109.68        143.65        19.81 o
 -12   9   5        106.71        108.16         9.78 o
 -11   9   5        250.30        242.73        16.37 o
 -10   9   5       1825.33       1604.69        78.22 o
  -9   9   5        833.84        918.57        47.18 o
  -8   9   5       3524.57       3467.28        92.18 o
  -7   9   5       1328.60       1274.32        29.22 o
  -6   9   5        889.72        833.48        21.49 o
  -5   9   5        304.88        297.29        12.54 o
  -4   9   5        552.24        637.40        18.76 o
  -3   9   5        257.84        331.36        11.24 o
  -2   9   5       1088.71       1199.07        24.02 o
  -1   9   5      14079.49      15182.93       243.78 o
   0   9   5       8327.88       8354.12        97.95 o
   1   9   5      14223.03      14695.69       136.93 o
   2   9   5        991.81       1075.40        26.05 o
   3   9   5        146.16        199.36        10.12 o
   4   9   5        590.61        647.31        18.89 o
   5   9   5        301.91        307.86        13.17 o
   6   9   5       1032.80        969.79        24.72 o
   7   9   5       1214.96       1180.30        29.51 o
   8   9   5       3442.51       3438.56        83.48 o
   9   9   5        783.93        898.73        40.58 o
  10   9   5       1910.10       2094.41       126.59 o
  11   9   5        270.72        279.34        30.52 o
  12   9   5        102.92        111.01        24.34 o
 -12  10   5        203.41        212.02        18.49 o
 -11  10   5        486.71        429.69        28.21 o
 -10  10   5        271.68        261.61        17.88 o
  -9  10   5        279.35        259.63        17.46 o
  -8  10   5        362.16        317.82        19.64 o
  -7  10   5       2191.16       2105.81        48.73 o
  -6  10   5        170.87        155.58        11.88 o
  -5  10   5       2855.71       2904.20        47.92 o
  -4  10   5        735.99        775.53        21.66 o
  -3  10   5       1693.66       1714.10        27.89 o
  -2  10   5       7236.65       7198.30        73.90 o
  -1  10   5       1908.00       1829.85        29.74 o
   0  10   5       2094.21       2083.99        31.73 o
   1  10   5       1750.42       1662.22        26.01 o
   2  10   5       7140.94       6831.88        72.92 o
   3  10   5       1645.44       1661.42        33.83 o
   4  10   5        762.88        782.92        21.92 o
   5  10   5       2757.80       2865.07        58.34 o
   6  10   5        124.05        133.30        10.51 o
   7  10   5       2202.67       2127.81        65.06 o
   8  10   5        356.73        335.18        18.16 o
   9  10   5        305.40        310.52        24.18 o
  10  10   5        303.67        318.49        34.06 o
  11  10   5        490.04        429.70        56.26 o
  12  10   5        215.15        209.82        21.71 o
 -11  11   5        257.52        221.59        20.74 o
 -10  11   5         67.38         64.98        13.65 o
  -9  11   5        389.51        390.97        20.66 o
  -8  11   5         43.02         47.92         9.74 o
  -7  11   5       1633.94       1562.68        55.12 o
  -6  11   5        248.78        224.85        13.23 o
  -5  11   5        304.30        333.75        15.10 o
  -4  11   5        509.56        587.90        19.63 o
  -3  11   5        106.83         83.41         8.73 o
  -2  11   5       2431.59       2657.88        39.53 o
  -1  11   5       3756.87       3652.88        51.85 o
   0  11   5        537.06        586.98        15.10 o
   1  11   5       3767.87       3503.28        43.58 o
   2  11   5       2511.80       2615.60        40.34 o
   3  11   5        165.86        128.33         9.07 o
   4  11   5        535.28        624.19        18.30 o
   5  11   5        304.45        355.88        17.18 o
   6  11   5        263.28        240.77        14.22 o
   7  11   5       1938.16       1849.74        47.03 o
   8  11   5         59.85         52.51        10.80 o
   9  11   5        304.80        311.78        19.08 o
  10  11   5         68.74         47.02         9.11 o
  11  11   5        256.38        184.56        15.72 o
 -11  12   5        432.17        374.22        18.36 o
 -10  12   5        224.15        229.04        14.21 o
  -9  12   5         41.33         56.30         9.07 o
  -8  12   5        430.47        454.04        22.57 o
  -7  12   5       1968.90       2084.95        60.20 o
  -6  12   5        481.72        486.01        18.16 o
  -5  12   5       3196.72       3207.58        49.44 o
  -4  12   5        276.44        283.57        16.13 o
  -3  12   5         39.47         41.58         8.01 o
  -2  12   5       2443.51       2378.04        40.05 o
  -1  12   5       1075.43       1006.42        21.03 o
   0  12   5         48.26         46.85         5.74 o
   1  12   5       1112.91       1014.38        24.13 o
   2  12   5       2334.51       2199.57        41.02 o
   3  12   5         21.69         34.67         6.83 o
   4  12   5        348.30        356.75        17.63 o
   5  12   5       3155.33       3251.44        51.97 o
   6  12   5        438.03        453.20        17.48 o
   7  12   5       1881.06       1896.17        52.72 o
   8  12   5        490.60        471.99        22.33 o
   9  12   5         48.36         35.19        10.14 o
  10  12   5        205.56        183.17        11.82 o
  11  12   5        418.07        372.83        42.88 o
 -10  13   5        215.25        201.26        13.05 o
  -9  13   5        279.09        245.58        16.76 o
  -8  13   5        286.35        301.72        17.20 o
  -7  13   5        836.64        837.58        28.96 o
  -6  13   5        180.05        190.44        13.71 o
  -5  13   5       1072.62       1093.60        30.40 o
  -4  13   5       3851.03       3975.94        68.24 o
  -3  13   5        241.43        234.77        13.20 o
  -2  13   5       1117.15       1121.21        29.66 o
  -1  13   5       1154.59       1101.61        26.23 o
   0  13   5        474.97        471.19        16.12 o
   1  13   5       1241.06       1198.86        27.52 o
   2  13   5       1282.90       1197.33        31.39 o
   3  13   5        251.93        245.10        14.25 o
   4  13   5       4104.13       4266.46        65.25 o
   5  13   5       1023.80       1052.99        30.03 o
   6  13   5        145.58        169.46        14.54 o
   7  13   5        872.78        882.51        29.56 o
   8  13   5        368.25        391.15        19.00 o
   9  13   5        277.89        266.57        18.20 o
  10  13   5        234.63        237.95        13.83 o
 -10  14   5         45.28         60.98         8.35 o
  -9  14   5        440.35        438.91        22.04 o
  -8  14   5         33.76         15.20         7.42 o
  -7  14   5        113.49        126.60        12.12 o
  -6  14   5        133.03        106.35        10.92 o
  -5  14   5       1075.88       1094.71        31.39 o
  -4  14   5        493.35        477.39        21.93 o
  -3  14   5        455.41        477.01        23.62 o
  -2  14   5       4962.11       4945.79        73.26 o
  -1  14   5        132.40        137.05        11.34 o
   0  14   5       1678.46       1572.44        33.96 o
   1  14   5        138.64        147.25        11.14 o
   2  14   5       4883.19       4787.71        70.25 o
   3  14   5        467.04        448.21        22.64 o
   4  14   5        464.29        442.45        20.61 o
   5  14   5       1132.75       1127.28        34.29 o
   6  14   5        130.61        113.48        12.55 o
   7  14   5        129.48        160.83        14.66 o
   8  14   5         51.28         48.25         8.54 o
   9  14   5        432.23        445.93        19.18 o
  10  14   5         51.87         48.00        10.51 o
  -9  15   5         26.74         21.54         7.87 o
  -8  15   5         26.59         31.10         7.85 o
  -7  15   5        639.38        593.94        22.19 o
  -6  15   5        178.78        165.30        12.38 o
  -5  15   5        418.29        414.29        17.49 o
  -4  15   5        896.92        861.77        29.00 o
  -3  15   5       2297.72       2223.17        57.66 o
  -2  15   5         17.87         22.22         7.78 o
  -1  15   5       2421.95       2467.90        48.04 o
   0  15   5          0.52          1.16         6.80 o
   1  15   5       2623.17       2715.11        49.77 o
   2  15   5         10.84         10.33         7.52 o
   3  15   5       2374.89       2303.95        58.20 o
   4  15   5        879.62        854.06        35.01 o
   5  15   5        503.68        498.80        29.84 o
   6  15   5        168.88        160.13        16.35 o
   7  15   5        595.59        586.90        28.02 o
   8  15   5         18.47          4.17         7.86 o
   9  15   5         19.32         20.41         9.04 o
  -8  16   5          4.23         -6.68         6.68 o
  -7  16   5         84.17         72.34         8.78 o
  -6  16   5        104.57        104.66         9.77 o
  -5  16   5         11.61         -1.18         6.48 o
  -4  16   5        173.89        159.79        13.47 o
  -3  16   5        750.48        792.69        26.43 o
  -2  16   5        503.58        499.39        22.55 o
  -1  16   5        887.84        844.07        28.94 o
   0  16   5        210.16        235.18        15.91 o
   1  16   5        940.18        876.73        29.30 o
   2  16   5        601.91        595.81        25.93 o
   3  16   5        763.40        832.72        33.64 o
   4  16   5        172.14        145.15        17.62 o
   5  16   5         31.27         40.39        11.77 o
   6  16   5         91.50        107.34        12.42 o
   7  16   5         94.33        109.45        12.63 o
   8  16   5          1.66         -0.84         7.89 o
  -7  17   5         19.17         31.47         7.14 o
  -6  17   5        204.01        212.39        12.67 o
  -5  17   5        166.38        172.29        11.76 o
  -4  17   5         92.95         82.00        10.72 o
  -3  17   5         34.26         41.06         8.27 o
  -2  17   5        547.28        502.76        22.52 o
  -1  17   5         30.11         36.27         8.04 o
   0  17   5         48.30         41.56         8.96 o
   1  17   5         36.63         33.49        10.91 o
   2  17   5        529.45        506.73        24.37 o
   3  17   5         28.58         34.36         9.12 o
   4  17   5        115.98        121.71        11.94 o
   5  17   5        183.33        200.46        13.51 o
   6  17   5        175.00        177.49        12.48 o
   7  17   5         17.73         16.63         6.89 o
  -6  18   5        106.78        116.70        16.50 o
  -5  18   5        104.89        106.07        10.34 o
  -4  18   5         24.05         14.20         6.82 o
  -3  18   5        111.41        131.04        11.54 o
  -2  18   5        276.09        281.93        19.31 o
  -1  18   5        318.19        328.12        20.78 o
   0  18   5         43.99         49.82        10.29 o
   1  18   5        292.73        307.33        18.85 o
   2  18   5        206.16        203.99        17.00 o
   3  18   5        112.81        143.46        12.23 o
   4  18   5         31.85         16.83         6.67 o
   5  18   5         98.97         87.48         9.77 o
   6  18   5        117.59        123.22        11.46 o
  -5  19   5        265.31        262.46        28.69 o
  -4  19   5         43.06         52.32         8.90 o
  -3  19   5         54.90         41.54         7.80 o
  -2  19   5        292.04        299.91        18.08 o
  -1  19   5        159.85        188.39        16.98 o
   0  19   5          0.55         -0.22         7.08 o
   1  19   5        160.39        171.22        14.98 o
   2  19   5        304.96        298.27        18.72 o
   3  19   5         56.90         42.79         8.73 o
   4  19   5         56.36         73.93         9.14 o
   5  19   5        244.15        215.58        21.25 o
  -2  20   5        177.51        179.33        16.20 o
  -1  20   5         40.61         32.59         8.42 o
   0  20   5        674.27        709.13        28.63 o
   1  20   5         54.73         30.30         8.66 o
   2  20   5        204.52        218.49        16.06 o
   0   0   6      51501.56      55517.74      1967.12 o
   1   0   6      21665.91      21156.35       296.31 o
   2   0   6        325.18        342.48        17.86 o
   3   0   6       3867.68       3910.21        78.86 o
   4   0   6       2029.23       1804.54        57.29 o
   5   0   6       1752.63       1847.42        52.74 o
   6   0   6       7302.41       6831.43       116.44 o
   7   0   6        492.99        489.69        14.27 o
   8   0   6        693.79        760.38        19.28 o
   9   0   6        454.46        519.07        17.63 o
  10   0   6        248.71        241.37        14.24 o
  11   0   6         58.38         50.12        10.48 o
  12   0   6        188.03        185.72        15.33 o
  13   0   6        452.61        434.73        34.11 o
 -13   1   6         74.25         66.16        15.27 o
 -12   1   6        135.95        113.90        19.92 o
 -11   1   6        779.08        728.18        29.53 o
 -10   1   6         56.34         47.66         8.15 o
  -9   1   6        147.99        129.27        10.01 o
  -8   1   6        319.62        341.86        14.33 o
  -7   1   6        600.23        575.42        15.79 o
  -6   1   6        332.31        473.48        14.48 o
  -5   1   6       1262.84       1103.13        38.13 o
  -4   1   6       2275.33       2210.38        47.66 o
  -3   1   6       8338.29       7931.83        95.08 o
  -2   1   6      23954.61      23166.83       389.77 o
  -1   1   6      11833.21      12054.99       192.54 o
   0   1   6      13822.29      13968.96       166.09 o
   1   1   6      11810.90      12102.56       137.17 o
   2   1   6      24555.25      22797.16       275.52 o
   3   1   6       8604.68       8201.85       130.59 o
   4   1   6       2251.90       2187.50        63.72 o
   5   1   6       1253.74       1082.04        39.30 o
   6   1   6        399.06        521.53        15.47 o
   7   1   6        591.57        544.08        15.13 o
   8   1   6        264.68        290.21        12.21 o
   9   1   6        177.91        162.04        10.83 o
  10   1   6         49.59         61.72         9.27 o
  11   1   6        777.77        790.15        34.72 o
  12   1   6        135.98        116.92        12.63 o
  13   1   6         68.15         35.62        15.15 o
 -13   2   6        182.40        162.81        19.89 o
 -12   2   6        391.71        355.33        30.25 o
 -11   2   6        367.93        404.96        21.18 o
 -10   2   6        500.39        543.10        18.87 o
  -9   2   6        543.64        527.86        19.77 o
  -8   2   6        233.42        276.24        13.33 o
  -7   2   6        193.97        164.24        10.01 o
  -6   2   6       1199.77       1350.46        38.90 o
  -5   2   6       6002.07       5649.26        99.50 o
  -4   2   6       1410.83       1360.10        41.67 o
  -3   2   6      12661.64      11997.15       149.05 o
  -2   2   6       5491.98       5806.35        83.41 o
  -1   2   6      33473.86      33033.09       357.33 o
   0   2   6      67043.10      66843.12       941.76 o
   1   2   6      33326.34      31317.69       341.35 o
   2   2   6       5695.07       6063.47        77.63 o
   3   2   6      12713.09      11840.31       173.59 o
   4   2   6       1606.22       1544.57        41.62 o
   5   2   6       5727.43       5487.99       104.42 o
   6   2   6       1204.81       1364.42        24.32 o
   7   2   6        271.31        240.21        10.73 o
   8   2   6        214.38        273.14        13.06 o
   9   2   6        413.36        397.33        16.62 o
  10   2   6        464.88        541.37        22.36 o
  11   2   6        355.80        395.17        21.96 o
  12   2   6        385.02        331.55        35.45 o
  13   2   6        202.32        185.41        18.48 o
 -13   3   6        129.85        122.70        17.59 o
 -12   3   6        122.66         84.80         8.01 o
 -11   3   6       1610.75       1620.19        46.23 o
 -10   3   6       1067.60       1081.62        33.11 o
  -9   3   6        887.19        836.26        25.31 o
  -8   3   6        363.72        331.67        14.23 o
  -7   3   6       2910.38       2740.50        45.33 o
  -6   3   6        743.01        776.55        17.43 o
  -5   3   6        330.61        278.32        17.28 o
  -4   3   6       1646.61       1423.15        39.14 o
  -3   3   6       4803.00       4490.80       162.19 o
  -2   3   6       1407.37       1517.07        34.77 o
  -1   3   6        804.11        839.54        21.14 o
   0   3   6       4252.66       3890.15        53.45 o
   1   3   6       1096.24       1159.23        27.23 o
   2   3   6       1640.57       1683.22        47.42 o
   3   3   6       4220.64       3947.15        58.59 o
   4   3   6       1746.50       1552.51        36.93 o
   5   3   6        346.24        303.52        21.35 o
   6   3   6        744.98        799.92        16.76 o
   7   3   6       3003.98       2854.25        39.77 o
   8   3   6        327.25        290.44        14.70 o
   9   3   6        868.07        800.29        25.17 o
  10   3   6       1031.59       1151.43        34.16 o
  11   3   6       1526.55       1628.85        37.76 o
  12   3   6        142.05        113.60        16.50 o
  13   3   6        119.75        116.40        12.82 o
 -13   4   6        112.87        138.08        35.32 o
 -12   4   6        329.17        342.39        17.92 o
 -11   4   6        343.24        385.01        15.08 o
 -10   4   6        133.79        151.32        12.80 o
  -9   4   6        482.30        528.79        19.91 o
  -8   4   6       2323.06       2351.44        49.14 o
  -7   4   6        214.91        227.84        11.35 o
  -6   4   6        376.60        365.67        12.47 o
  -5   4   6       3440.36       3274.71        63.45 o
  -4   4   6        678.55        642.89        28.88 o
  -3   4   6       3526.32       3409.23        95.68 o
  -2   4   6       6042.67       5662.19       119.26 o
  -1   4   6       2788.68       2483.94        43.08 o
   0   4   6       2041.49       1925.83        36.91 o
   1   4   6       3149.01       2755.64        50.25 o
   2   4   6       5776.62       4972.52        87.09 o
   3   4   6       3602.41       3300.90        73.36 o
   4   4   6        815.85        846.68        27.38 o
   5   4   6       3817.21       3725.74        47.59 o
   6   4   6        327.09        316.89        11.03 o
   7   4   6        196.48        192.56        10.02 o
   8   4   6       2298.90       2395.11        40.08 o
   9   4   6        523.78        598.16        20.97 o
  10   4   6        136.32        159.01        14.25 o
  11   4   6        394.01        453.31        21.61 o
  12   4   6        307.41        366.97        23.05 o
  13   4   6        105.52        172.99        21.81 o
 -13   5   6         33.55          6.82         7.37 o
 -12   5   6        211.78        169.02        11.63 o
 -11   5   6        282.69        253.89        17.31 o
 -10   5   6       1525.81       1408.73        34.90 o
  -9   5   6        479.43        464.85        16.79 o
  -8   5   6         47.46         44.32         6.68 o
  -7   5   6       1198.34       1167.64        23.11 o
  -6   5   6       1191.38       1312.38        24.50 o
  -5   5   6        872.73        828.92        20.93 o
  -4   5   6        727.22        911.34        36.79 o
  -3   5   6       1479.23       1750.63        50.75 o
  -2   5   6       1984.96       1976.01        72.03 o
  -1   5   6       5935.00       5467.12        87.27 o
   0   5   6        640.07        672.93        21.21 o
   1   5   6       5060.93       4549.27        92.10 o
   2   5   6       1840.88       1724.41        65.06 o
   3   5   6       1177.89       1344.58        78.63 o
   4   5   6        669.61        839.06        30.84 o
   5   5   6        731.76        730.28        16.62 o
   6   5   6       1333.73       1469.55        25.62 o
   7   5   6       1042.01        990.07        21.05 o
   8   5   6         32.65         40.81         7.17 o
   9   5   6        492.52        494.40        18.99 o
  10   5   6       1578.50       1612.37        58.35 o
  11   5   6        263.01        265.73        18.95 o
  12   5   6        234.81        236.94        22.60 o
  13   5   6         40.00         31.89         8.54 o
 -13   6   6        237.35        183.07        12.76 o
 -12   6   6        348.31        313.21        14.75 o
 -11   6   6         43.86         24.71         7.54 o
 -10   6   6        830.98        840.99        35.62 o
  -9   6   6        257.65        248.82        13.56 o
  -8   6   6        444.30        409.14        14.93 o
  -7   6   6         10.04          1.54         4.85 o
  -6   6   6        111.22        129.19         7.54 o
  -5   6   6        481.03        619.86        14.80 o
  -4   6   6       2657.61       2774.14        47.35 o
  -3   6   6       1243.34       1455.20        60.23 o
  -2   6   6        211.44        126.61        16.41 o
  -1   6   6        146.89        173.50        14.90 o
   0   6   6       1997.72       1847.05        64.31 o
   1   6   6        129.52        175.16        15.64 o
   2   6   6        291.78        211.41        20.73 o
   3   6   6       1248.55       1528.32        79.02 o
   4   6   6       2943.52       3090.04        50.79 o
   5   6   6        435.49        601.05        18.90 o
   6   6   6        117.64        129.26         8.51 o
   7   6   6          9.28          3.14         5.82 o
   8   6   6        480.46        440.63        18.27 o
   9   6   6        314.80        303.63        17.23 o
  10   6   6        818.97        913.43        31.30 o
  11   6   6         40.76         51.13        10.26 o
  12   6   6        327.92        399.93        29.42 o
  13   6   6        273.16        296.48        17.73 o
 -13   7   6          3.18          2.86        10.41 o
 -12   7   6         59.20         35.25         6.77 o
 -11   7   6        238.85        219.55        14.63 o
 -10   7   6        238.85        261.56        22.93 o
  -9   7   6        994.73       1079.94        38.08 o
  -8   7   6        332.44        360.90        17.24 o
  -7   7   6        291.64        317.47        12.56 o
  -6   7   6        589.68        537.23        17.30 o
  -5   7   6        133.74        184.56        11.62 o
  -4   7   6       2260.76       2436.17        36.06 o
  -3   7   6         49.81         68.56         9.72 o
  -2   7   6      11798.64      11841.78       200.29 o
  -1   7   6       2015.01       2253.90        56.24 o
   0   7   6       6766.48       7423.11       220.34 o
   1   7   6       1762.43       1853.32        60.33 o
   2   7   6      12034.25      12227.20       190.25 o
   3   7   6         52.06         77.67         9.89 o
   4   7   6       2049.55       2292.79        42.28 o
   5   7   6        115.67        181.58        10.55 o
   6   7   6        602.72        566.63        20.33 o
   7   7   6        272.34        270.31        14.08 o
   8   7   6        326.66        324.35        16.33 o
   9   7   6        992.04       1126.48        68.23 o
  10   7   6        284.72        328.67        34.54 o
  11   7   6        196.39        233.82        18.40 o
  12   7   6         51.43         42.20        18.53 o
  13   7   6          5.83        334.66        53.50 o
 -12   8   6        173.62        117.75         9.70 o
 -11   8   6        218.24        225.55        19.77 o
 -10   8   6       1645.42       1559.77        51.63 o
  -9   8   6       1831.63       1897.99        57.40 o
  -8   8   6         30.91         37.22         8.04 o
  -7   8   6        958.57        991.06        26.70 o
  -6   8   6        694.06        710.77        21.42 o
  -5   8   6        415.23        459.36        14.06 o
  -4   8   6        537.31        595.69        16.75 o
  -3   8   6       1125.12       1148.65        23.10 o
  -2   8   6       1291.87       1093.64        30.58 o
  -1   8   6       1286.65       1183.15        28.73 o
   0   8   6       2455.49       3012.41        78.33 o
   1   8   6       1394.77       1331.35        75.26 o
   2   8   6       1276.45        997.32        38.23 o
   3   8   6       1161.66       1144.24        27.39 o
   4   8   6        446.22        514.76        15.54 o
   5   8   6        488.44        557.45        17.77 o
   6   8   6        793.14        836.01        25.34 o
   7   8   6        949.10        978.77        26.42 o
   8   8   6         54.22         83.58        10.91 o
   9   8   6       1805.89       1984.78        85.65 o
  10   8   6       1661.51       1803.42       103.22 o
  11   8   6        243.05        336.76        33.33 o
  12   8   6        177.33        200.08        39.46 o
 -12   9   6        167.72        187.34        14.02 o
 -11   9   6       1066.87        855.11        39.19 o
 -10   9   6        130.74        122.18        12.35 o
  -9   9   6         23.89         28.64         9.51 o
  -8   9   6        829.46        820.40        29.10 o
  -7   9   6       2396.29       2367.23        48.50 o
  -6   9   6        766.22        803.80        24.38 o
  -5   9   6        246.66        265.69        12.03 o
  -4   9   6       1389.24       1357.35        31.04 o
  -3   9   6       7529.85       7519.34       108.89 o
  -2   9   6        524.15        490.80        15.56 o
  -1   9   6       1652.52       1797.27        30.47 o
   0   9   6        540.80        534.07        15.11 o
   1   9   6       1278.86       1353.43        23.80 o
   2   9   6        646.18        609.56        18.28 o
   3   9   6       7830.27       7849.26       119.51 o
   4   9   6       1356.61       1293.23        38.55 o
   5   9   6        248.51        318.82        15.84 o
   6   9   6        668.26        711.06        21.55 o
   7   9   6       2517.97       2584.03        64.83 o
   8   9   6        744.74        809.79        25.22 o
   9   9   6         30.96         34.40        11.00 o
  10   9   6        156.37        174.48        19.41 o
  11   9   6       1069.39       1050.73        46.94 o
  12   9   6        198.62        240.64        18.76 o
 -12  10   6        414.23        444.42        38.19 o
 -11  10   6         72.00         96.58         9.01 o
 -10  10   6        170.55        173.64        14.84 o
  -9  10   6        177.50        153.73        14.30 o
  -8  10   6          9.35         -1.67         9.72 o
  -7  10   6       2296.44       2072.94        58.49 o
  -6  10   6       2501.94       2360.80        46.10 o
  -5  10   6       1401.37       1338.39        31.16 o
  -4  10   6         55.79         51.92         7.47 o
  -3  10   6        215.17        262.91        10.70 o
  -2  10   6         36.66         37.63         6.51 o
  -1  10   6       2529.93       2594.55        47.53 o
   0  10   6        726.92        688.30        19.39 o
   1  10   6       2263.91       2285.01        41.37 o
   2  10   6         49.88         43.28         6.34 o
   3  10   6        252.95        287.07        12.59 o
   4  10   6         50.04         38.10         6.52 o
   5  10   6       1479.44       1373.05        37.17 o
   6  10   6       2425.08       2369.32        48.55 o
   7  10   6       2338.80       2193.93        45.97 o
   8  10   6          4.19         17.19         8.33 o
   9  10   6        165.95        167.05        15.82 o
  10  10   6        184.97        232.84        15.49 o
  11  10   6         39.84         39.30        10.53 o
 -11  11   6        334.95        352.98        27.06 o
 -10  11   6        155.61        194.44        16.07 o
  -9  11   6         74.63         89.61        12.54 o
  -8  11   6        262.07        277.19        17.36 o
  -7  11   6        363.51        388.51        18.26 o
  -6  11   6        477.25        490.14        19.33 o
  -5  11   6       1351.63       1343.93        29.87 o
  -4  11   6        330.32        306.16        14.50 o
  -3  11   6        507.39        627.23        20.14 o
  -2  11   6        564.14        592.14        17.55 o
  -1  11   6        452.14        461.88        14.54 o
   0  11   6       2529.68       2236.20        33.59 o
   1  11   6        498.23        468.57        16.25 o
   2  11   6        528.67        550.24        18.08 o
   3  11   6        614.87        740.32        22.84 o
   4  11   6        272.59        225.70        11.74 o
   5  11   6       1227.06       1214.52        31.68 o
   6  11   6        483.41        495.76        17.91 o
   7  11   6        447.84        474.67        21.52 o
   8  11   6        269.11        284.77        17.25 o
   9  11   6         62.38         58.18        12.03 o
  10  11   6        184.09        184.94        14.57 o
  11  11   6        326.19        354.35        28.70 o
 -11  12   6         28.13         26.46         8.14 o
 -10  12   6        131.83        114.91        11.66 o
  -9  12   6        588.45        608.36        29.35 o
  -8  12   6        432.06        405.31        18.21 o
  -7  12   6         11.96         20.82         8.48 o
  -6  12   6        177.82        192.77        13.66 o
  -5  12   6       1817.38       1856.69        39.55 o
  -4  12   6        865.29        846.74        26.99 o
  -3  12   6       1109.59       1141.98        29.38 o
  -2  12   6       2636.35       2705.38        41.99 o
  -1  12   6       1079.58       1003.58        21.89 o
   0  12   6          6.33          9.37         4.66 o
   1  12   6       1106.48       1009.69        24.34 o
   2  12   6       2772.36       2802.34        45.51 o
   3  12   6       1174.71       1173.60        30.75 o
   4  12   6        680.10        654.39        25.98 o
   5  12   6       1739.58       1852.75        39.99 o
   6  12   6        170.36        161.92        11.65 o
   7  12   6         21.63         11.43         7.66 o
   8  12   6        521.59        452.59        21.79 o
   9  12   6        543.12        500.55        20.08 o
  10  12   6        131.35        113.61        10.78 o
  11  12   6         26.52         12.21        17.25 o
 -10  13   6         18.76          6.01         7.01 o
  -9  13   6         37.67         39.34         8.66 o
  -8  13   6        215.99        207.56        14.47 o
  -7  13   6        459.46        476.43        21.93 o
  -6  13   6         66.96         80.52        10.99 o
  -5  13   6        137.00        144.82        12.98 o
  -4  13   6       1141.01       1191.07        32.43 o
  -3  13   6       2928.57       2976.86        47.50 o
  -2  13   6          7.37         16.24         6.40 o
  -1  13   6       1483.95       1487.67        28.74 o
   0  13   6         52.62         38.18         6.11 o
   1  13   6       1624.03       1605.24        31.89 o
   2  13   6          1.96         -2.33         7.51 o
   3  13   6       2894.91       2878.93        66.25 o
   4  13   6       1019.92       1056.15        35.09 o
   5  13   6        166.41        194.58        14.21 o
   6  13   6         94.17         91.97        10.97 o
   7  13   6        460.37        491.52        21.93 o
   8  13   6        243.02        229.08        15.54 o
   9  13   6         40.79         39.40         8.05 o
  10  13   6         29.70         36.06         8.72 o
 -10  14   6         20.05         15.27         7.04 o
  -9  14   6         51.28         49.23         8.26 o
  -8  14   6        389.52        330.87        17.90 o
  -7  14   6        121.54        130.25        12.37 o
  -6  14   6        660.70        606.25        23.23 o
  -5  14   6        359.65        361.94        17.31 o
  -4  14   6        673.98        638.09        25.84 o
  -3  14   6       1582.57       1604.09        40.54 o
  -2  14   6       2742.25       2700.60        50.77 o
  -1  14   6       1292.72       1310.67        31.80 o
   0  14   6       3847.77       3740.28        55.43 o
   1  14   6       1357.77       1319.88        29.89 o
   2  14   6       2555.94       2432.60        47.51 o
   3  14   6       1560.60       1529.79        42.37 o
   4  14   6        641.97        593.67        27.41 o
   5  14   6        327.31        325.80        20.88 o
   6  14   6        592.91        554.39        31.52 o
   7  14   6        118.95        110.32        15.72 o
   8  14   6        373.02        334.43        21.97 o
   9  14   6         64.44         65.79        12.94 o
  10  14   6         28.91         30.27        23.28 o
  -9  15   6        216.62        205.86        21.02 o
  -8  15   6         14.62          4.99         5.64 o
  -7  15   6        173.93        162.72        13.02 o
  -6  15   6        466.65        459.43        19.28 o
  -5  15   6         33.31         13.28         7.49 o
  -4  15   6        429.17        485.01        20.45 o
  -3  15   6       3038.98       3018.66        63.11 o
  -2  15   6       3522.64       3550.78        56.43 o
  -1  15   6        680.23        638.48        23.99 o
   0  15   6        534.35        517.35        21.40 o
   1  15   6        756.26        715.28        24.96 o
   2  15   6       3448.78       3427.38        61.36 o
   3  15   6       2909.90       2840.59        61.75 o
   4  15   6        373.88        466.89        24.60 o
   5  15   6         51.66         34.09        10.75 o
   6  15   6        396.22        403.94        24.27 o
   7  15   6        152.22        165.64        17.05 o
   8  15   6         19.65         16.66         8.60 o
   9  15   6        230.97        225.84        17.13 o
  -8  16   6         50.83         38.22         9.54 o
  -7  16   6        575.02        508.24        19.94 o
  -6  16   6        172.58        157.81        12.69 o
  -5  16   6        491.25        489.02        20.38 o
  -4  16   6        166.27        146.04        12.84 o
  -3  16   6        650.18        667.13        24.19 o
  -2  16   6        214.40        230.43        17.24 o
  -1  16   6        314.98        365.09        19.64 o
   0  16   6        417.88        443.68        20.23 o
   1  16   6        350.82        380.61        18.61 o
   2  16   6        218.33        221.52        14.97 o
   3  16   6        590.75        611.26        26.41 o
   4  16   6        156.97        151.25        15.29 o
   5  16   6        436.60        430.13        22.98 o
   6  16   6        202.30        170.26        15.72 o
   7  16   6        554.77        532.69        26.91 o
   8  16   6         42.60         25.99         7.56 o
  -7  17   6        341.84        388.13        24.48 o
  -6  17   6        512.73        497.38        19.67 o
  -5  17   6        267.06        282.18        16.56 o
  -4  17   6        311.01        308.10        17.93 o
  -3  17   6        246.72        283.23        17.72 o
  -2  17   6         51.56         65.81        10.34 o
  -1  17   6        481.32        464.88        20.31 o
   0  17   6         51.66         38.26         9.87 o
   1  17   6        465.32        431.30        23.61 o
   2  17   6         28.03         30.14        10.08 o
   3  17   6        309.56        371.89        22.16 o
   4  17   6        319.65        338.88        19.35 o
   5  17   6        264.46        264.94        14.82 o
   6  17   6        491.28        497.29        20.91 o
   7  17   6        343.82        396.49        18.67 o
  -6  18   6         20.25         18.11        10.00 o
  -5  18   6         52.77         50.63         8.88 o
  -4  18   6        322.20        294.18        15.35 o
  -3  18   6        147.64        149.07        11.97 o
  -2  18   6        277.44        305.56        17.77 o
  -1  18   6        610.13        655.52        26.18 o
   0  18   6          0.87         -1.49         8.00 o
   1  18   6        609.80        643.53        26.37 o
   2  18   6        266.85        315.72        20.28 o
   3  18   6        134.95        133.95        12.15 o
   4  18   6        337.81        315.65        17.35 o
   5  18   6         49.18         52.47         8.07 o
   6  18   6         17.71         21.11         6.89 o
  -4  19   6        201.93        180.65        15.09 o
  -3  19   6         95.55         75.65        10.18 o
  -2  19   6         31.23         36.69         7.77 o
  -1  19   6         31.81         24.61         8.12 o
   0  19   6         82.08         91.20        10.70 o
   1  19   6         44.66         25.94         7.77 o
   2  19   6         44.25         38.27         8.84 o
   3  19   6         75.49         57.63         8.81 o
   4  19   6        154.73        142.18        12.67 o
   5  19   6         17.02         20.21        18.17 o
  -1  20   6         31.94         41.63        14.65 o
   0  20   6          2.96          6.35         7.14 o
   1  20   6         25.70         29.47         9.54 o
   2  20   6         80.71         92.47        15.02 o
   1   0   7      16719.42      16430.51       334.47 o
   2   0   7        191.52        274.76        18.77 o
   3   0   7       1920.92       1661.55        45.81 o
   4   0   7       2982.84       2727.34        65.35 o
   5   0   7        452.41        560.98        26.51 o
   6   0   7        226.18        253.70        10.24 o
   7   0   7       1124.80       1113.08        21.14 o
   8   0   7       3603.56       3763.41        46.74 o
   9   0   7        167.92        201.43        12.05 o
  10   0   7         91.47        106.99        11.33 o
  11   0   7        231.55        212.60        19.08 o
  12   0   7         10.90         12.42         7.81 o
  13   0   7        289.44        208.31        12.91 o
 -13   1   7        153.62         98.92        16.27 o
 -12   1   7         24.40         13.45        12.06 o
 -11   1   7        117.57        148.53        14.69 o
 -10   1   7        249.98        225.09        14.40 o
  -9   1   7        410.93        408.24        16.56 o
  -8   1   7        594.42        599.68        18.91 o
  -7   1   7       2513.06       2444.82        52.51 o
  -6   1   7         40.13         27.37         4.71 o
  -5   1   7       1884.57       1578.47        50.98 o
  -4   1   7        511.03        476.23        22.09 o
  -3   1   7       1024.24       1181.21        30.19 o
  -2   1   7        242.19        206.65        12.84 o
  -1   1   7       4253.16       4461.39        68.80 o
   0   1   7      17462.58      18289.76       288.08 o
   1   1   7       3992.64       4226.09        59.28 o
   2   1   7        300.49        256.25        13.33 o
   3   1   7        840.96        969.04        34.18 o
   4   1   7        617.21        568.30        32.54 o
   5   1   7       1800.79       1526.67        56.92 o
   6   1   7         66.18         44.33         4.93 o
   7   1   7       2612.35       2552.27        40.55 o
   8   1   7        669.98        706.67        18.61 o
   9   1   7        430.25        475.34        17.00 o
  10   1   7        213.14        195.11        16.80 o
  11   1   7         73.34         66.42        13.37 o
  12   1   7         28.26         26.22        10.14 o
  13   1   7        135.43        110.85        16.76 o
 -13   2   7        145.46        115.65        12.73 o
 -12   2   7         90.30         63.54         9.19 o
 -11   2   7        119.51        141.00        10.41 o
 -10   2   7        161.11        171.56        12.04 o
  -9   2   7        441.72        503.37        18.47 o
  -8   2   7        274.92        315.07        14.12 o
  -7   2   7        185.49        218.95        11.05 o
  -6   2   7       2821.87       2892.69        52.68 o
  -5   2   7       2635.93       2442.46        59.19 o
  -4   2   7       4782.44       4462.20        82.72 o
  -3   2   7       2802.79       2642.05        42.94 o
  -2   2   7        628.44        553.69        17.62 o
  -1   2   7      32010.40      31714.97       349.94 o
   0   2   7        385.98        296.89        11.56 o
   1   2   7      31301.20      30569.44       339.01 o
   2   2   7        881.28        856.01        21.43 o
   3   2   7       2565.35       2502.09        77.52 o
   4   2   7       4719.20       4239.64        83.11 o
   5   2   7       2468.40       2381.17        79.10 o
   6   2   7       3050.98       3135.20        38.05 o
   7   2   7        146.68        176.29         9.34 o
   8   2   7        177.49        233.82        11.50 o
   9   2   7        503.50        545.69        19.95 o
  10   2   7        175.29        202.17        16.02 o
  11   2   7        152.24        190.10        15.97 o
  12   2   7         76.74         64.68        11.77 o
  13   2   7        134.37        112.80        11.24 o
 -13   3   7        112.78         96.17        19.97 o
 -12   3   7         28.95         28.34         7.14 o
 -11   3   7        225.75        240.56        12.95 o
 -10   3   7       1034.97       1042.67        33.28 o
  -9   3   7        312.28        355.36        15.78 o
  -8   3   7         39.32         26.07         6.19 o
  -7   3   7       1764.81       1753.14        32.40 o
  -6   3   7         24.09         21.33         4.62 o
  -5   3   7        252.38        275.78        12.39 o
  -4   3   7         50.87         79.87        10.61 o
  -3   3   7       2224.03       1999.52        50.67 o
  -2   3   7        771.09        794.63        25.74 o
  -1   3   7       8185.72       7871.54        96.53 o
   0   3   7       9370.26       9981.63       187.89 o
   1   3   7       8302.38       7619.73        85.90 o
   2   3   7        766.99        790.07        36.20 o
   3   3   7       2031.85       1727.98        40.42 o
   4   3   7         11.56         21.02         6.01 o
   5   3   7        242.86        274.54        11.83 o
   6   3   7         27.16         22.48         4.43 o
   7   3   7       1754.78       1776.98        30.15 o
   8   3   7         88.96         76.44         8.78 o
   9   3   7        279.58        352.79        16.35 o
  10   3   7        973.94       1050.21        31.77 o
  11   3   7        227.12        236.90        17.15 o
  12   3   7         30.29         31.13        16.85 o
  13   3   7         94.93        100.44        15.72 o
 -13   4   7        494.96        436.24        27.70 o
 -12   4   7         28.35         12.12         6.21 o
 -11   4   7        537.66        554.20        24.15 o
 -10   4   7        244.97        198.19        13.20 o
  -9   4   7        898.97        910.25        23.86 o
  -8   4   7        308.66        335.84        13.43 o
  -7   4   7        347.33        332.30        12.64 o
  -6   4   7       1316.07       1237.85        22.90 o
  -5   4   7       4876.47       4709.54        77.00 o
  -4   4   7       2026.08       2019.66        52.99 o
  -3   4   7        110.14        129.08        14.61 o
  -2   4   7       3805.70       4236.47        94.08 o
  -1   4   7      13927.88      13224.19       143.81 o
   0   4   7       4902.33       4989.24        69.13 o
   1   4   7      14086.90      12785.87       178.44 o
   2   4   7       3669.03       3601.52        81.42 o
   3   4   7        151.83        208.77        16.93 o
   4   4   7       2283.78       2266.85        51.35 o
   5   4   7       4294.94       4266.23        64.49 o
   6   4   7       1417.76       1388.56        24.73 o
   7   4   7        392.71        364.77        13.94 o
   8   4   7        321.21        393.48        16.27 o
   9   4   7        774.49        786.48        22.22 o
  10   4   7        194.66        157.51        17.82 o
  11   4   7        558.62        614.08        26.54 o
  12   4   7         37.62         13.37         9.39 o
  13   4   7        504.47        532.53        25.23 o
 -13   5   7        212.27        176.42        18.67 o
 -12   5   7         78.12         90.61        12.51 o
 -11   5   7        179.75        201.88        12.65 o
 -10   5   7        174.46        198.91        11.92 o
  -9   5   7       1391.54       1359.98        28.42 o
  -8   5   7        904.71        890.34        23.80 o
  -7   5   7        410.37        386.19        14.57 o
  -6   5   7        439.59        408.64        12.67 o
  -5   5   7        415.58        397.75        12.85 o
  -4   5   7       5210.85       5124.19       120.91 o
  -3   5   7        174.66        247.88        19.78 o
  -2   5   7        826.52        655.97        34.15 o
  -1   5   7        367.19        349.70        15.16 o
   0   5   7       2119.23       1938.90        45.26 o
   1   5   7        357.40        364.32        19.68 o
   2   5   7        900.04        807.83        36.76 o
   3   5   7        169.70        221.12        22.73 o
   4   5   7       5097.23       4878.49       122.27 o
   5   5   7        469.76        467.32        13.31 o
   6   5   7        575.34        564.41        14.75 o
   7   5   7        388.26        359.19        13.01 o
   8   5   7        771.19        781.81        21.74 o
   9   5   7       1305.50       1242.41        31.31 o
  10   5   7        138.31        137.57        13.64 o
  11   5   7        168.82        224.82        16.47 o
  12   5   7         81.52        125.90        29.21 o
  13   5   7        226.82        261.43        17.17 o
 -13   6   7        176.46        166.00        24.71 o
 -12   6   7         26.94         23.44         6.49 o
 -11   6   7         59.89         41.95         8.81 o
 -10   6   7         33.82         39.68         9.41 o
  -9   6   7       1568.12       1646.00        64.94 o
  -8   6   7       3380.06       3398.01        54.83 o
  -7   6   7        250.78        266.20        12.63 o
  -6   6   7        292.34        399.93        13.06 o
  -5   6   7       1653.08       1796.94        28.90 o
  -4   6   7       3635.88       3965.29        96.03 o
  -3   6   7       2900.89       3114.68        94.89 o
  -2   6   7       2079.62       2012.87        95.99 o
  -1   6   7       4457.92       4684.08        80.32 o
   0   6   7       8949.68       9310.19       168.80 o
   1   6   7       4517.49       4514.81        99.23 o
   2   6   7       1729.23       1781.99        58.70 o
   3   6   7       2880.63       2920.64       114.89 o
   4   6   7       3770.67       4124.58        91.83 o
   5   6   7       1510.67       1683.93        29.90 o
   6   6   7        363.19        455.60        18.18 o
   7   6   7        292.93        295.88        14.46 o
   8   6   7       3363.11       3446.74        63.72 o
   9   6   7       1414.62       1439.15        46.34 o
  10   6   7         26.37         22.01        10.07 o
  11   6   7         65.71         76.51        17.25 o
  12   6   7         26.79         46.82        10.12 o
  13   6   7        185.03        180.66        27.36 o
 -12   7   7         74.78         51.83         7.18 o
 -11   7   7        565.97        539.36        26.13 o
 -10   7   7         92.36        111.09        14.34 o
  -9   7   7        122.40        120.26        15.15 o
  -8   7   7        337.57        415.64        23.97 o
  -7   7   7        319.30        322.99        15.04 o
  -6   7   7       2687.91       2515.21        47.38 o
  -5   7   7        470.33        477.55        13.66 o
  -4   7   7        953.14       1114.19        25.17 o
  -3   7   7       1394.69       1661.11        42.26 o
  -2   7   7       1209.98       1198.42        50.53 o
  -1   7   7       2282.17       2374.15        59.83 o
   0   7   7        867.43       1144.54        45.00 o
   1   7   7       2186.03       2108.80        66.69 o
   2   7   7       1250.92       1274.54        64.43 o
   3   7   7       1326.35       1538.31        59.16 o
   4   7   7       1090.61       1283.94        30.17 o
   5   7   7        449.63        447.25        14.50 o
   6   7   7       2686.69       2563.98        43.96 o
   7   7   7        291.74        266.52        14.88 o
   8   7   7        296.48        376.74        18.67 o
   9   7   7         95.82        123.53        13.39 o
  10   7   7         78.69        103.36        24.82 o
  11   7   7        515.75        588.44        27.92 o
  12   7   7         69.23         59.57        11.78 o
 -12   8   7        330.42        282.37        14.99 o
 -11   8   7        446.04        385.67        19.46 o
 -10   8   7        751.73        641.20        27.62 o
  -9   8   7        156.02        117.91        13.59 o
  -8   8   7        258.54        270.15        15.67 o
  -7   8   7        838.17        900.08        25.65 o
  -6   8   7        201.79        208.11        11.66 o
  -5   8   7        463.10        445.89        14.09 o
  -4   8   7       2140.63       2370.16        40.48 o
  -3   8   7       4027.87       4231.70        63.18 o
  -2   8   7        967.78       1003.39        23.48 o
  -1   8   7       1376.04       1336.81        25.46 o
   0   8   7         10.98          8.10         4.03 o
   1   8   7        996.21        971.10        27.45 o
   2   8   7       1006.91       1009.90        34.85 o
   3   8   7       4175.82       4359.44        92.91 o
   4   8   7       2110.65       2388.47        38.84 o
   5   8   7        466.98        472.28        15.99 o
   6   8   7        185.00        192.06        11.17 o
   7   8   7        835.68        911.21        26.28 o
   8   8   7        236.10        246.81        16.31 o
   9   8   7        133.77        110.15        12.96 o
  10   8   7        774.58        805.82        37.36 o
  11   8   7        407.43        443.21        21.79 o
  12   8   7        298.93        347.86        21.75 o
 -12   9   7         76.46         57.01         7.35 o
 -11   9   7        174.18        175.40        13.80 o
 -10   9   7        316.93        292.35        25.95 o
  -9   9   7         14.47         10.99         9.34 o
  -8   9   7        310.74        340.00        18.98 o
  -7   9   7       1786.61       1779.99        40.64 o
  -6   9   7        296.76        296.46        14.41 o
  -5   9   7         15.75         34.86         5.55 o
  -4   9   7        543.95        517.57        15.19 o
  -3   9   7       2099.39       2039.05        33.74 o
  -2   9   7       4133.44       4187.77        67.13 o
  -1   9   7        279.65        273.26        10.81 o
   0   9   7        658.33        478.64        15.44 o
   1   9   7        296.86        276.55        11.00 o
   2   9   7       4118.43       3852.43        49.96 o
   3   9   7       2113.39       2076.30        59.57 o
   4   9   7        594.05        592.31        19.53 o
   5   9   7          8.23         14.47         5.92 o
   6   9   7        357.11        363.73        15.04 o
   7   9   7       2046.30       2126.44        62.47 o
   8   9   7        346.52        411.04        18.46 o
   9   9   7         12.97         25.49        10.32 o
  10   9   7        279.57        313.44        20.00 o
  11   9   7        196.36        200.25        15.03 o
  12   9   7         91.72         82.85        16.76 o
 -11  10   7         64.07         73.24         7.66 o
 -10  10   7        531.99        484.47        37.22 o
  -9  10   7         38.65         24.88         9.14 o
  -8  10   7        938.11        914.54        32.33 o
  -7  10   7        253.44        231.72        15.13 o
  -6  10   7        360.60        361.80        16.68 o
  -5  10   7        267.68        233.08        11.65 o
  -4  10   7        117.50        140.45         9.60 o
  -3  10   7         16.19         15.78         5.67 o
  -2  10   7       2028.44       2150.69        36.91 o
  -1  10   7       1136.18       1105.47        23.73 o
   0  10   7      11621.85      11840.96       100.22 o
   1  10   7       1056.93       1010.01        22.90 o
   2  10   7       2272.81       2381.46        39.66 o
   3  10   7         17.99         17.08         6.73 o
   4  10   7         79.89         78.65         8.06 o
   5  10   7        175.36        155.64        11.08 o
   6  10   7        344.02        338.27        16.39 o
   7  10   7        209.90        218.42        15.23 o
   8  10   7        967.13        993.13        30.41 o
   9  10   7         55.73         49.22        11.02 o
  10  10   7        544.39        500.89        21.24 o
  11  10   7         76.66         67.70        11.87 o
 -11  11   7        101.58        133.83        11.10 o
 -10  11   7         23.53         18.31         6.79 o
  -9  11   7        390.42        351.46        24.19 o
  -8  11   7        990.24       1042.11        32.58 o
  -7  11   7       1686.84       1647.31        45.46 o
  -6  11   7        388.31        407.42        17.58 o
  -5  11   7        636.64        621.62        20.13 o
  -4  11   7         57.21         45.34         8.72 o
  -3  11   7       2354.71       2387.52        41.79 o
  -2  11   7       1643.18       1650.04        31.20 o
  -1  11   7       1103.84       1091.40        22.86 o
   0  11   7        829.31        730.54        18.54 o
   1  11   7       1167.10       1127.20        25.48 o
   2  11   7       1742.19       1716.67        31.73 o
   3  11   7       2369.91       2425.20        47.86 o
   4  11   7         53.66         35.23         7.89 o
   5  11   7        669.94        649.87        23.07 o
   6  11   7        373.46        363.93        17.24 o
   7  11   7       1535.28       1481.50        41.43 o
   8  11   7       1016.41       1013.64        30.39 o
   9  11   7        421.37        387.99        26.08 o
  10  11   7         25.42         17.49         8.38 o
  11  11   7        106.01         81.53        12.22 o
 -11  12   7         62.58         58.88         8.94 o
 -10  12   7        203.61        182.10        12.18 o
  -9  12   7         56.14         61.80         8.54 o
  -8  12   7         63.61         59.75         8.60 o
  -7  12   7       1192.60       1228.11        37.84 o
  -6  12   7         67.33         69.12        11.01 o
  -5  12   7        212.86        214.96        13.96 o
  -4  12   7        430.01        393.93        18.66 o
  -3  12   7          6.56         15.03         6.58 o
  -2  12   7       2479.96       2321.69        38.10 o
  -1  12   7        830.62        832.59        21.64 o
   0  12   7        278.97        306.74        12.61 o
   1  12   7        833.53        810.18        21.70 o
   2  12   7       2632.65       2485.76        42.95 o
   3  12   7         14.30         20.42         7.70 o
   4  12   7        332.25        300.89        17.12 o
   5  12   7        234.02        243.77        17.06 o
   6  12   7         83.57         76.59        11.02 o
   7  12   7       1253.60       1288.74        34.77 o
   8  12   7         86.81         68.01        10.36 o
   9  12   7         67.01         76.01        10.76 o
  10  12   7        181.35        171.20        16.59 o
 -10  13   7         43.07         38.33         7.89 o
  -9  13   7        122.70         93.19        10.09 o
  -8  13   7        430.93        426.45        20.99 o
  -7  13   7        232.21        216.28        15.56 o
  -6  13   7        209.52        208.29        15.54 o
  -5  13   7        702.07        744.36        26.08 o
  -4  13   7       1161.88       1156.09        30.23 o
  -3  13   7       1752.61       1880.60        34.96 o
  -2  13   7        568.69        555.68        20.31 o
  -1  13   7        139.72        146.16        10.11 o
   0  13   7         34.33         51.84         7.00 o
   1  13   7        135.49        144.60         9.63 o
   2  13   7        533.07        493.64        18.85 o
   3  13   7       1851.74       1925.16        43.83 o
   4  13   7       1087.46       1114.63        38.60 o
   5  13   7        760.48        792.27        31.70 o
   6  13   7        236.45        231.98        19.43 o
   7  13   7        206.80        194.00        19.18 o
   8  13   7        405.48        383.27        23.23 o
   9  13   7        106.96         56.85        13.20 o
  10  13   7         47.50         47.28         9.64 o
  -9  14   7         84.00         75.31         8.14 o
  -8  14   7        356.61        321.73        15.10 o
  -7  14   7        155.01        171.77        12.78 o
  -6  14   7        459.46        485.35        20.14 o
  -5  14   7        537.54        578.93        22.49 o
  -4  14   7        522.21        547.59        21.86 o
  -3  14   7       1649.45       1705.68        44.63 o
  -2  14   7       1524.06       1542.67        31.46 o
  -1  14   7        275.45        251.39        13.45 o
   0  14   7       2320.93       2461.24        43.83 o
   1  14   7        335.43        321.39        15.00 o
   2  14   7       1595.11       1616.84        37.32 o
   3  14   7       1632.05       1615.98        43.82 o
   4  14   7        645.28        705.25        30.04 o
   5  14   7        660.84        700.96        35.78 o
   6  14   7        456.74        509.46        30.31 o
   7  14   7        151.24        154.93        17.08 o
   8  14   7        410.90        408.05        26.48 o
   9  14   7        102.81         95.84        13.08 o
  -9  15   7        463.67        494.06        25.11 o
  -8  15   7        252.43        220.24        12.26 o
  -7  15   7        858.48        886.82        28.10 o
  -6  15   7          6.63          3.44         7.71 o
  -5  15   7        349.09        347.93        16.47 o
  -4  15   7        108.56        121.42        12.20 o
  -3  15   7        624.84        635.91        25.32 o
  -2  15   7       1054.61       1040.82        30.75 o
  -1  15   7        979.77        956.58        29.19 o
   0  15   7         44.10         43.60         8.60 o
   1  15   7        945.25        939.02        30.28 o
   2  15   7       1060.27       1065.18        31.13 o
   3  15   7        643.91        645.19        25.93 o
   4  15   7        113.90         82.10        12.54 o
   5  15   7        355.02        331.63        21.84 o
   6  15   7          7.68          9.79        10.46 o
   7  15   7        931.56        984.54        41.70 o
   8  15   7        283.25        262.97        18.44 o
   9  15   7        447.53        427.84        22.87 o
  -8  16   7         32.27         33.62        10.21 o
  -7  16   7        178.23        146.10        11.34 o
  -6  16   7        144.45        147.97        13.56 o
  -5  16   7        802.18        835.34        25.41 o
  -4  16   7        590.61        591.83        25.38 o
  -3  16   7        921.70        913.97        32.06 o
  -2  16   7        656.89        628.85        28.89 o
  -1  16   7        424.38        487.31        21.00 o
   0  16   7       1521.57       1408.22        37.76 o
   1  16   7        466.93        525.26        24.32 o
   2  16   7        603.49        549.84        22.14 o
   3  16   7        877.05        858.03        29.48 o
   4  16   7        558.64        518.41        23.88 o
   5  16   7        899.31        934.66        31.34 o
   6  16   7        161.95        173.51        16.68 o
   7  16   7        193.16        143.84        14.60 o
   8  16   7         35.33         17.64         8.41 o
  -7  17   7        117.24        132.66        13.71 o
  -6  17   7        393.54        443.65        22.19 o
  -5  17   7         86.70         90.01        10.38 o
  -4  17   7        234.67        253.21        16.02 o
  -3  17   7         16.21          9.59         7.08 o
  -2  17   7        376.44        376.60        20.72 o
  -1  17   7        150.61        136.90        13.60 o
   0  17   7          5.90         -2.23         8.82 o
   1  17   7        129.97        110.80        12.17 o
   2  17   7        404.54        394.57        22.77 o
   3  17   7         19.96         16.60         9.64 o
   4  17   7        184.82        186.92        15.79 o
   5  17   7         87.22         95.41        12.28 o
   6  17   7        426.85        466.95        19.88 o
   7  17   7        114.31        113.59        12.37 o
  -6  18   7        906.08        979.75        55.88 o
  -5  18   7        112.15        116.02        12.35 o
  -4  18   7        307.81        295.83        16.37 o
  -3  18   7        145.80        140.98        12.32 o
  -2  18   7        443.25        409.31        18.99 o
  -1  18   7        206.89        190.60        13.88 o
   0  18   7         21.53         32.47         7.35 o
   1  18   7        212.08        176.91        14.31 o
   2  18   7        558.98        528.32        25.30 o
   3  18   7        123.49        113.61        11.53 o
   4  18   7        370.66        366.05        17.18 o
   5  18   7         90.43        104.54        10.54 o
   6  18   7        928.03        932.24        56.24 o
  -4  19   7          7.04         11.50        10.08 o
  -3  19   7          2.04          2.54         6.51 o
  -2  19   7         29.13         28.97         8.25 o
  -1  19   7         24.81         32.74         8.60 o
   0  19   7        267.58        297.27        18.13 o
   1  19   7         22.85         25.20         7.44 o
   2  19   7         16.35         14.38         6.55 o
   3  19   7          0.82          2.89         7.07 o
   4  19   7          9.86          7.48         7.95 o
  -1  20   7          0.23         18.79        16.54 o
   0  20   7        159.32        213.35        24.64 o
   1  20   7          1.04          2.28        10.99 o
   0   0   8      59695.77      65627.06      1087.66 o
   1   0   8       6639.30       7433.29       108.95 o
   2   0   8       1268.71       1137.97        30.13 o
   3   0   8       1013.73        939.04        35.41 o
   4   0   8        515.78        592.10        30.26 o
   5   0   8         17.82         73.13         6.56 o
   6   0   8       3697.45       3611.46        58.18 o
   7   0   8        917.52        972.06        20.25 o
   8   0   8        348.05        321.48        13.46 o
   9   0   8       1639.51       1636.46        33.91 o
  10   0   8         23.95          6.62         6.74 o
  11   0   8        375.38        407.42        24.85 o
  12   0   8        428.80        411.91        29.32 o
  13   0   8         12.07         -8.37         8.37 o
 -13   1   8         58.66          9.38        19.09 o
 -12   1   8         36.41         31.25         8.40 o
 -11   1   8        247.43        267.50        15.48 o
 -10   1   8         69.28         68.65         9.27 o
  -9   1   8       1205.00       1160.24        27.89 o
  -8   1   8        721.96        772.75        20.71 o
  -7   1   8        680.97        706.64        17.89 o
  -6   1   8       6965.74       6942.85       123.15 o
  -5   1   8        150.50        214.67        11.53 o
  -4   1   8       1244.14       1058.19        40.19 o
  -3   1   8       1318.81       1235.07        34.62 o
  -2   1   8       1749.77       1564.69        34.64 o
  -1   1   8       7970.45       8603.71       120.22 o
   0   1   8       2848.72       2305.48        53.38 o
   1   1   8       8310.35       8532.33       107.60 o
   2   1   8       1905.91       1778.68        31.16 o
   3   1   8       1303.27       1283.98        46.36 o
   4   1   8       1306.21       1142.08        42.25 o
   5   1   8        146.34        182.18         9.10 o
   6   1   8       7074.22       7045.97        81.43 o
   7   1   8        735.58        737.12        17.02 o
   8   1   8        800.05        885.64        21.42 o
   9   1   8       1184.21       1154.82        26.68 o
  10   1   8         49.08         48.36        11.83 o
  11   1   8        265.18        266.84        18.09 o
  12   1   8         53.33         41.24        20.18 o
  13   1   8         59.35         37.67        13.73 o
 -13   2   8         40.07         22.29         9.87 o
 -12   2   8         79.51         95.59        11.88 o
 -11   2   8         69.03         72.85         9.04 o
 -10   2   8        355.53        388.31        16.82 o
  -9   2   8        747.20        802.42        23.23 o
  -8   2   8         60.07         44.56         6.57 o
  -7   2   8        663.85        728.92        19.81 o
  -6   2   8        269.55        267.80        10.91 o
  -5   2   8       1269.77       1202.78        30.11 o
  -4   2   8       1723.99       1751.75        48.81 o
  -3   2   8       2473.53       2431.75        44.38 o
  -2   2   8       5479.26       5649.65        85.23 o
  -1   2   8      13678.87      15054.37       204.79 o
   0   2   8       2364.52       2380.68        46.86 o
   1   2   8      12419.10      13304.17       148.27 o
   2   2   8       5744.25       5912.24        93.48 o
   3   2   8       2425.72       2424.41        46.23 o
   4   2   8       1742.72       1778.94        51.04 o
   5   2   8       1542.80       1460.98        29.16 o
   6   2   8        206.97        207.83         8.77 o
   7   2   8        623.06        736.96        17.80 o
   8   2   8         62.52         52.01         6.75 o
   9   2   8        867.49        912.93        27.26 o
  10   2   8        281.30        317.76        18.96 o
  11   2   8         77.01         59.60        10.77 o
  12   2   8         75.50         56.85        34.01 o
  13   2   8         36.90         18.83         9.11 o
 -13   3   8        180.57         96.53        19.19 o
 -12   3   8        248.72        215.51        13.50 o
 -11   3   8         85.28         67.54         8.07 o
 -10   3   8        530.88        528.89        20.35 o
  -9   3   8        244.30        230.11        11.49 o
  -8   3   8        841.82        902.17        23.62 o
  -7   3   8        666.18        587.17        17.47 o
  -6   3   8       3241.12       3353.34        66.22 o
  -5   3   8        615.35        621.34        18.71 o
  -4   3   8        406.50        428.69        24.04 o
  -3   3   8       4359.30       3710.79        78.93 o
  -2   3   8       1092.06       1112.66        31.84 o
  -1   3   8       1531.92       1370.52        33.18 o
   0   3   8         99.17        146.63         9.30 o
   1   3   8       1288.08       1181.48        31.69 o
   2   3   8        988.88       1055.17        42.48 o
   3   3   8       4367.73       3673.27        71.05 o
   4   3   8        328.43        364.42        18.64 o
   5   3   8        676.41        709.28        18.00 o
   6   3   8       3535.65       3699.28        51.51 o
   7   3   8        614.83        530.98        16.62 o
   8   3   8        858.84        954.21        24.94 o
   9   3   8        335.73        345.98        15.95 o
  10   3   8        461.09        445.02        26.04 o
  11   3   8         83.19         47.77        20.90 o
  12   3   8        234.68        210.99        16.36 o
  13   3   8        161.27        150.76        38.20 o
 -13   4   8         98.04         82.40        14.26 o
 -12   4   8        235.71        198.32        12.34 o
 -11   4   8        283.03        291.33        14.94 o
 -10   4   8        479.13        394.39        17.76 o
  -9   4   8       1833.70       1882.11        32.90 o
  -8   4   8        317.29        318.20        13.23 o
  -7   4   8       1462.52       1526.36        39.08 o
  -6   4   8       1196.65       1124.98        21.74 o
  -5   4   8       1275.54       1238.49        23.71 o
  -4   4   8       6238.04       6593.72       140.46 o
  -3   4   8        210.95        248.86        19.77 o
  -2   4   8       4688.48       4177.92        70.74 o
  -1   4   8        313.26        299.75        14.77 o
   0   4   8       4079.17       3934.72        63.60 o
   1   4   8        181.43        191.58        12.49 o
   2   4   8       4629.30       3706.93        79.32 o
   3   4   8        219.10        259.73        19.01 o
   4   4   8       6291.28       6767.49       113.81 o
   5   4   8       1295.42       1260.63        21.30 o
   6   4   8       1162.42       1090.05        20.80 o
   7   4   8       1441.15       1506.30        30.65 o
   8   4   8        335.62        310.51        13.62 o
   9   4   8       1715.37       1796.68        35.02 o
  10   4   8        467.23        379.14        18.90 o
  11   4   8        303.00        346.50        21.11 o
  12   4   8        251.58        272.39        18.65 o
  13   4   8         97.27         84.66        11.01 o
 -13   5   8        117.02        134.35        22.46 o
 -12   5   8          9.14         13.63         5.75 o
 -11   5   8        578.45        541.34        22.71 o
 -10   5   8        224.69        245.42        14.59 o
  -9   5   8       2142.08       2280.62        70.79 o
  -8   5   8       1277.26       1330.72        36.71 o
  -7   5   8        279.28        226.08        10.84 o
  -6   5   8        443.82        410.81        13.62 o
  -5   5   8       1024.04       1159.89        22.13 o
  -4   5   8       3562.98       3849.03        53.52 o
  -3   5   8       2376.11       2688.69       201.21 o
  -2   5   8       1430.95       1445.17        81.36 o
  -1   5   8         67.19         59.20         8.22 o
   0   5   8       1201.45       1121.39        28.91 o
   1   5   8        173.97        179.98        13.57 o
   2   5   8       1255.68       1237.24        44.98 o
   3   5   8       2792.59       2742.37       108.32 o
   4   5   8       3605.44       3935.63        70.19 o
   5   5   8        943.58       1080.16        20.91 o
   6   5   8        403.07        348.45        12.47 o
   7   5   8        357.26        280.33        12.69 o
   8   5   8       1189.44       1206.26        33.05 o
   9   5   8       2248.74       2332.27        47.94 o
  10   5   8        200.45        194.61        15.77 o
  11   5   8        582.30        580.21        31.97 o
  12   5   8         13.43         10.46        13.29 o
  13   5   8        146.66        157.48        16.56 o
 -13   6   8        298.58        291.37        30.42 o
 -12   6   8         46.97         35.71         6.50 o
 -11   6   8        780.29        730.91        25.65 o
 -10   6   8        119.30        111.01        12.31 o
  -9   6   8        577.23        511.10        23.52 o
  -8   6   8        362.04        368.01        17.00 o
  -7   6   8        240.87        239.88        11.84 o
  -6   6   8         31.74         44.90         5.97 o
  -5   6   8        510.63        602.93        17.02 o
  -4   6   8       2108.98       2292.94        44.30 o
  -3   6   8       1330.98       1413.41        36.07 o
  -2   6   8       2069.27       2079.07        83.55 o
  -1   6   8       4186.21       4530.80        80.71 o
   0   6   8        207.01        352.10        19.18 o
   1   6   8       4009.51       3935.76        86.49 o
   2   6   8       2258.73       2398.91        84.94 o
   3   6   8       1338.17       1323.72        50.59 o
   4   6   8       1918.91       2187.44        68.93 o
   5   6   8        474.03        561.31        15.35 o
   6   6   8         33.21         47.59         6.60 o
   7   6   8        207.92        202.40        12.06 o
   8   6   8        473.58        500.21        20.73 o
   9   6   8        608.06        580.19        30.15 o
  10   6   8        142.32        155.79        15.00 o
  11   6   8        836.47        923.10        50.86 o
  12   6   8         36.56         48.50        12.89 o
  13   6   8        314.71        338.13        30.02 o
 -12   7   8         36.03         32.14         6.29 o
 -11   7   8        229.92        175.57        12.83 o
 -10   7   8        153.82        159.74        12.98 o
  -9   7   8         46.48         57.09         9.87 o
  -8   7   8        582.56        647.57        25.95 o
  -7   7   8        318.04        353.83        15.84 o
  -6   7   8        101.81        115.95         9.41 o
  -5   7   8       1560.08       1562.86        41.46 o
  -4   7   8       1846.21       1964.41        28.25 o
  -3   7   8       1606.23       1827.13        30.89 o
  -2   7   8        496.25        520.27        21.32 o
  -1   7   8      10239.93      11257.44       187.45 o
   0   7   8          0.89          3.16         8.07 o
   1   7   8       9968.38      10362.31       165.63 o
   2   7   8        384.37        381.90        22.37 o
   3   7   8       1477.22       1638.84        54.21 o
   4   7   8       1784.58       1963.55        42.84 o
   5   7   8       1341.93       1325.07        28.08 o
   6   7   8         78.46         88.70         9.21 o
   7   7   8        326.80        341.97        18.44 o
   8   7   8        552.16        593.98        24.60 o
   9   7   8         33.87         52.13        14.85 o
  10   7   8        136.87        144.94        14.90 o
  11   7   8        227.22        246.77        16.96 o
  12   7   8         20.65         23.06         9.26 o
 -12   8   8        248.50        243.74        19.23 o
 -11   8   8        174.62        167.84        12.27 o
 -10   8   8         29.25         24.72         8.67 o
  -9   8   8         90.68         95.94        12.57 o
  -8   8   8        363.46        366.97        18.80 o
  -7   8   8        157.65        152.15        11.43 o
  -6   8   8        670.28        708.71        20.25 o
  -5   8   8        986.11        979.14        20.33 o
  -4   8   8        528.65        486.99        13.97 o
  -3   8   8        502.38        546.26        14.14 o
  -2   8   8       2114.67       2076.28        33.58 o
  -1   8   8        739.16        759.02        18.38 o
   0   8   8       2487.22       2557.40        37.25 o
   1   8   8        701.92        689.98        17.53 o
   2   8   8       2053.62       1958.25        35.86 o
   3   8   8        424.68        471.05        15.02 o
   4   8   8        594.52        521.04        17.51 o
   5   8   8        946.93        932.32        22.67 o
   6   8   8        673.78        721.54        20.91 o
   7   8   8        148.71        158.75        11.50 o
   8   8   8        273.73        279.62        15.88 o
   9   8   8         88.02        120.95        13.17 o
  10   8   8         35.96         52.36        11.35 o
  11   8   8        159.57        202.17        26.98 o
  12   8   8        257.36        303.33        18.23 o
 -12   9   8         11.11          0.07         5.68 o
 -11   9   8        442.30        379.68        18.00 o
 -10   9   8         63.00         70.92        11.86 o
  -9   9   8        545.86        547.43        24.26 o
  -8   9   8        137.29        136.10        13.35 o
  -7   9   8        891.55        903.73        26.02 o
  -6   9   8        472.34        449.44        17.65 o
  -5   9   8        306.23        318.28        12.49 o
  -4   9   8        179.94        189.16         9.04 o
  -3   9   8        622.58        565.45        14.77 o
  -2   9   8        563.49        531.84        14.58 o
  -1   9   8        133.37        115.98         6.99 o
   0   9   8        632.11        764.86        15.94 o
   1   9   8        199.92        191.98         9.28 o
   2   9   8        656.46        628.94        18.67 o
   3   9   8        486.14        431.20        15.24 o
   4   9   8        206.38        217.34        11.60 o
   5   9   8        327.01        342.70        15.80 o
   6   9   8        441.15        418.83        17.37 o
   7   9   8        915.87        994.35        37.77 o
   8   9   8        150.63        158.62        13.19 o
   9   9   8        457.25        516.97        26.24 o
  10   9   8         60.89         74.97        10.23 o
  11   9   8        452.49        447.26        26.98 o
  12   9   8         15.68          8.17        11.84 o
 -11  10   8        262.18        270.55        17.72 o
 -10  10   8         45.32         47.97         8.21 o
  -9  10   8         57.54         68.55         9.61 o
  -8  10   8        574.94        512.57        26.41 o
  -7  10   8        944.68        887.13        28.26 o
  -6  10   8       1291.39       1264.74        28.59 o
  -5  10   8       2190.36       2212.92        36.21 o
  -4  10   8        191.72        243.27        10.48 o
  -3  10   8        204.89        212.82        10.00 o
  -2  10   8        370.77        391.62        13.64 o
  -1  10   8       1943.15       1788.38        29.66 o
   0  10   8       1963.68       2314.15        32.51 o
   1  10   8       1949.25       1807.25        28.97 o
   2  10   8        398.77        389.95        15.64 o
   3  10   8        257.34        264.92        14.22 o
   4  10   8        160.49        196.06        11.99 o
   5  10   8       1897.38       1871.79        36.74 o
   6  10   8       1193.70       1125.26        28.92 o
   7  10   8       1081.08       1041.93        32.50 o
   8  10   8        603.92        528.73        23.53 o
   9  10   8         65.20         98.42        12.68 o
  10  10   8         41.88         58.17         9.17 o
  11  10   8        289.25        311.19        17.66 o
 -11  11   8         10.75          2.06         5.73 o
 -10  11   8        277.57        279.01        14.20 o
  -9  11   8        312.99        333.83        18.14 o
  -8  11   8        952.34       1024.73        46.14 o
  -7  11   8        158.67        153.48        12.28 o
  -6  11   8        555.74        610.10        21.15 o
  -5  11   8       1448.16       1585.12        33.61 o
  -4  11   8         45.86         49.34         7.17 o
  -3  11   8       2057.50       2060.46        35.82 o
  -2  11   8        470.41        455.43        16.48 o
  -1  11   8        945.56        885.17        21.46 o
   0  11   8       1038.29       1001.30        23.36 o
   1  11   8        923.23        856.00        22.66 o
   2  11   8        514.19        470.65        18.54 o
   3  11   8       2073.00       2049.53        39.90 o
   4  11   8         77.39         54.45         8.34 o
   5  11   8       1523.01       1633.80        37.24 o
   6  11   8        527.14        554.84        20.65 o
   7  11   8        135.88        110.18        11.93 o
   8  11   8        914.29        899.06        29.84 o
   9  11   8        291.50        288.15        17.88 o
  10  11   8        286.39        253.33        14.45 o
  11  11   8          7.99          8.51         9.72 o
 -10  12   8        113.56        119.93        11.07 o
  -9  12   8         16.91         23.81         7.35 o
  -8  12   8        193.26        177.69        14.64 o
  -7  12   8        484.07        473.30        21.76 o
  -6  12   8        223.07        196.69        15.01 o
  -5  12   8         74.69         79.11        11.73 o
  -4  12   8        809.42        808.01        24.87 o
  -3  12   8        828.88        785.93        21.10 o
  -2  12   8        176.50        186.69        10.49 o
  -1  12   8        243.80        281.79        12.78 o
   0  12   8       2375.14       2314.07        37.30 o
   1  12   8        230.15        231.18        11.75 o
   2  12   8        186.31        206.66        12.98 o
   3  12   8        735.20        726.22        25.83 o
   4  12   8        731.70        736.61        25.06 o
   5  12   8         59.37         58.16        10.77 o
   6  12   8        250.08        220.09        16.91 o
   7  12   8        459.84        454.75        23.26 o
   8  12   8        170.61        148.42        14.21 o
   9  12   8         36.64         37.41        11.15 o
  10  12   8        110.65        125.97        17.71 o
 -10  13   8          0.57          5.41         6.26 o
  -9  13   8        374.18        412.08        18.58 o
  -8  13   8         50.96         42.47         8.05 o
  -7  13   8        176.28        181.13        14.96 o
  -6  13   8       1162.78       1063.71        32.46 o
  -5  13   8         98.63        104.45        10.28 o
  -4  13   8        276.87        273.69        15.35 o
  -3  13   8        206.79        198.99        12.98 o
  -2  13   8        314.45        303.24        16.33 o
  -1  13   8        941.61        926.31        24.20 o
   0  13   8         73.08         67.84         7.68 o
   1  13   8        945.83        928.88        23.18 o
   2  13   8        303.15        298.16        16.86 o
   3  13   8        167.35        147.88        13.07 o
   4  13   8        347.59        342.77        20.35 o
   5  13   8         91.33         86.44        11.98 o
   6  13   8       1079.44       1022.99        38.78 o
   7  13   8        220.89        224.80        22.57 o
   8  13   8         35.72         24.05        10.27 o
   9  13   8        370.19        433.05        31.08 o
  10  13   8          0.13         -1.63         7.88 o
  -9  14   8        192.58        204.11        12.51 o
  -8  14   8        416.57        387.17        15.79 o
  -7  14   8        193.46        208.06        12.93 o
  -6  14   8        403.82        364.83        18.42 o
  -5  14   8        225.21        226.32        14.45 o
  -4  14   8        390.45        385.49        18.31 o
  -3  14   8         85.20        102.37        11.20 o
  -2  14   8        122.84        148.21        11.35 o
  -1  14   8       1099.34       1132.98        27.92 o
   0  14   8       1243.87       1327.48        29.83 o
   1  14   8       1014.29       1045.70        26.35 o
   2  14   8        126.13        136.02        10.50 o
   3  14   8        114.82        117.85        13.88 o
   4  14   8        383.81        370.54        22.20 o
   5  14   8        265.68        275.71        19.34 o
   6  14   8        415.55        394.78        24.01 o
   7  14   8        207.35        239.62        22.26 o
   8  14   8        387.93        357.68        25.96 o
   9  14   8        235.64        252.17        18.83 o
  -9  15   8         41.14         47.89        27.57 o
  -8  15   8         72.38         56.43         8.52 o
  -7  15   8         16.98          9.72         7.05 o
  -6  15   8        750.59        885.55        29.35 o
  -5  15   8        364.35        349.28        15.70 o
  -4  15   8        111.93        154.15        16.18 o
  -3  15   8        188.00        216.17        15.99 o
  -2  15   8        255.34        277.60        15.87 o
  -1  15   8        337.47        321.63        18.23 o
   0  15   8       1076.36       1102.33        32.96 o
   1  15   8        419.86        383.84        20.80 o
   2  15   8        258.28        246.28        15.54 o
   3  15   8        137.01        151.08        12.82 o
   4  15   8         78.68         97.48        13.23 o
   5  15   8        326.24        282.48        19.03 o
   6  15   8        701.25        772.16        38.67 o
   7  15   8         22.80         27.80        11.33 o
   8  15   8         92.72         88.70        11.75 o
   9  15   8         34.36         19.60        15.93 o
  -8  16   8         64.16        118.21        18.49 o
  -7  16   8        218.80        222.84        14.44 o
  -6  16   8        833.44        873.55        29.97 o
  -5  16   8        462.79        453.16        25.44 o
  -4  16   8        162.83        183.26        15.86 o
  -3  16   8       1476.98       1467.76        43.99 o
  -2  16   8        810.92        788.09        32.20 o
  -1  16   8        584.93        585.40        22.93 o
   0  16   8         73.92         55.98        10.19 o
   1  16   8        619.75        614.49        25.07 o
   2  16   8        817.64        822.48        28.61 o
   3  16   8       1530.30       1582.87        42.46 o
   4  16   8        166.60        184.09        15.65 o
   5  16   8        517.87        537.48        27.36 o
   6  16   8        879.74        967.07        32.32 o
   7  16   8        209.81        232.80        15.34 o
   8  16   8         81.02        109.65        13.14 o
  -7  17   8        408.05        461.87        55.54 o
  -6  17   8         28.25         34.07         8.64 o
  -5  17   8        166.02        168.82        15.36 o
  -4  17   8         22.19         20.55         8.24 o
  -3  17   8        759.67        797.58        28.69 o
  -2  17   8        397.63        433.63        24.69 o
  -1  17   8        215.71        226.17        15.71 o
   0  17   8         61.37         62.75         9.32 o
   1  17   8        159.26        182.08        14.97 o
   2  17   8        343.22        377.13        21.99 o
   3  17   8        669.92        736.89        29.60 o
   4  17   8         15.54         14.69         9.01 o
   5  17   8        179.76        171.03        14.67 o
   6  17   8         37.09         39.88         7.98 o
   7  17   8        370.68        423.76        25.20 o
  -6  18   8         45.89         78.00        25.32 o
  -5  18   8         64.46         53.88         9.67 o
  -4  18   8        298.19        304.09        17.77 o
  -3  18   8        179.73        191.54        14.84 o
  -2  18   8        273.23        300.79        17.39 o
  -1  18   8        529.00        453.51        20.22 o
   0  18   8        292.37        302.88        15.75 o
   1  18   8        530.10        460.78        18.95 o
   2  18   8        214.21        217.60        16.70 o
   3  18   8        189.13        162.34        12.98 o
   4  18   8        276.18        294.38        15.16 o
   5  18   8         68.90         41.74         7.23 o
   6  18   8         40.37         60.44        24.09 o
  -4  19   8        133.28        120.88        29.61 o
  -3  19   8        265.82        262.04        17.71 o
  -2  19   8         99.01         90.36        10.60 o
  -1  19   8        137.88        140.21        13.88 o
   0  19   8         84.49         98.20        11.06 o
   1  19   8        130.39        136.43        11.30 o
   2  19   8         84.27        113.31        10.76 o
   3  19   8        301.69        338.52        18.07 o
   4  19   8        128.60        125.56        12.75 o
   0  20   8         47.34         50.84        19.19 o
   1   0   9         17.55         20.70         7.22 o
   2   0   9       9861.57       9294.87       160.76 o
   3   0   9        529.07        494.01        22.91 o
   4   0   9       3586.90       3351.17        70.53 o
   5   0   9        131.19        137.05         7.64 o
   6   0   9         47.54         24.46         4.54 o
   7   0   9         69.40         93.46         7.32 o
   8   0   9        394.56        508.98        16.46 o
   9   0   9         73.82        107.71        10.00 o
  10   0   9         71.55         62.82         9.26 o
  11   0   9        311.52        263.32        17.52 o
  12   0   9        136.81        101.22        15.37 o
  13   0   9        233.18        238.42        14.74 o
 -13   1   9        311.88        251.19        14.51 o
 -12   1   9         66.32         55.90        12.16 o
 -11   1   9         13.96         19.18         7.29 o
 -10   1   9        325.84        311.65        16.71 o
  -9   1   9         98.89         84.72         8.83 o
  -8   1   9        171.02        136.94         9.47 o
  -7   1   9        912.26        965.63        22.09 o
  -6   1   9        492.84        530.76        14.75 o
  -5   1   9       3008.19       3209.23        41.83 o
  -4   1   9       2804.13       2791.92        64.42 o
  -3   1   9       3944.37       3990.27        82.16 o
  -2   1   9       8884.52       8442.81       158.01 o
  -1   1   9      18018.04      19696.39       245.91 o
   0   1   9      29585.44      30864.82       325.58 o
   1   1   9      18173.66      18806.38       281.63 o
   2   1   9       8620.73       8376.54        98.18 o
   3   1   9       4125.49       4283.36       102.52 o
   4   1   9       2450.91       2630.73        68.60 o
   5   1   9       3141.35       3398.61        56.93 o
   6   1   9        525.49        566.69        14.88 o
   7   1   9        916.47        979.55        20.33 o
   8   1   9        185.69        146.84         9.81 o
   9   1   9         94.90         77.50         8.31 o
  10   1   9        369.37        339.28        23.68 o
  11   1   9         29.01         39.84        10.36 o
  12   1   9         59.11         42.09        16.05 o
  13   1   9        306.77        312.46        22.39 o
 -13   2   9        167.95        131.60        13.38 o
 -12   2   9        269.46        313.24        20.63 o
 -11   2   9        401.33        369.17        16.44 o
 -10   2   9        648.16        648.76        21.48 o
  -9   2   9        485.62        507.04        17.73 o
  -8   2   9       1572.23       1546.89        30.04 o
  -7   2   9       1652.87       1728.98        38.78 o
  -6   2   9        186.30        161.50         8.49 o
  -5   2   9       1856.70       1921.44        40.08 o
  -4   2   9        912.63        885.82        32.29 o
  -3   2   9       2144.89       2217.99        45.21 o
  -2   2   9      16068.44      15619.10       184.10 o
  -1   2   9       6436.30       6520.55        91.95 o
   0   2   9         32.31         28.74         8.47 o
   1   2   9       6648.32       6419.90        93.48 o
   2   2   9      15970.97      15408.24       250.74 o
   3   2   9       2453.76       2425.82        52.89 o
   4   2   9        741.95        697.63        26.91 o
   5   2   9       1934.33       1984.82        35.93 o
   6   2   9        152.87        127.98         7.32 o
   7   2   9       1623.87       1743.84        27.48 o
   8   2   9       1672.05       1677.02        32.20 o
   9   2   9        491.65        524.72        20.47 o
  10   2   9        611.64        659.68        26.99 o
  11   2   9        392.42        335.51        22.09 o
  12   2   9        295.07        291.82        18.23 o
  13   2   9        179.06        206.04        20.16 o
 -13   3   9        149.95        138.48        16.56 o
 -12   3   9        259.74        294.09        18.58 o
 -11   3   9        299.25        295.35        16.08 o
 -10   3   9        168.73        201.92        12.70 o
  -9   3   9        450.34        476.50        16.19 o
  -8   3   9       1339.36       1389.55        31.21 o
  -7   3   9        945.16       1021.81        22.34 o
  -6   3   9        126.18        148.79         8.46 o
  -5   3   9       2472.15       2486.80        44.67 o
  -4   3   9       2417.05       2446.65        64.25 o
  -3   3   9       3476.53       3192.23        62.50 o
  -2   3   9        238.27        298.07        16.98 o
  -1   3   9       9089.92       8588.11       110.42 o
   0   3   9         15.05         18.69         5.52 o
   1   3   9       9892.44       8842.14       138.14 o
   2   3   9        272.99        351.64        20.18 o
   3   3   9       3596.79       3311.28        68.77 o
   4   3   9       2486.25       2494.92        58.68 o
   5   3   9       2424.61       2487.22        50.14 o
   6   3   9        133.00        169.90         8.13 o
   7   3   9       1091.47       1207.23        24.15 o
   8   3   9       1332.05       1429.16        29.42 o
   9   3   9        400.85        451.25        17.68 o
  10   3   9        162.83        184.06        17.63 o
  11   3   9        290.72        268.45        17.81 o
  12   3   9        242.84        277.99        16.97 o
  13   3   9        153.28        159.74        27.05 o
 -13   4   9        146.76        147.07        45.33 o
 -12   4   9        249.03        193.59        14.74 o
 -11   4   9        508.94        516.53        22.87 o
 -10   4   9        646.97        610.87        23.60 o
  -9   4   9         50.61         49.20         8.03 o
  -8   4   9          5.87          7.48         5.93 o
  -7   4   9       1041.18        983.88        23.21 o
  -6   4   9       1913.42       1944.81        34.97 o
  -5   4   9      11067.02      11095.77       177.97 o
  -4   4   9       3946.17       4186.68        56.48 o
  -3   4   9        328.83        357.91        23.19 o
  -2   4   9          3.42         10.16         6.26 o
  -1   4   9       3364.93       3214.55        55.04 o
   0   4   9       4622.11       4270.65        71.76 o
   1   4   9       3429.30       3122.78        61.03 o
   2   4   9          6.76         22.10         7.17 o
   3   4   9        357.79        392.98        22.66 o
   4   4   9       3978.00       4387.66        71.33 o
   5   4   9      11268.74      11286.57       119.85 o
   6   4   9       1807.52       1886.07        34.10 o
   7   4   9        909.09        899.20        24.21 o
   8   4   9          2.57          1.07         6.56 o
   9   4   9         92.20         67.27         9.47 o
  10   4   9        675.16        658.79        26.20 o
  11   4   9        526.74        555.82        27.19 o
  12   4   9        234.21        251.30        19.19 o
  13   4   9        131.97        216.72        23.99 o
 -13   5   9         60.10         45.88        19.81 o
 -12   5   9        354.86        360.99        15.01 o
 -11   5   9         60.09         52.02         8.42 o
 -10   5   9        448.33        405.99        19.36 o
  -9   5   9        357.13        316.05        15.56 o
  -8   5   9        408.25        359.05        15.48 o
  -7   5   9        718.48        781.12        21.32 o
  -6   5   9       2119.88       2268.58        39.86 o
  -5   5   9       1218.07       1199.49        26.04 o
  -4   5   9       3369.46       3262.62        62.50 o
  -3   5   9        997.84       1133.53        60.39 o
  -2   5   9       2337.51       2504.13       112.70 o
  -1   5   9        437.28        555.83        23.49 o
   0   5   9       4735.98       4556.49        83.10 o
   1   5   9        426.28        548.87        24.41 o
   2   5   9       2206.30       2410.10        65.23 o
   3   5   9        991.85       1117.77        64.28 o
   4   5   9       3787.89       3754.83        63.56 o
   5   5   9       1394.49       1387.11        25.27 o
   6   5   9       1902.75       1988.74        33.70 o
   7   5   9        728.75        806.94        25.79 o
   8   5   9        444.42        401.37        17.68 o
   9   5   9        469.11        433.47        19.36 o
  10   5   9        480.05        505.20        22.06 o
  11   5   9         53.87         84.84        13.69 o
  12   5   9        354.75        422.94        25.22 o
  13   5   9         55.35         28.69        12.46 o
 -12   6   9         51.64         60.11         7.25 o
 -11   6   9         26.41         20.06         7.05 o
 -10   6   9        201.72        155.62        14.66 o
  -9   6   9        313.08        332.53        17.05 o
  -8   6   9        570.36        603.44        21.56 o
  -7   6   9       1844.00       1901.36        38.57 o
  -6   6   9        555.57        521.88        17.41 o
  -5   6   9        803.21        847.25        25.17 o
  -4   6   9        142.63        100.91         7.64 o
  -3   6   9        618.61        522.58        18.17 o
  -2   6   9       3856.86       4097.88       163.04 o
  -1   6   9        631.08        681.47        32.98 o
   0   6   9          4.73         14.31         8.03 o
   1   6   9        597.38        672.33        26.56 o
   2   6   9       3924.19       4055.17       106.44 o
   3   6   9        544.36        458.72        16.76 o
   4   6   9        118.84         74.70         6.43 o
   5   6   9        833.24        860.51        19.50 o
   6   6   9        543.22        512.82        18.16 o
   7   6   9       1849.63       1903.99        39.41 o
   8   6   9        477.42        540.37        21.51 o
   9   6   9        351.63        398.86        22.96 o
  10   6   9        173.38        179.92        25.75 o
  11   6   9         34.26         47.62        12.03 o
  12   6   9         44.65         79.93        13.83 o
 -12   7   9        339.66        290.36        16.19 o
 -11   7   9        187.03        169.30        12.40 o
 -10   7   9        662.40        698.13        24.90 o
  -9   7   9       2607.44       2646.81        71.92 o
  -8   7   9       1151.15       1119.05        37.84 o
  -7   7   9        215.83        238.81        13.83 o
  -6   7   9       1498.93       1539.34        34.15 o
  -5   7   9        561.23        536.15        16.07 o
  -4   7   9       2468.21       2535.50        34.86 o
  -3   7   9         22.21         19.56         4.48 o
  -2   7   9       1136.69       1140.52        27.65 o
  -1   7   9       1687.82       1910.29        39.57 o
   0   7   9       2580.40       2833.89        50.82 o
   1   7   9       1592.34       1702.07        42.86 o
   2   7   9       1248.53       1289.85        51.02 o
   3   7   9         17.88         11.40         4.84 o
   4   7   9       2546.64       2588.50        52.89 o
   5   7   9        545.45        534.17        14.58 o
   6   7   9       1253.11       1250.81        25.82 o
   7   7   9        199.97        204.59        12.88 o
   8   7   9       1310.78       1259.22        49.00 o
   9   7   9       2560.99       2595.67       114.48 o
  10   7   9        684.87        772.56        42.03 o
  11   7   9        197.44        222.00        17.85 o
  12   7   9        338.72        351.88        19.68 o
 -12   8   9         65.06         59.44        10.32 o
 -11   8   9         51.18         40.98         7.75 o
 -10   8   9        180.72        165.50        13.27 o
  -9   8   9        125.06        146.66        14.17 o
  -8   8   9        210.16        220.21        14.99 o
  -7   8   9         17.12          8.01         6.84 o
  -6   8   9        467.22        473.46        17.19 o
  -5   8   9         39.46         37.94         5.88 o
  -4   8   9       2015.30       1981.25        40.81 o
  -3   8   9       1978.97       2050.24        29.65 o
  -2   8   9       1480.76       1663.39        27.00 o
  -1   8   9        124.03        131.44         7.92 o
   0   8   9        124.61        105.90         7.80 o
   1   8   9         76.82         82.47         7.16 o
   2   8   9       1489.33       1591.69        32.66 o
   3   8   9       1810.77       1795.91        45.53 o
   4   8   9       1925.69       1869.28        36.82 o
   5   8   9         25.78         26.57         6.37 o
   6   8   9        565.10        594.41        19.19 o
   7   8   9         14.92         33.75         8.60 o
   8   8   9        258.65        270.87        20.80 o
   9   8   9        125.94        179.15        16.07 o
  10   8   9        152.84        200.71        15.07 o
  11   8   9         67.35         78.22        12.02 o
  12   8   9         64.12         73.36        14.85 o
 -12   9   9        194.72        169.91        19.94 o
 -11   9   9         67.72         52.43         7.20 o
 -10   9   9        131.93        118.33        10.45 o
  -9   9   9       1178.82       1098.30        33.71 o
  -8   9   9         63.12         44.39         8.87 o
  -7   9   9         19.10         20.61         7.10 o
  -6   9   9        112.81         93.51         9.09 o
  -5   9   9        738.79        731.79        17.66 o
  -4   9   9       1488.86       1549.94        27.20 o
  -3   9   9       1025.21        966.54        21.37 o
  -2   9   9        919.73        879.89        17.66 o
  -1   9   9        557.00        493.78        14.28 o
   0   9   9         16.85         16.90         3.82 o
   1   9   9        548.21        473.55        15.30 o
   2   9   9        917.90        876.65        21.20 o
   3   9   9       1077.27       1008.65        24.74 o
   4   9   9       1357.91       1480.81        30.17 o
   5   9   9        853.15        828.22        23.05 o
   6   9   9        136.55        115.78        10.15 o
   7   9   9         29.81         34.00         9.66 o
   8   9   9         50.66         47.22        11.71 o
   9   9   9       1030.34       1073.14        35.29 o
  10   9   9        140.93        140.79        13.62 o
  11   9   9         76.38         70.85        10.94 o
  12   9   9        209.15        216.44        25.93 o
 -11  10   9         48.42         67.74         7.76 o
 -10  10   9        270.94        286.48        17.36 o
  -9  10   9         31.07         43.56         8.47 o
  -8  10   9         32.08         34.06         8.23 o
  -7  10   9       1222.48       1264.70        31.76 o
  -6  10   9        442.19        471.72        17.45 o
  -5  10   9        846.64        888.60        21.53 o
  -4  10   9        914.36        928.29        23.92 o
  -3  10   9        204.19        196.20        10.37 o
  -2  10   9        144.96        176.42         8.92 o
  -1  10   9        612.86        558.11        16.03 o
   0  10   9       1890.68       1843.89        28.28 o
   1  10   9        578.63        517.60        15.90 o
   2  10   9        188.10        218.19        11.32 o
   3  10   9        229.97        204.37        12.69 o
   4  10   9        868.02        899.26        27.82 o
   5  10   9        955.05        991.38        27.83 o
   6  10   9        393.71        402.40        17.53 o
   7  10   9       1184.84       1192.29        37.00 o
   8  10   9         32.87         25.20         9.15 o
   9  10   9         44.45         66.59        11.41 o
  10  10   9        257.09        255.10        16.09 o
  11  10   9         33.48         33.10        12.37 o
 -11  11   9         48.47         26.99         6.98 o
 -10  11   9        102.22         92.44         9.54 o
  -9  11   9        165.05        148.89        10.88 o
  -8  11   9        457.51        457.16        19.85 o
  -7  11   9        341.58        377.67        18.55 o
  -6  11   9        682.36        698.32        23.89 o
  -5  11   9        150.23        171.25        12.30 o
  -4  11   9        200.46        214.49        12.51 o
  -3  11   9       2115.14       2158.61        37.38 o
  -2  11   9        384.82        357.99        15.08 o
  -1  11   9       3510.41       3579.16        48.95 o
   0  11   9        797.46        817.11        20.11 o
   1  11   9       3018.88       3034.18        42.12 o
   2  11   9        336.77        317.51        14.72 o
   3  11   9       2370.69       2397.53        45.30 o
   4  11   9        255.99        257.27        15.01 o
   5  11   9        123.08        146.10        13.55 o
   6  11   9        567.65        533.75        22.29 o
   7  11   9        343.55        353.54        20.36 o
   8  11   9        518.68        473.49        21.36 o
   9  11   9        168.05        158.16        14.88 o
  10  11   9        107.23         83.47        11.26 o
  11  11   9         47.41         37.37        17.76 o
 -10  12   9        144.97        119.92        11.77 o
  -9  12   9         70.51         80.88         9.88 o
  -8  12   9        335.27        366.71        19.55 o
  -7  12   9          0.45          5.91         7.59 o
  -6  12   9        552.78        574.97        26.69 o
  -5  12   9        663.12        653.24        22.83 o
  -4  12   9       1074.82       1131.31        29.17 o
  -3  12   9        284.79        296.49        13.66 o
  -2  12   9         57.50         56.12         8.01 o
  -1  12   9       1544.49       1520.10        31.04 o
   0  12   9        298.77        316.62        14.86 o
   1  12   9       1483.92       1435.21        30.48 o
   2  12   9         29.52         25.45         6.67 o
   3  12   9        286.92        319.23        16.49 o
   4  12   9       1077.39       1155.50        31.01 o
   5  12   9        691.83        685.01        28.35 o
   6  12   9        512.71        528.38        25.94 o
   7  12   9          0.49         -0.51        10.89 o
   8  12   9        321.26        305.96        19.71 o
   9  12   9         47.99         48.18        11.36 o
  10  12   9        154.58        117.77        13.52 o
 -10  13   9         50.17         69.36        10.02 o
  -9  13   9         26.52         16.19         6.92 o
  -8  13   9        481.40        394.91        20.77 o
  -7  13   9        101.87         78.52        10.05 o
  -6  13   9        798.63        699.52        23.71 o
  -5  13   9        341.20        334.23        17.01 o
  -4  13   9        455.62        480.48        23.04 o
  -3  13   9        693.18        745.71        34.42 o
  -2  13   9        153.46        167.29        11.50 o
  -1  13   9        469.31        479.58        18.19 o
   0  13   9       3854.96       3817.88        54.84 o
   1  13   9        454.17        459.15        17.09 o
   2  13   9        154.09        161.33        11.03 o
   3  13   9        590.90        616.96        24.42 o
   4  13   9        513.81        553.22        23.43 o
   5  13   9        343.97        316.79        20.33 o
   6  13   9        832.95        736.70        32.20 o
   7  13   9        105.57         87.72        13.68 o
   8  13   9        481.05        422.06        27.13 o
   9  13   9         23.03         24.94         9.60 o
  10  13   9         42.00         50.54        14.71 o
  -9  14   9        498.50        514.09        20.32 o
  -8  14   9        301.89        310.51        14.96 o
  -7  14   9         73.73         60.50         9.40 o
  -6  14   9        328.69        292.08        17.59 o
  -5  14   9        190.07        171.52        14.06 o
  -4  14   9        406.09        319.11        18.83 o
  -3  14   9          5.10          5.81         8.64 o
  -2  14   9        385.84        431.07        19.39 o
  -1  14   9        547.30        565.19        21.14 o
   0  14   9        340.91        283.51        14.30 o
   1  14   9        528.50        568.28        20.24 o
   2  14   9        448.49        474.40        19.38 o
   3  14   9          9.24         10.40         7.94 o
   4  14   9        372.27        306.35        18.94 o
   5  14   9        192.38        185.28        17.10 o
   6  14   9        316.68        293.47        22.34 o
   7  14   9         76.77         69.38        13.93 o
   8  14   9        289.29        302.21        21.96 o
   9  14   9        471.08        458.70        24.52 o
  -8  15   9        104.14        106.22        12.57 o
  -7  15   9        414.21        344.49        18.76 o
  -6  15   9        351.26        304.42        21.25 o
  -5  15   9        604.63        560.40        28.11 o
  -4  15   9        159.69        177.82        17.87 o
  -3  15   9       1054.33       1001.87        30.60 o
  -2  15   9        636.44        654.45        23.77 o
  -1  15   9        336.42        317.87        15.85 o
   0  15   9        143.11        137.91        11.82 o
   1  15   9        358.07        336.84        17.73 o
   2  15   9        651.69        705.33        26.56 o
   3  15   9        963.07        877.76        29.71 o
   4  15   9        166.95        151.57        14.19 o
   5  15   9        589.54        521.22        27.28 o
   6  15   9        360.22        319.59        25.48 o
   7  15   9        368.40        317.61        23.32 o
   8  15   9         96.95         99.63        11.93 o
  -7  16   9         46.80         53.50         8.42 o
  -6  16   9        460.06        459.23        21.40 o
  -5  16   9       1014.86       1020.23        32.77 o
  -4  16   9        406.46        361.39        21.04 o
  -3  16   9        176.31        147.92        14.52 o
  -2  16   9         34.30         35.91         9.89 o
  -1  16   9        321.38        332.61        16.76 o
   0  16   9        796.17        763.90        26.18 o
   1  16   9        347.44        355.81        19.48 o
   2  16   9         41.49         40.17         8.63 o
   3  16   9        205.39        216.25        16.13 o
   4  16   9        451.93        458.79        21.99 o
   5  16   9       1063.36       1092.28        44.89 o
   6  16   9        445.24        432.73        21.17 o
   7  16   9         42.45         59.48         9.02 o
   8  16   9        342.50        400.00        47.17 o
  -6  17   9         34.06         32.23         8.55 o
  -5  17   9         36.21         23.03         8.23 o
  -4  17   9        843.86        805.85        29.55 o
  -3  17   9         14.09         19.12         7.92 o
  -2  17   9        187.58        179.93        15.67 o
  -1  17   9        386.50        463.79        21.34 o
   0  17   9        710.73        810.03        26.14 o
   1  17   9        438.69        496.09        21.82 o
   2  17   9        195.56        170.69        14.07 o
   3  17   9         14.03          8.66         7.50 o
   4  17   9        812.44        741.79        27.96 o
   5  17   9         29.72         17.37         7.68 o
   6  17   9         34.56         47.25         9.02 o
  -5  18   9         81.38         88.28        12.50 o
  -4  18   9        395.09        356.88        20.36 o
  -3  18   9        695.54        697.24        26.65 o
  -2  18   9        448.31        453.64        20.67 o
  -1  18   9          3.78          0.68         7.01 o
   0  18   9        214.57        203.77        13.11 o
   1  18   9         11.99         16.72         6.49 o
   2  18   9        439.94        443.53        21.73 o
   3  18   9        713.15        708.52        24.74 o
   4  18   9        327.52        326.62        16.99 o
   5  18   9        101.38        117.43        11.96 o
  -3  19   9        144.00        143.20        20.92 o
  -2  19   9         12.08         14.43         9.28 o
  -1  19   9        392.18        396.15        21.36 o
   0  19   9        211.11        188.42        14.01 o
   1  19   9        358.90        335.40        16.75 o
   2  19   9         13.97          8.35         7.15 o
   3  19   9        161.90        174.87        13.44 o
   0   0  10       9149.29       9889.68       194.29 o
   1   0  10        209.29        247.31        19.37 o
   2   0  10         56.60         38.83         4.53 o
   3   0  10       4134.71       4217.20        73.97 o
   4   0  10        833.98        966.56        36.42 o
   5   0  10        234.95        227.00        10.00 o
   6   0  10        811.05        700.33        18.21 o
   7   0  10        284.53        270.53        12.18 o
   8   0  10        382.57        391.45        15.39 o
   9   0  10        306.31        289.87        15.00 o
  10   0  10        878.85       1070.09        34.97 o
  11   0  10         14.18          3.50        11.54 o
  12   0  10         56.04          7.44        17.53 o
  13   0  10        240.75        256.16        32.86 o
 -13   1  10         30.45         25.34         7.55 o
 -12   1  10         58.42         42.73        11.69 o
 -11   1  10        281.96        302.67        17.38 o
 -10   1  10        933.36        935.31        27.55 o
  -9   1  10        591.45        686.53        22.75 o
  -8   1  10        282.73        322.32        14.32 o
  -7   1  10       1394.09       1422.26        28.93 o
  -6   1  10       1142.99       1105.80        25.37 o
  -5   1  10       1289.04       1361.58        26.45 o
  -4   1  10        502.83        653.61        30.15 o
  -3   1  10       6179.40       6525.61        95.09 o
  -2   1  10       1189.05       1240.12        35.72 o
  -1   1  10       3591.63       4264.64        86.35 o
   0   1  10      16591.82      16426.24       276.58 o
   1   1  10       3937.86       4533.07        72.70 o
   2   1  10       1010.47       1067.52        26.62 o
   3   1  10       5917.00       6306.11       108.27 o
   4   1  10        536.60        675.06        31.38 o
   5   1  10       1404.36       1518.32        29.73 o
   6   1  10       1069.63       1089.79        22.96 o
   7   1  10       1428.06       1529.80        33.22 o
   8   1  10        266.13        324.81        13.86 o
   9   1  10        593.97        701.79        22.40 o
  10   1  10        943.06        988.22        31.23 o
  11   1  10        277.65        294.66        25.36 o
  12   1  10         47.26         26.70        10.17 o
  13   1  10         30.26         33.62         9.84 o
 -13   2  10        159.16        121.15        16.54 o
 -12   2  10        265.99        252.62        17.20 o
 -11   2  10         30.09         30.34         8.62 o
 -10   2  10        139.20        140.86        11.77 o
  -9   2  10        773.47        759.83        22.26 o
  -8   2  10        456.19        387.20        14.80 o
  -7   2  10       2080.12       2207.57        35.56 o
  -6   2  10        639.85        624.84        17.22 o
  -5   2  10        842.22        709.55        15.69 o
  -4   2  10         46.04         36.48         5.38 o
  -3   2  10          5.92         20.40         6.49 o
  -2   2  10       2251.13       2713.22        59.53 o
  -1   2  10      10239.10      10210.05       154.39 o
   0   2  10       6094.57       5870.60       113.90 o
   1   2  10      10362.11      10114.85       126.88 o
   2   2  10       1703.55       2151.63        66.67 o
   3   2  10          2.39          8.55         6.25 o
   4   2  10         33.29         28.39         5.75 o
   5   2  10        993.06        903.92        20.52 o
   6   2  10        626.02        637.91        17.04 o
   7   2  10       2175.84       2387.77        35.27 o
   8   2  10        420.61        408.89        16.70 o
   9   2  10        783.14        818.81        24.77 o
  10   2  10        164.49        152.67        16.99 o
  11   2  10         27.10         10.37        11.07 o
  12   2  10        283.68        267.70        19.16 o
  13   2  10        148.76        142.91        15.38 o
 -13   3  10        288.23        206.85        49.00 o
 -12   3  10        247.18        208.02        13.83 o
 -11   3  10        628.25        598.49        22.05 o
 -10   3  10        364.24        424.54        18.83 o
  -9   3  10       1223.77       1213.94        28.79 o
  -8   3  10        263.03        315.52        13.68 o
  -7   3  10        247.70        250.06        11.22 o
  -6   3  10       1571.70       1487.20        25.82 o
  -5   3  10       1365.90       1233.40        24.36 o
  -4   3  10       4582.90       5221.14        55.25 o
  -3   3  10       1691.75       1600.10        43.44 o
  -2   3  10        298.06        303.28        17.16 o
  -1   3  10        458.31        355.10        17.00 o
   0   3  10       4619.67       5058.29        79.89 o
   1   3  10        475.87        395.49        17.71 o
   2   3  10        418.49        443.97        22.11 o
   3   3  10       1981.67       1826.54        60.61 o
   4   3  10       4803.06       5515.12        92.28 o
   5   3  10       1666.21       1547.52        26.91 o
   6   3  10       1638.47       1626.36        29.86 o
   7   3  10        170.07        174.08         8.74 o
   8   3  10        280.40        347.83        13.71 o
   9   3  10       1343.52       1354.18        37.79 o
  10   3  10        421.70        474.55        22.03 o
  11   3  10        631.57        613.33        25.90 o
  12   3  10        242.73        242.22        27.81 o
  13   3  10        296.14        322.53        21.15 o
 -13   4  10        108.90        100.55        18.07 o
 -12   4  10         13.32         13.51         7.09 o
 -11   4  10        424.09        443.46        17.95 o
 -10   4  10        870.75        821.65        25.78 o
  -9   4  10        494.13        475.39        18.21 o
  -8   4  10         10.92         15.16         5.88 o
  -7   4  10       1082.29        954.83        22.05 o
  -6   4  10       4273.48       4198.52        80.99 o
  -5   4  10        262.53        321.06        12.63 o
  -4   4  10       1945.84       1979.92        34.78 o
  -3   4  10        895.38        757.83        38.10 o
  -2   4  10       8250.68       8596.45       142.52 o
  -1   4  10        289.64        407.28        19.44 o
   0   4  10          6.00          8.30         5.76 o
   1   4  10        475.82        631.82        30.17 o
   2   4  10       8674.93       8399.03       160.35 o
   3   4  10        847.51        760.16        30.51 o
   4   4  10       1879.69       1901.88        32.81 o
   5   4  10        354.52        430.43        12.48 o
   6   4  10       4101.40       4159.47        58.64 o
   7   4  10       1043.21        991.91        22.10 o
   8   4  10          9.94         14.66         7.11 o
   9   4  10        526.39        521.46        21.87 o
  10   4  10        905.64        909.09        33.16 o
  11   4  10        371.22        441.35        22.33 o
  12   4  10         13.80         31.25        14.62 o
  13   4  10        113.49        139.90        12.33 o
 -12   5  10         26.54         37.52        10.26 o
 -11   5  10        188.06        175.82        11.95 o
 -10   5  10        275.84        292.18        16.76 o
  -9   5  10       1467.97       1433.58        34.97 o
  -8   5  10       1253.52       1312.85        28.78 o
  -7   5  10         18.25          9.91         5.77 o
  -6   5  10       3000.97       3002.89        67.96 o
  -5   5  10        120.15        131.37         9.01 o
  -4   5  10        733.70        758.49        21.47 o
  -3   5  10         11.64         13.15         4.88 o
  -2   5  10       2112.61       2154.25        72.64 o
  -1   5  10       4634.12       5475.91        92.02 o
   0   5  10        103.36        111.61        10.29 o
   1   5  10       4958.66       5447.82        90.62 o
   2   5  10       2034.79       1873.57        67.11 o
   3   5  10          6.89          4.69         4.70 o
   4   5  10        720.11        794.17        17.98 o
   5   5  10         95.12        102.78         7.09 o
   6   5  10       3334.71       3316.80        46.55 o
   7   5  10         12.36          8.29         5.72 o
   8   5  10       1409.44       1579.26        37.15 o
   9   5  10       1432.78       1539.25        41.14 o
  10   5  10        303.90        323.59        24.18 o
  11   5  10        230.43        273.17        19.56 o
  12   5  10         36.73         71.45        22.40 o
 -12   6  10         87.62         89.73         8.01 o
 -11   6  10        594.24        605.44        21.19 o
 -10   6  10        972.55       1078.37        30.77 o
  -9   6  10        401.00        479.54        24.94 o
  -8   6  10        232.49        250.18        15.51 o
  -7   6  10        129.24        102.84         9.70 o
  -6   6  10        792.26        797.75        21.35 o
  -5   6  10       1433.22       1391.16        43.01 o
  -4   6  10        273.69        256.66        13.53 o
  -3   6  10       4242.06       4059.43       101.48 o
  -2   6  10       3191.95       3509.05        80.96 o
  -1   6  10       1824.45       1817.95        44.61 o
   0   6  10        424.82        542.92        25.44 o
   1   6  10       1822.49       1789.17        58.02 o
   2   6  10       3349.10       3612.20        76.29 o
   3   6  10       4145.37       4128.29        76.18 o
   4   6  10        220.16        183.09         9.74 o
   5   6  10       1405.12       1358.66        26.23 o
   6   6  10        725.99        755.63        20.10 o
   7   6  10        208.84        192.85        12.56 o
   8   6  10        139.95        170.82        14.53 o
   9   6  10        384.07        437.83        24.07 o
  10   6  10        892.22       1048.74        62.47 o
  11   6  10        554.94        652.50        26.17 o
  12   6  10         73.56         86.65        18.99 o
 -12   7  10         68.31         68.59         8.28 o
 -11   7  10         13.91         21.40         7.24 o
 -10   7  10       1015.99       1075.78        31.13 o
  -9   7  10        236.03        267.99        16.37 o
  -8   7  10        189.41        212.19        13.27 o
  -7   7  10        996.08       1039.00        39.06 o
  -6   7  10          0.47          0.95         5.52 o
  -5   7  10       1644.15       1619.63        35.57 o
  -4   7  10        323.54        414.71        14.28 o
  -3   7  10        319.17        354.32        12.75 o
  -2   7  10       3153.23       3452.69        63.48 o
  -1   7  10       1321.69       1488.20        30.92 o
   0   7  10          6.45         14.57         3.95 o
   1   7  10       1332.15       1543.45        32.41 o
   2   7  10       3172.12       3346.26        93.93 o
   3   7  10        330.64        354.49        13.40 o
   4   7  10        318.13        407.97        15.00 o
   5   7  10       1622.34       1689.10        39.33 o
   6   7  10          2.08         14.78         6.00 o
   7   7  10       1015.45       1018.59        31.00 o
   8   7  10        175.34        212.12        15.08 o
   9   7  10        305.19        378.64        27.33 o
  10   7  10       1051.08       1205.25        81.77 o
  11   7  10         16.75         34.00         9.78 o
  12   7  10         57.33         64.53        15.65 o
 -12   8  10        182.88        168.65        19.27 o
 -11   8  10        525.96        536.41        24.38 o
 -10   8  10        661.01        628.61        23.67 o
  -9   8  10         22.99          2.92         7.49 o
  -8   8  10        687.41        695.79        23.03 o
  -7   8  10       2112.10       2058.98        41.08 o
  -6   8  10       1080.85       1044.53        26.44 o
  -5   8  10        309.59        332.83        12.80 o
  -4   8  10        887.64        963.50        20.48 o
  -3   8  10        529.47        511.50        15.35 o
  -2   8  10        180.70        239.31        10.12 o
  -1   8  10       1141.97       1125.34        24.38 o
   0   8  10        781.07        819.02        19.48 o
   1   8  10       1197.72       1202.06        23.27 o
   2   8  10        300.63        372.71        13.40 o
   3   8  10        435.19        416.41        14.80 o
   4   8  10        667.45        710.98        18.79 o
   5   8  10        314.28        362.79        13.76 o
   6   8  10       1050.70       1059.63        27.99 o
   7   8  10       1996.12       1985.66        53.99 o
   8   8  10        568.11        618.90        24.36 o
   9   8  10         29.05         36.88        10.13 o
  10   8  10        679.26        735.95        43.23 o
  11   8  10        603.73        642.47        26.27 o
  12   8  10        175.83        200.51        25.93 o
 -11   9  10        233.23        277.07        18.92 o
 -10   9  10         99.49        131.15        10.35 o
  -9   9  10        314.45        366.53        16.32 o
  -8   9  10         74.04         61.80         8.05 o
  -7   9  10       1330.20       1410.24        30.16 o
  -6   9  10        726.75        644.25        20.99 o
  -5   9  10       1431.66       1482.83        27.65 o
  -4   9  10        401.60        423.40        14.10 o
  -3   9  10        626.12        624.66        17.41 o
  -2   9  10       1354.26       1457.51        30.74 o
  -1   9  10        447.99        416.74        14.37 o
   0   9  10       1080.68       1195.19        24.55 o
   1   9  10        460.82        422.50        15.83 o
   2   9  10       1287.74       1357.31        26.66 o
   3   9  10        664.88        651.51        18.12 o
   4   9  10        384.92        404.17        15.21 o
   5   9  10       1291.26       1332.65        33.27 o
   6   9  10        722.30        655.10        24.81 o
   7   9  10       1348.40       1417.85        38.60 o
   8   9  10         57.58         72.59        11.86 o
   9   9  10        294.88        357.36        20.68 o
  10   9  10        103.73        127.02        14.04 o
  11   9  10        239.75        310.63        22.14 o
 -11  10  10        113.22         81.94         8.73 o
 -10  10  10         25.21         30.67         7.10 o
  -9  10  10        470.24        444.71        17.61 o
  -8  10  10        315.54        289.66        15.05 o
  -7  10  10        345.85        364.63        15.99 o
  -6  10  10        346.23        380.25        17.27 o
  -5  10  10        843.84        835.58        22.00 o
  -4  10  10        392.22        397.45        16.04 o
  -3  10  10        245.24        259.19        11.81 o
  -2  10  10       1485.96       1579.97        32.32 o
  -1  10  10       1464.85       1404.38        26.39 o
   0  10  10        151.36        113.46         7.89 o
   1  10  10       1288.16       1189.14        22.80 o
   2  10  10       1663.26       1780.53        30.96 o
   3  10  10        217.18        226.04        13.59 o
   4  10  10        431.08        458.55        19.66 o
   5  10  10        807.25        785.14        23.68 o
   6  10  10        412.51        408.18        18.71 o
   7  10  10        290.42        296.66        19.06 o
   8  10  10        322.91        291.07        17.57 o
   9  10  10        461.67        432.75        26.57 o
  10  10  10         16.48         19.06         9.91 o
  11  10  10        108.85         67.83        13.06 o
 -11  11  10        441.61        452.27        42.65 o
 -10  11  10        617.72        632.43        35.20 o
  -9  11  10        533.99        515.82        23.52 o
  -8  11  10        272.37        311.35        17.62 o
  -7  11  10        392.91        419.55        22.14 o
  -6  11  10       1289.23       1391.93        39.54 o
  -5  11  10        524.71        529.97        21.17 o
  -4  11  10        568.72        617.38        21.16 o
  -3  11  10         22.93         23.09         6.19 o
  -2  11  10       1130.63       1131.08        34.07 o
  -1  11  10        267.75        297.85        13.76 o
   0  11  10        347.49        318.31        13.60 o
   1  11  10        254.14        293.00        12.07 o
   2  11  10       1079.71       1099.17        27.79 o
   3  11  10         44.75         54.30         8.30 o
   4  11  10        570.52        596.47        23.04 o
   5  11  10        452.72        482.24        21.87 o
   6  11  10       1324.36       1357.70        44.31 o
   7  11  10        389.29        424.67        25.80 o
   8  11  10        277.84        271.83        16.21 o
   9  11  10        482.17        449.34        27.97 o
  10  11  10        542.38        574.97        37.27 o
  11  11  10        471.47        582.13        43.70 o
 -10  12  10        117.98        136.26        13.13 o
  -9  12  10         47.91         55.81         9.53 o
  -8  12  10         23.74         19.91         8.79 o
  -7  12  10        173.98        172.48        14.39 o
  -6  12  10         37.87         33.43         9.02 o
  -5  12  10        431.61        394.00        19.51 o
  -4  12  10        316.63        340.07        17.00 o
  -3  12  10       1102.39       1065.00        26.74 o
  -2  12  10       1944.82       2016.52        49.27 o
  -1  12  10        588.99        637.70        20.84 o
   0  12  10         61.02         47.83         8.23 o
   1  12  10        595.87        639.64        19.83 o
   2  12  10       1809.79       1849.01        32.64 o
   3  12  10        987.23        938.80        28.68 o
   4  12  10        325.83        348.89        18.27 o
   5  12  10        468.48        416.28        24.68 o
   6  12  10         65.91         53.20        11.63 o
   7  12  10        180.28        196.33        19.06 o
   8  12  10         15.36         12.67         9.50 o
   9  12  10         39.83         34.93        10.37 o
  10  12  10        129.70        116.93        16.92 o
 -10  13  10         50.75         50.80        20.21 o
  -9  13  10        129.89        124.14        11.23 o
  -8  13  10         48.97         49.86         8.73 o
  -7  13  10         25.11         15.83         7.07 o
  -6  13  10        190.36        170.43        14.27 o
  -5  13  10         59.47         52.47         9.76 o
  -4  13  10       1955.63       2058.23        62.54 o
  -3  13  10         66.83         52.47         9.56 o
  -2  13  10        771.63        772.11        23.11 o
  -1  13  10        120.72         90.95         9.23 o
   0  13  10       3329.43       3315.12        60.52 o
   1  13  10        115.30         90.91         9.42 o
   2  13  10        737.35        692.99        23.68 o
   3  13  10         66.59         65.61         9.46 o
   4  13  10       2019.92       2223.42        49.97 o
   5  13  10         58.18         56.70        11.73 o
   6  13  10        208.27        212.14        18.31 o
   7  13  10         22.31         21.67        10.20 o
   8  13  10         43.63         38.92        10.81 o
   9  13  10        126.41        122.54        17.04 o
  10  13  10         46.57         67.38        17.97 o
  -9  14  10        885.93        884.56        40.85 o
  -8  14  10         32.19         39.30         8.39 o
  -7  14  10        337.09        361.61        18.34 o
  -6  14  10        103.74        109.06        12.60 o
  -5  14  10         81.76         81.99        11.81 o
  -4  14  10        308.86        257.07        18.44 o
  -3  14  10        747.89        786.91        27.30 o
  -2  14  10        475.15        487.45        20.65 o
  -1  14  10        197.81        190.42        11.94 o
   0  14  10       1007.40        965.67        27.40 o
   1  14  10        254.14        230.74        14.02 o
   2  14  10        497.19        483.60        20.65 o
   3  14  10        839.50        811.93        26.70 o
   4  14  10        332.28        305.50        20.85 o
   5  14  10         81.87         91.29        13.20 o
   6  14  10        104.87        122.44        15.50 o
   7  14  10        327.16        349.90        25.19 o
   8  14  10         28.88         42.86        10.62 o
   9  14  10        885.20        773.54        47.08 o
  -8  15  10        341.77        359.92        26.33 o
  -7  15  10         17.24          3.46         7.18 o
  -6  15  10        156.25        154.84        16.06 o
  -5  15  10         78.52         76.45        10.81 o
  -4  15  10        291.54        284.41        17.55 o
  -3  15  10        512.20        539.76        22.47 o
  -2  15  10        192.27        192.09        13.45 o
  -1  15  10       1245.46       1282.24        35.58 o
   0  15  10        128.22        114.71        10.52 o
   1  15  10       1218.26       1270.82        31.81 o
   2  15  10        201.23        201.62        14.03 o
   3  15  10        619.43        619.43        24.75 o
   4  15  10        326.26        316.78        18.97 o
   5  15  10         66.86         77.04        11.06 o
   6  15  10        117.13        132.36        16.91 o
   7  15  10         20.85         17.88        10.62 o
   8  15  10        323.17        296.98        18.21 o
  -7  16  10         47.16         47.03         9.91 o
  -6  16  10        196.99        196.26        14.19 o
  -5  16  10         22.79         24.15         8.71 o
  -4  16  10         91.45         71.29         9.28 o
  -3  16  10         20.62         24.40         8.89 o
  -2  16  10        436.10        417.20        19.83 o
  -1  16  10        859.33        886.51        26.47 o
   0  16  10        187.16        220.69        13.85 o
   1  16  10        769.76        776.50        27.49 o
   2  16  10        437.22        411.71        19.06 o
   3  16  10          8.70         16.12         7.50 o
   4  16  10         79.87         56.07         9.42 o
   5  16  10         11.34         20.21         8.61 o
   6  16  10        180.46        191.49        15.28 o
   7  16  10         38.38         42.21        10.45 o
  -6  17  10         10.47          8.49         8.27 o
  -5  17  10        341.90        333.79        20.11 o
  -4  17  10        124.09        120.82        13.67 o
  -3  17  10        414.65        450.16        20.87 o
  -2  17  10         65.41         53.49        10.46 o
  -1  17  10         18.51         16.30         7.85 o
   0  17  10        196.33        217.84        13.14 o
   1  17  10         31.41         25.55         7.22 o
   2  17  10         49.49         39.71         7.98 o
   3  17  10        442.35        456.12        22.66 o
   4  17  10        127.22        120.58        12.45 o
   5  17  10        391.82        386.03        23.47 o
   6  17  10          7.42         -2.01         8.76 o
  -5  18  10        437.54        435.33        28.95 o
  -4  18  10         13.13         12.77         8.41 o
  -3  18  10         65.41         66.85        10.70 o
  -2  18  10        252.15        254.10        17.04 o
  -1  18  10        184.41        195.93        13.90 o
   0  18  10        146.20        116.31        10.73 o
   1  18  10        204.03        205.66        12.50 o
   2  18  10        318.73        330.48        19.11 o
   3  18  10         48.94         55.28         8.80 o
   4  18  10         15.31         21.95         7.68 o
   5  18  10        453.82        489.72        29.72 o
  -3  19  10         87.35        126.42        19.71 o
  -2  19  10          6.10          8.63        11.63 o
  -1  19  10         95.84         85.41        14.97 o
   0  19  10        158.95        150.89        15.76 o
   1  19  10         97.59         83.54        14.90 o
   2  19  10          8.48         11.12         7.30 o
   3  19  10         78.40        101.39        22.15 o
   1   0  11      14291.02      16006.18       220.49 o
   2   0  11      12739.01      13092.69       176.29 o
   3   0  11         53.26         78.76        10.60 o
   4   0  11        316.82        367.05        11.72 o
   5   0  11        123.00        182.47         9.27 o
   6   0  11         17.11         21.01         4.87 o
   7   0  11        246.41        315.74        13.53 o
   8   0  11        192.07        234.34        12.97 o
   9   0  11        102.64         77.45        11.16 o
  10   0  11       1334.81       1358.72        40.88 o
  11   0  11         43.51         15.55        16.12 o
  12   0  11        296.09        319.94        17.63 o
  13   0  11         17.70         31.83        12.15 o
 -13   1  11         30.58         85.36        35.22 o
 -12   1  11         47.50         31.19        12.63 o
 -11   1  11        474.01        484.86        19.52 o
 -10   1  11        171.57        164.14        13.39 o
  -9   1  11         30.40         42.29         7.63 o
  -8   1  11        166.59        139.26        10.91 o
  -7   1  11        272.13        281.22        12.57 o
  -6   1  11        215.98        200.47        10.20 o
  -5   1  11        176.88        197.30         9.06 o
  -4   1  11       3108.91       2976.08        36.86 o
  -3   1  11       5816.03       5736.33        89.32 o
  -2   1  11       1053.29       1079.65        42.64 o
  -1   1  11       3300.97       3780.80        84.21 o
   0   1  11      15650.43      16619.66       250.75 o
   1   1  11       3169.56       3490.42        81.05 o
   2   1  11        948.46        931.11        36.15 o
   3   1  11       5718.50       5830.94       130.53 o
   4   1  11       3066.17       3027.09        39.72 o
   5   1  11        169.67        197.93         9.96 o
   6   1  11        243.91        233.50        10.14 o
   7   1  11        322.08        323.10        14.11 o
   8   1  11        198.30        189.38        12.69 o
   9   1  11         33.11         45.42         8.22 o
  10   1  11        140.95        165.21        14.98 o
  11   1  11        436.07        413.48        25.78 o
  12   1  11         60.13         45.86         9.53 o
  13   1  11         39.84         45.46        11.64 o
 -13   2  11        161.04        128.23        19.81 o
 -12   2  11         22.80         17.42        14.85 o
 -11   2  11        138.57        143.24        12.65 o
 -10   2  11        452.50        415.62        18.82 o
  -9   2  11        382.98        418.46        17.09 o
  -8   2  11        571.43        534.85        18.76 o
  -7   2  11         84.19         68.85         6.70 o
  -6   2  11        597.12        570.98        23.43 o
  -5   2  11        303.06        361.99        11.92 o
  -4   2  11       3018.18       3314.44        42.22 o
  -3   2  11       3346.00       3463.46        67.88 o
  -2   2  11       1390.76       1426.44        49.72 o
  -1   2  11       5995.92       6268.28       115.62 o
   0   2  11        283.82        378.40        25.27 o
   1   2  11       6552.59       6822.06       119.48 o
   2   2  11       1441.83       1454.94        46.64 o
   3   2  11       3013.20       2947.48        96.98 o
   4   2  11       2562.90       2796.40        34.60 o
   5   2  11        271.22        326.79        10.58 o
   6   2  11        593.16        572.52        15.23 o
   7   2  11         53.88         57.81         6.54 o
   8   2  11        677.26        657.01        19.09 o
   9   2  11        326.18        318.74        15.62 o
  10   2  11        470.63        401.43        21.57 o
  11   2  11        134.16        103.88        12.24 o
  12   2  11         37.24         44.57        10.35 o
  13   2  11        193.94        192.57        17.11 o
 -12   3  11        255.12        201.49        23.99 o
 -11   3  11        393.78        397.08        23.44 o
 -10   3  11        470.22        531.14        19.91 o
  -9   3  11        163.13        132.90        11.28 o
  -8   3  11        520.85        527.63        18.44 o
  -7   3  11         71.77         64.44         6.55 o
  -6   3  11       1340.76       1386.85        35.44 o
  -5   3  11        959.04        930.41        19.68 o
  -4   3  11        416.72        509.03        15.43 o
  -3   3  11       8104.88       8213.90       104.40 o
  -2   3  11       3506.82       3826.03        69.15 o
  -1   3  11       1493.80       1240.50        40.48 o
   0   3  11         10.32         11.25         9.67 o
   1   3  11       2029.35       1768.23        52.73 o
   2   3  11       3410.71       3547.75        73.58 o
   3   3  11       7831.86       7543.92       155.17 o
   4   3  11        352.34        443.71        13.73 o
   5   3  11       1026.97       1028.93        20.73 o
   6   3  11       1322.41       1411.87        23.36 o
   7   3  11         75.31         75.22         7.73 o
   8   3  11        508.19        548.76        19.72 o
   9   3  11        182.86        148.71        11.86 o
  10   3  11        488.11        565.00        26.23 o
  11   3  11        389.51        425.00        26.79 o
  12   3  11        272.80        263.01        26.08 o
  13   3  11        106.87         96.53        27.57 o
 -12   4  11          3.33          8.68         6.71 o
 -11   4  11        555.74        565.47        21.53 o
 -10   4  11        262.27        222.84        14.26 o
  -9   4  11        633.47        634.90        21.80 o
  -8   4  11        293.72        298.85        14.02 o
  -7   4  11       1465.84       1427.00        29.93 o
  -6   4  11       1390.59       1418.38        36.30 o
  -5   4  11         17.10         23.53         4.93 o
  -4   4  11       3494.78       3594.13        55.01 o
  -3   4  11       1052.66       1186.00        27.36 o
  -2   4  11        213.18        262.20        17.95 o
  -1   4  11        378.22        278.32        16.57 o
   0   4  11        684.61        955.30        36.33 o
   1   4  11        395.72        278.13        19.12 o
   2   4  11        283.15        314.21        25.93 o
   3   4  11        983.51       1062.48        23.84 o
   4   4  11       3419.37       3577.73        55.86 o
   5   4  11          1.26          7.32         4.25 o
   6   4  11       1206.54       1304.61        28.25 o
   7   4  11       1322.16       1353.95        29.03 o
   8   4  11        274.72        278.32        14.93 o
   9   4  11        678.31        772.57        32.93 o
  10   4  11        305.80        316.79        21.41 o
  11   4  11        463.72        543.29        45.34 o
  12   4  11          1.70          0.50        14.00 o
 -12   5  11        105.05        106.24        13.14 o
 -11   5  11        725.79        756.61        25.23 o
 -10   5  11        269.56        312.62        20.95 o
  -9   5  11        639.74        667.43        23.61 o
  -8   5  11        230.60        224.10        12.66 o
  -7   5  11       2223.21       2209.52        62.05 o
  -6   5  11       1662.43       1666.61        42.82 o
  -5   5  11       1921.76       1881.72        48.53 o
  -4   5  11        640.59        512.61        19.23 o
  -3   5  11       2578.58       2720.11        69.89 o
  -2   5  11       1290.01       1418.31        43.78 o
  -1   5  11       4324.78       4672.23        79.38 o
   0   5  11       8642.39       8425.55       120.33 o
   1   5  11       4467.90       4474.50        78.95 o
   2   5  11       1300.10       1387.86        37.14 o
   3   5  11       2667.02       2619.23        52.00 o
   4   5  11        667.76        565.36        15.84 o
   5   5  11       2153.99       2215.63        48.37 o
   6   5  11       1797.84       1854.83        35.84 o
   7   5  11       2267.51       2303.59        40.80 o
   8   5  11        235.04        255.91        17.01 o
   9   5  11        611.96        688.71        29.05 o
  10   5  11        274.28        314.21        20.11 o
  11   5  11        716.26        921.41        45.91 o
  12   5  11        113.64        101.43        19.13 o
 -12   6  11         56.78         57.77        16.83 o
 -11   6  11         36.51         40.65         8.08 o
 -10   6  11        830.10        911.38        27.88 o
  -9   6  11       1304.86       1359.53        38.63 o
  -8   6  11         93.80         74.95         9.20 o
  -7   6  11        958.28        975.53        29.95 o
  -6   6  11         40.96         38.18         7.15 o
  -5   6  11        290.60        356.14        14.60 o
  -4   6  11       3026.06       3009.96        68.75 o
  -3   6  11       3214.83       3120.03        73.11 o
  -2   6  11        800.44        813.41        24.30 o
  -1   6  11        474.52        498.60        15.92 o
   0   6  11         95.20         67.70         6.11 o
   1   6  11        515.52        518.85        17.75 o
   2   6  11        729.83        737.97        21.18 o
   3   6  11       3151.81       3048.96       100.17 o
   4   6  11       3058.31       3099.94        51.14 o
   5   6  11        267.50        312.36        12.57 o
   6   6  11         46.18         63.40         7.27 o
   7   6  11        777.54        790.71        22.78 o
   8   6  11        129.46        107.57        10.83 o
   9   6  11       1312.52       1444.04        62.09 o
  10   6  11        855.94       1046.17        34.05 o
  11   6  11         32.63         23.68        11.75 o
  12   6  11         46.61         47.44        14.19 o
 -12   7  11         74.29         59.94        10.25 o
 -11   7  11        153.17        160.18        13.79 o
 -10   7  11        190.50        184.78        14.87 o
  -9   7  11         56.61         51.39         8.20 o
  -8   7  11       1743.00       1817.19        39.28 o
  -7   7  11        110.65        113.51        10.47 o
  -6   7  11       2197.54       2282.40        72.63 o
  -5   7  11        976.69        979.34        24.09 o
  -4   7  11        715.12        735.32        18.61 o
  -3   7  11        238.54        263.94        12.32 o
  -2   7  11         50.79         47.73         5.02 o
  -1   7  11         56.73         63.88         5.67 o
   0   7  11       2012.26       1957.44        29.34 o
   1   7  11         50.01         49.94         5.39 o
   2   7  11         33.60         27.18         5.89 o
   3   7  11        222.91        246.97        12.23 o
   4   7  11        745.26        751.39        29.90 o
   5   7  11        923.65        938.76        28.50 o
   6   7  11       2168.55       2189.91        54.07 o
   7   7  11        109.21        125.16        12.25 o
   8   7  11       1677.46       1861.49        68.64 o
   9   7  11         65.49         80.03        12.25 o
  10   7  11        194.83        230.85        17.31 o
  11   7  11        160.67        182.48        22.99 o
  12   7  11         58.59         28.07        11.48 o
 -11   8  11        273.77        270.14        15.15 o
 -10   8  11        268.74        300.21        16.92 o
  -9   8  11        169.31        182.87        12.76 o
  -8   8  11        277.90        282.77        15.97 o
  -7   8  11        882.83        890.50        26.92 o
  -6   8  11       1281.22       1177.98        24.69 o
  -5   8  11        128.55        115.70         9.25 o
  -4   8  11        250.75        270.91        12.80 o
  -3   8  11       1686.62       1823.29        31.69 o
  -2   8  11        231.13        252.63        10.76 o
  -1   8  11        715.37        642.70        19.09 o
   0   8  11        830.46        691.83        16.99 o
   1   8  11        742.85        687.40        17.85 o
   2   8  11        230.25        251.99        12.11 o
   3   8  11       1665.68       1740.92        33.29 o
   4   8  11        236.91        225.89        14.23 o
   5   8  11        119.42        101.28         9.49 o
   6   8  11       1400.91       1301.34        35.27 o
   7   8  11        861.29        804.79        33.38 o
   8   8  11        296.40        330.63        21.62 o
   9   8  11        172.97        190.44        23.15 o
  10   8  11        260.16        302.38        23.88 o
  11   8  11        266.50        279.40        24.79 o
  12   8  11          2.03         -1.84        10.21 o
 -11   9  11        106.89        113.48        10.15 o
 -10   9  11        218.75        230.39        15.46 o
  -9   9  11        648.87        728.11        23.66 o
  -8   9  11        356.35        344.13        16.33 o
  -7   9  11        305.32        338.07        14.93 o
  -6   9  11        244.43        301.61        14.32 o
  -5   9  11        623.30        677.99        19.83 o
  -4   9  11       1067.34        973.37        25.89 o
  -3   9  11        966.38        970.79        22.78 o
  -2   9  11       1086.88       1072.62        22.38 o
  -1   9  11        885.46        884.65        22.14 o
   0   9  11      10264.50      10063.98        97.98 o
   1   9  11        818.25        845.83        22.02 o
   2   9  11       1163.49       1137.17        28.72 o
   3   9  11       1085.34       1077.16        26.57 o
   4   9  11        974.56        866.08        27.18 o
   5   9  11        519.53        547.48        22.22 o
   6   9  11        244.41        287.27        16.36 o
   7   9  11        324.72        386.16        20.84 o
   8   9  11        321.93        291.39        18.71 o
   9   9  11        649.40        684.62        29.25 o
  10   9  11        221.27        243.22        20.77 o
  11   9  11        113.52        124.03        16.66 o
 -11  10  11        653.64        579.04        28.79 o
 -10  10  11        178.84        189.10        13.45 o
  -9  10  11         84.87         84.80        11.03 o
  -8  10  11        703.39        737.77        24.21 o
  -7  10  11         73.35         99.98        10.24 o
  -6  10  11        411.36        464.51        18.60 o
  -5  10  11         11.02          8.08         6.25 o
  -4  10  11        218.75        220.86        14.23 o
  -3  10  11        363.25        368.02        14.46 o
  -2  10  11        919.50        933.08        25.78 o
  -1  10  11        667.39        698.85        21.41 o
   0  10  11        170.74        211.04        11.86 o
   1  10  11        727.17        749.12        20.64 o
   2  10  11        937.80        941.76        25.75 o
   3  10  11        357.00        369.03        16.25 o
   4  10  11        185.49        193.54        14.89 o
   5  10  11          6.20         14.80         9.22 o
   6  10  11        454.42        459.21        23.00 o
   7  10  11        136.46        150.02        14.03 o
   8  10  11        669.42        668.55        29.06 o
   9  10  11         97.78        134.19        17.37 o
  10  10  11        176.50        174.28        17.66 o
  11  10  11        695.07        783.61        62.89 o
 -10  11  11        561.24        580.85        24.02 o
  -9  11  11        119.36        121.60        12.74 o
  -8  11  11        648.25        648.13        27.83 o
  -7  11  11        338.84        359.52        20.27 o
  -6  11  11       2926.61       2867.95        58.87 o
  -5  11  11        466.80        466.39        21.96 o
  -4  11  11       1534.35       1521.70        32.69 o
  -3  11  11        603.30        556.15        18.64 o
  -2  11  11        958.15        962.89        26.96 o
  -1  11  11       2995.46       2930.92        54.18 o
   0  11  11        255.87        194.87        12.53 o
   1  11  11       3235.41       3143.99        48.78 o
   2  11  11        953.33        970.50        26.65 o
   3  11  11        544.67        539.49        21.94 o
   4  11  11       1621.97       1609.55        41.90 o
   5  11  11        415.47        428.26        22.22 o
   6  11  11       2745.76       2720.19        64.79 o
   7  11  11        318.29        363.21        27.33 o
   8  11  11        612.31        577.46        29.44 o
   9  11  11        115.49        104.01        14.83 o
  10  11  11        542.32        570.97        30.49 o
 -10  12  11         43.75         41.92         7.36 o
  -9  12  11         86.35        100.35        10.50 o
  -8  12  11       1130.82       1111.49        32.21 o
  -7  12  11        463.16        428.19        21.27 o
  -6  12  11        159.05        165.32        14.48 o
  -5  12  11        415.02        417.95        21.60 o
  -4  12  11         23.12         26.45         7.56 o
  -3  12  11        228.74        213.00        14.63 o
  -2  12  11        252.01        254.94        15.39 o
  -1  12  11        163.18        185.09        15.32 o
   0  12  11          4.25          6.53         6.68 o
   1  12  11        183.96        190.00        12.45 o
   2  12  11        208.70        201.75        12.47 o
   3  12  11        237.12        249.78        14.24 o
   4  12  11         44.02         66.57        10.50 o
   5  12  11        409.83        407.03        24.61 o
   6  12  11        181.35        160.72        16.81 o
   7  12  11        432.17        387.80        25.14 o
   8  12  11       1133.84       1080.71        42.81 o
   9  12  11        114.66        114.50        14.62 o
  10  12  11         46.10         30.81         9.87 o
  -9  13  11         40.08         46.66         7.50 o
  -8  13  11         93.63        117.18        10.74 o
  -7  13  11         31.61         30.32         8.50 o
  -6  13  11        491.57        431.22        21.34 o
  -5  13  11         42.88         38.17         9.57 o
  -4  13  11        296.83        330.56        19.17 o
  -3  13  11         42.63         36.70         8.59 o
  -2  13  11         81.44         73.08         9.79 o
  -1  13  11         38.06         36.97         8.15 o
   0  13  11          2.75         -7.49         7.49 o
   1  13  11         63.36         45.44         7.91 o
   2  13  11         84.81         67.71         9.12 o
   3  13  11         40.25         45.30         7.44 o
   4  13  11        312.30        397.94        18.77 o
   5  13  11         46.95         42.75        11.36 o
   6  13  11        468.26        416.52        24.12 o
   7  13  11         24.65         30.84        10.06 o
   8  13  11         81.78        115.19        13.67 o
   9  13  11         45.10         48.50        12.58 o
  -9  14  11         79.67         95.56        23.07 o
  -8  14  11        156.23        155.98        12.19 o
  -7  14  11        361.34        349.30        17.69 o
  -6  14  11         15.60          9.36         8.79 o
  -5  14  11        120.76        101.89        12.26 o
  -4  14  11        357.58        361.85        21.59 o
  -3  14  11         53.98         52.20         9.70 o
  -2  14  11       1666.05       1711.71        47.70 o
  -1  14  11        103.80         85.43         9.44 o
   0  14  11         54.42         57.12         8.79 o
   1  14  11        131.19        119.69        10.82 o
   2  14  11       1466.44       1486.58        36.34 o
   3  14  11         65.21         66.56         9.38 o
   4  14  11        393.49        381.68        19.22 o
   5  14  11        108.23         96.80        12.44 o
   6  14  11         16.47         23.96         9.11 o
   7  14  11        366.72        362.69        25.13 o
   8  14  11        163.37        173.25        16.36 o
   9  14  11         81.30         50.17        11.12 o
  -8  15  11        211.97        268.19        24.33 o
  -7  15  11         87.19        112.74        12.65 o
  -6  15  11         52.87         58.68        11.19 o
  -5  15  11        150.60        156.94        20.25 o
  -4  15  11        284.92        267.72        22.46 o
  -3  15  11         56.28         49.40         8.74 o
  -2  15  11        319.54        356.65        17.46 o
  -1  15  11       1474.53       1445.65        42.34 o
   0  15  11        547.88        570.67        20.40 o
   1  15  11       1447.64       1441.32        36.62 o
   2  15  11        308.20        336.12        17.43 o
   3  15  11         70.28         71.31         9.38 o
   4  15  11        279.91        280.89        18.46 o
   5  15  11        142.96        147.13        15.37 o
   6  15  11         55.91         42.36        11.95 o
   7  15  11         96.70        137.58        15.77 o
   8  15  11        200.06        255.36        21.13 o
  -7  16  11         68.35         59.34        12.80 o
  -6  16  11          8.37          4.92         7.56 o
  -5  16  11         23.16         21.07         8.89 o
  -4  16  11        149.29        138.74        15.49 o
  -3  16  11         59.74         76.78        14.72 o
  -2  16  11        662.38        608.74        25.35 o
  -1  16  11        272.64        285.70        17.14 o
   0  16  11        419.24        382.46        17.47 o
   1  16  11        325.66        367.29        19.36 o
   2  16  11        682.75        679.39        25.98 o
   3  16  11         67.54         93.85        11.85 o
   4  16  11        117.12        142.83        16.04 o
   5  16  11          6.61          5.45         9.79 o
   6  16  11          9.13          7.26         8.79 o
   7  16  11         77.02         84.49        14.21 o
  -6  17  11        236.63        226.81        18.07 o
  -5  17  11        243.21        241.15        19.84 o
  -4  17  11        783.41        723.65        35.33 o
  -3  17  11        479.65        438.55        28.55 o
  -2  17  11        455.38        471.97        29.93 o
  -1  17  11        996.21        923.87        53.17 o
   0  17  11          2.72         -0.27         7.06 o
   1  17  11        921.72        812.60        27.92 o
   2  17  11        452.95        479.49        22.55 o
   3  17  11        474.89        449.30        25.42 o
   4  17  11        719.17        718.08        30.84 o
   5  17  11        251.01        254.13        18.45 o
   6  17  11        226.82        258.43        22.05 o
  -4  18  11        121.70        144.11        15.69 o
  -3  18  11        451.48        410.91        25.51 o
  -2  18  11         54.17         40.66         9.64 o
  -1  18  11        337.70        329.37        21.47 o
   0  18  11         17.06         21.80        12.02 o
   1  18  11        337.00        344.74        19.17 o
   2  18  11         82.54         75.47        11.62 o
   3  18  11        423.69        394.01        21.67 o
   4  18  11        155.34        177.59        13.53 o
  -2  19  11        493.55        525.91        37.39 o
  -1  19  11         97.83        115.98        16.49 o
   0  19  11         80.46         46.68        14.94 o
   1  19  11        107.01         93.12        18.48 o
   2  19  11        507.63        566.50        36.84 o
   0   0  12        657.48        801.73        49.91 o
   1   0  12        375.31        391.01        27.35 o
   2   0  12        372.05        352.61        24.76 o
   3   0  12        841.47        707.70        21.17 o
   4   0  12          3.82          2.85         3.81 o
   5   0  12         94.44         76.02         6.58 o
   6   0  12       1475.97       1495.26        31.43 o
   7   0  12         21.12         15.67         5.57 o
   8   0  12        107.78        111.99        10.60 o
   9   0  12          7.22         24.61         8.45 o
  10   0  12        476.14        567.28        30.54 o
  11   0  12        119.34        111.91        17.77 o
  12   0  12          0.29         -0.73        14.90 o
 -12   1  12         82.68         82.72        12.36 o
 -11   1  12        614.29        539.60        25.33 o
 -10   1  12        293.94        281.58        16.67 o
  -9   1  12        371.74        405.61        17.72 o
  -8   1  12       1213.77       1161.45        27.46 o
  -7   1  12        190.81        168.18        10.77 o
  -6   1  12        572.68        573.82        22.85 o
  -5   1  12        273.09        249.79        10.29 o
  -4   1  12       1643.49       1651.65        25.50 o
  -3   1  12        581.17        679.09        18.30 o
  -2   1  12       4606.23       5404.29       122.44 o
  -1   1  12      10013.42      11008.50       174.50 o
   0   1  12       1814.95       1966.31        61.17 o
   1   1  12       9502.75      10489.23       260.71 o
   2   1  12       4397.59       5155.92        96.41 o
   3   1  12        650.30        709.54        25.73 o
   4   1  12       1466.88       1496.77        24.36 o
   5   1  12        262.81        232.66        11.68 o
   6   1  12        725.84        764.48        26.72 o
   7   1  12        179.64        197.54        12.14 o
   8   1  12       1273.47       1195.40        34.87 o
   9   1  12        357.73        368.14        21.18 o
  10   1  12        307.45        268.92        14.77 o
  11   1  12        549.26        482.60        24.87 o
  12   1  12        103.17         84.92        11.72 o
 -12   2  12          2.79          7.03         8.01 o
 -11   2  12         87.88         92.61        18.55 o
 -10   2  12        799.58        852.72        31.56 o
  -9   2  12          5.00          9.52         6.85 o
  -8   2  12       1076.89       1152.70        27.80 o
  -7   2  12        166.51        165.78        10.89 o
  -6   2  12        349.29        325.57        14.35 o
  -5   2  12       1109.15       1017.85        22.10 o
  -4   2  12       4508.55       4403.49        51.04 o
  -3   2  12       5691.46       6123.83        63.49 o
  -2   2  12       2993.31       3085.36        79.81 o
  -1   2  12       2582.15       2608.62        71.49 o
   0   2  12       1186.31       1593.18        54.96 o
   1   2  12       2721.00       2647.45        67.97 o
   2   2  12       3656.56       3549.35        93.61 o
   3   2  12       5716.58       6139.16        93.90 o
   4   2  12       4868.84       4698.40        48.85 o
   5   2  12       1219.02       1129.16        24.76 o
   6   2  12        346.73        347.75        12.15 o
   7   2  12        164.29        169.51         9.21 o
   8   2  12       1112.04       1263.55        32.28 o
   9   2  12          0.80         -8.52         8.80 o
  10   2  12        763.65        861.72        42.55 o
  11   2  12        108.57        119.49        12.32 o
  12   2  12          2.90         22.11        14.06 o
 -12   3  12        334.92        320.81        25.02 o
 -11   3  12        107.02        122.43        11.28 o
 -10   3  12       1793.92       1828.19        36.99 o
  -9   3  12        392.92        378.94        16.98 o
  -8   3  12         45.53         47.97         7.98 o
  -7   3  12        252.92        245.34        12.91 o
  -6   3  12        586.89        556.49        17.07 o
  -5   3  12        703.81        737.38        18.37 o
  -4   3  12       3323.49       3406.20        41.09 o
  -3   3  12       6989.28       7370.33        65.60 o
  -2   3  12       1168.61       1231.51        27.79 o
  -1   3  12       1143.49       1285.96        43.77 o
   0   3  12        974.93        995.87        43.65 o
   1   3  12        954.34       1188.51        45.22 o
   2   3  12       1081.66       1070.58        30.91 o
   3   3  12       7198.34       7414.46       107.86 o
   4   3  12       3299.31       3357.21        42.70 o
   5   3  12        547.92        578.19        15.61 o
   6   3  12        534.84        561.58        17.18 o
   7   3  12        189.16        190.41        11.20 o
   8   3  12         32.09         35.84         8.04 o
   9   3  12        494.53        513.17        22.76 o
  10   3  12       1855.11       2016.81        60.65 o
  11   3  12        110.12        119.71        22.55 o
  12   3  12        329.44        367.69        35.78 o
 -12   4  12         24.15         23.37         7.77 o
 -11   4  12        333.65        324.58        22.17 o
 -10   4  12         20.70         20.40         7.83 o
  -9   4  12         69.56         61.90         8.75 o
  -8   4  12       1072.16       1104.91        29.11 o
  -7   4  12        174.70        169.13        11.23 o
  -6   4  12        540.50        500.71        16.44 o
  -5   4  12        108.71        137.02         9.05 o
  -4   4  12        530.07        540.54        15.58 o
  -3   4  12       1007.23       1024.83        21.77 o
  -2   4  12       5682.21       5458.05        95.71 o
  -1   4  12       2308.01       2341.14        44.55 o
   0   4  12       1686.19       1988.35        50.11 o
   1   4  12       2442.30       2508.60        58.07 o
   2   4  12       5536.43       5227.89        64.57 o
   3   4  12        779.44        763.09        18.17 o
   4   4  12        486.46        493.58        14.06 o
   5   4  12        122.61        155.08         9.08 o
   6   4  12        457.33        489.38        18.59 o
   7   4  12        166.61        178.28        11.82 o
   8   4  12       1109.94       1212.12        35.74 o
   9   4  12         78.78         73.93        13.18 o
  10   4  12         24.51         25.63        11.32 o
  11   4  12        347.31        334.61        29.81 o
  12   4  12         26.11         37.45         9.96 o
 -12   5  12         56.59         60.45         9.37 o
 -11   5  12        174.03        186.86        15.65 o
 -10   5  12        188.48        161.74        14.81 o
  -9   5  12         46.28         43.96        10.71 o
  -8   5  12         23.49         32.80         7.91 o
  -7   5  12        422.37        396.11        18.82 o
  -6   5  12        740.29        683.83        25.28 o
  -5   5  12         66.55         73.55         7.40 o
  -4   5  12         93.60         90.66         6.89 o
  -3   5  12       2688.48       2932.93        72.25 o
  -2   5  12        559.64        744.05        19.68 o
  -1   5  12        505.74        512.89        16.98 o
   0   5  12       1482.39       1419.53        27.02 o
   1   5  12        541.74        517.72        18.28 o
   2   5  12        474.78        599.06        18.59 o
   3   5  12       2482.63       2579.13        42.34 o
   4   5  12         65.85         53.64         6.40 o
   5   5  12         61.40         71.59         7.83 o
   6   5  12        810.71        786.85        25.74 o
   7   5  12        416.75        443.58        24.28 o
   8   5  12         42.24         51.72         9.38 o
   9   5  12         52.71         74.53        17.44 o
  10   5  12        211.42        213.24        18.71 o
  11   5  12        149.31        184.13        21.19 o
  12   5  12         51.01         67.96        15.62 o
 -12   6  12        192.18        157.42        23.42 o
 -11   6  12        148.15        144.90        13.67 o
 -10   6  12       1340.24       1307.34        41.34 o
  -9   6  12        285.61        323.58        20.41 o
  -8   6  12       1760.59       1866.41        48.38 o
  -7   6  12       1852.62       1940.23        81.11 o
  -6   6  12        464.23        489.62        18.50 o
  -5   6  12        302.66        348.89        13.91 o
  -4   6  12       2780.78       2792.26        83.45 o
  -3   6  12        809.13        719.58        20.74 o
  -2   6  12        153.00        191.89         9.30 o
  -1   6  12         28.32         45.46         5.25 o
   0   6  12         90.12         47.07         6.32 o
   1   6  12         14.71         23.34         5.00 o
   2   6  12        148.94        167.61         9.34 o
   3   6  12        671.26        561.19        18.26 o
   4   6  12       2849.19       2985.16        82.18 o
   5   6  12        279.00        321.96        13.85 o
   6   6  12        530.60        615.49        21.26 o
   7   6  12       1803.62       1946.14        63.03 o
   8   6  12       1920.91       2046.10        92.19 o
   9   6  12        265.09        322.15        27.23 o
  10   6  12       1440.57       1621.58        56.34 o
  11   6  12        146.31        191.20        25.09 o
  12   6  12        188.13         98.55        16.78 o
 -12   7  12         50.86         78.61        26.34 o
 -11   7  12         42.67         45.32        15.56 o
 -10   7  12         63.14         75.65        10.13 o
  -9   7  12        218.75        229.59        14.92 o
  -8   7  12        413.99        402.89        22.31 o
  -7   7  12        271.97        255.56        16.27 o
  -6   7  12        458.41        460.54        17.16 o
  -5   7  12        370.32        361.74        15.35 o
  -4   7  12        104.55         98.50         7.98 o
  -3   7  12       1465.68       1453.09        31.00 o
  -2   7  12       2996.32       2817.07        43.25 o
  -1   7  12        182.42        177.76         9.57 o
   0   7  12        187.62        166.68         8.89 o
   1   7  12        178.81        168.55         9.58 o
   2   7  12       3026.33       2778.97        45.45 o
   3   7  12       1574.22       1486.28        33.08 o
   4   7  12         97.39         93.99         9.80 o
   5   7  12        497.49        486.31        19.06 o
   6   7  12        409.14        398.26        17.21 o
   7   7  12        291.90        319.55        20.96 o
   8   7  12        420.81        431.93        27.74 o
   9   7  12        210.03        223.50        23.79 o
  10   7  12         64.42         78.63        18.62 o
  11   7  12         38.81         38.95        12.40 o
  12   7  12         53.73         17.15        13.09 o
 -11   8  12        100.10        103.32        11.67 o
 -10   8  12         53.17         69.53         9.80 o
  -9   8  12         31.47         19.66         8.58 o
  -8   8  12         79.39         72.89         9.50 o
  -7   8  12       2836.98       3030.98        66.50 o
  -6   8  12         12.60         28.12         7.18 o
  -5   8  12        133.20        129.57         9.54 o
  -4   8  12       2259.33       2227.17        39.41 o
  -3   8  12       1666.23       1649.60        29.73 o
  -2   8  12        300.94        300.70        12.62 o
  -1   8  12        803.23        860.00        21.54 o
   0   8  12       2408.06       2485.25        51.44 o
   1   8  12        809.81        840.27        21.38 o
   2   8  12        359.55        343.34        14.44 o
   3   8  12       1660.25       1600.20        32.66 o
   4   8  12       2299.24       2176.73        44.50 o
   5   8  12        143.72        142.94        11.52 o
   6   8  12          5.43         18.36         7.27 o
   7   8  12       2968.73       3206.85       103.68 o
   8   8  12        116.33        125.43        25.26 o
   9   8  12         35.93         22.30        19.24 o
  10   8  12         37.90         34.79        14.47 o
  11   8  12         82.53         97.32        16.05 o
 -11   9  12         38.01         27.45         7.88 o
 -10   9  12        106.22        100.68        11.02 o
  -9   9  12        461.20        441.27        20.40 o
  -8   9  12        399.01        408.02        19.34 o
  -7   9  12        962.56       1043.04        30.42 o
  -6   9  12        488.62        474.56        19.47 o
  -5   9  12        828.17        814.89        26.22 o
  -4   9  12       1037.22       1059.93        28.48 o
  -3   9  12        842.33        806.91        21.68 o
  -2   9  12         40.73         42.42         6.08 o
  -1   9  12        805.25        779.76        22.27 o
   0   9  12          2.29         11.31         5.82 o
   1   9  12        718.45        688.53        20.89 o
   2   9  12         41.25         39.61         6.61 o
   3   9  12        863.16        819.44        23.72 o
   4   9  12       1088.09       1144.99        31.32 o
   5   9  12        902.63        910.66        27.65 o
   6   9  12        544.07        513.97        28.30 o
   7   9  12        912.82        942.51        43.37 o
   8   9  12        356.23        364.49        27.40 o
   9   9  12        513.03        499.72        30.68 o
  10   9  12        109.82        123.16        18.80 o
  11   9  12         32.54          4.33        14.55 o
 -11  10  12        148.23        144.71        33.28 o
 -10  10  12        171.80        188.35        12.89 o
  -9  10  12         42.64         34.19         9.47 o
  -8  10  12        388.56        443.67        23.54 o
  -7  10  12        778.90        754.21        26.74 o
  -6  10  12        187.21        196.24        16.22 o
  -5  10  12        541.51        545.65        19.85 o
  -4  10  12        503.57        535.45        19.95 o
  -3  10  12        254.23        274.02        13.26 o
  -2  10  12        162.11        197.68        12.58 o
  -1  10  12       3495.47       3582.05        58.82 o
   0  10  12        291.04        208.98        12.49 o
   1  10  12       3265.46       3107.94        53.25 o
   2  10  12        121.62        146.81        11.16 o
   3  10  12        198.87        206.22        12.68 o
   4  10  12        624.89        660.69        26.46 o
   5  10  12        714.81        748.88        29.05 o
   6  10  12        245.54        254.37        20.12 o
   7  10  12        811.84        801.23        39.96 o
   8  10  12        405.39        410.63        28.46 o
   9  10  12         43.72         40.66        12.12 o
  10  10  12        184.81        250.35        23.26 o
  11  10  12        166.24        185.81        25.32 o
 -10  11  12         32.06         25.84         6.82 o
  -9  11  12        101.46         89.01        10.06 o
  -8  11  12        301.46        344.76        20.20 o
  -7  11  12        321.01        302.64        18.48 o
  -6  11  12        111.70        131.03        13.39 o
  -5  11  12       1043.43       1040.98        31.03 o
  -4  11  12        170.80        178.81        13.06 o
  -3  11  12       1255.29       1267.74        29.38 o
  -2  11  12         95.30        114.10        15.45 o
  -1  11  12         24.73         21.88         8.01 o
   0  11  12         21.35         13.08         6.45 o
   1  11  12         19.74         17.72         6.89 o
   2  11  12         62.55         71.47         8.60 o
   3  11  12       1345.25       1363.04        37.59 o
   4  11  12        146.91        154.11        14.56 o
   5  11  12       1023.99       1053.15        34.21 o
   6  11  12         86.12        125.35        15.56 o
   7  11  12        363.05        334.64        26.14 o
   8  11  12        296.13        330.86        22.06 o
   9  11  12        103.76         80.87        14.69 o
  10  11  12         33.99         13.13         7.76 o
 -10  12  12       1013.67       1124.63        41.48 o
  -9  12  12        552.05        549.89        20.34 o
  -8  12  12        508.47        542.03        21.80 o
  -7  12  12        217.43        190.90        13.83 o
  -6  12  12        219.38        240.31        17.73 o
  -5  12  12        657.00        673.01        26.93 o
  -4  12  12        676.31        711.93        24.06 o
  -3  12  12       1251.09       1400.47        44.42 o
  -2  12  12       3385.27       3354.49        61.25 o
  -1  12  12        537.37        571.16        23.15 o
   0  12  12          2.90         -4.52         6.60 o
   1  12  12        494.21        493.61        20.13 o
   2  12  12       3332.08       3267.55        59.40 o
   3  12  12       1300.50       1360.97        35.81 o
   4  12  12        744.23        802.52        31.72 o
   5  12  12        707.74        738.00        28.30 o
   6  12  12        197.84        189.55        17.29 o
   7  12  12        230.00        186.86        18.21 o
   8  12  12        544.39        587.02        27.92 o
   9  12  12        598.40        596.90        39.87 o
  10  12  12        997.81       1173.87       120.37 o
  -9  13  12         94.73         89.59        10.26 o
  -8  13  12        307.39        313.65        17.65 o
  -7  13  12         91.74         89.23        10.67 o
  -6  13  12        557.96        498.24        22.47 o
  -5  13  12        498.57        444.81        21.54 o
  -4  13  12        585.77        522.00        29.96 o
  -3  13  12        666.16        626.93        31.07 o
  -2  13  12        176.06        214.36        15.67 o
  -1  13  12        126.00        114.73        12.82 o
   0  13  12         19.67          8.35         7.96 o
   1  13  12        147.09        124.11        11.88 o
   2  13  12        156.21        169.83        13.27 o
   3  13  12        613.30        557.11        22.37 o
   4  13  12        540.86        479.95        22.12 o
   5  13  12        479.28        468.27        25.87 o
   6  13  12        581.96        519.08        28.19 o
   7  13  12         81.36         62.24        11.34 o
   8  13  12        315.98        327.28        20.21 o
   9  13  12         90.47         77.79        16.30 o
  -8  14  12         32.11         21.51         7.19 o
  -7  14  12        314.74        296.60        16.18 o
  -6  14  12        147.32        163.85        16.53 o
  -5  14  12         40.22         37.88        10.80 o
  -4  14  12        222.75        244.04        24.79 o
  -3  14  12         24.27         37.19        12.16 o
  -2  14  12        408.61        373.21        20.15 o
  -1  14  12        640.85        621.81        25.32 o
   0  14  12        693.88        730.53        25.97 o
   1  14  12        674.25        684.35        26.88 o
   2  14  12        392.86        341.42        19.44 o
   3  14  12         36.21         36.79         9.99 o
   4  14  12        214.78        212.33        18.04 o
   5  14  12         33.05         39.05         9.48 o
   6  14  12        179.10        214.10        16.97 o
   7  14  12        298.33        282.38        19.46 o
   8  14  12         32.44         30.34        11.05 o
  -8  15  12         24.17         18.38        14.70 o
  -7  15  12         31.87         13.99         7.23 o
  -6  15  12        121.72        111.99        13.87 o
  -5  15  12          7.43          9.01        11.56 o
  -4  15  12        329.37        312.58        22.26 o
  -3  15  12        477.47        434.42        23.83 o
  -2  15  12        419.82        379.45        24.27 o
  -1  15  12         39.38         27.59         9.29 o
   0  15  12         47.96         58.25         9.37 o
   1  15  12         48.52         34.82         8.43 o
   2  15  12        445.03        407.33        20.79 o
   3  15  12        436.06        444.92        23.16 o
   4  15  12        317.24        290.05        20.07 o
   5  15  12          8.25          6.52         8.17 o
   6  15  12        151.70        173.53        35.90 o
   7  15  12         29.54         28.62        10.10 o
   8  15  12         19.09         17.08        10.29 o
  -7  16  12         36.33         27.17        10.54 o
  -6  16  12         80.30         80.83        11.05 o
  -5  16  12        271.25        266.95        18.80 o
  -4  16  12        225.46        189.21        27.86 o
  -3  16  12        103.15         90.29        12.83 o
  -2  16  12         30.66         33.83         9.52 o
  -1  16  12        183.71        180.72        15.04 o
   0  16  12          0.47         -1.28         7.24 o
   1  16  12        158.26        176.95        13.99 o
   2  16  12         33.76         34.05         9.27 o
   3  16  12        142.70        148.93        15.24 o
   4  16  12        224.33        199.24        16.42 o
   5  16  12        300.85        313.41        23.31 o
   6  16  12         74.36         70.86        11.93 o
   7  16  12         27.98         27.31        12.35 o
  -5  17  12        211.55        191.03        17.55 o
  -4  17  12        105.00        109.86        15.58 o
  -3  17  12        428.67        471.25        29.06 o
  -2  17  12         89.06         85.52        14.07 o
  -1  17  12        609.92        578.72        29.55 o
   0  17  12        614.77        670.35        32.36 o
   1  17  12        562.87        532.75        21.80 o
   2  17  12        111.05         99.96        11.50 o
   3  17  12        375.03        428.12        21.99 o
   4  17  12         91.09         83.39        10.37 o
   5  17  12        173.78        155.79        14.28 o
  -4  18  12        222.19        222.12        18.01 o
  -3  18  12        823.46        847.63        35.34 o
  -2  18  12        451.76        449.96        23.54 o
  -1  18  12        137.34        130.86        13.71 o
   0  18  12        124.50        132.03        16.01 o
   1  18  12        112.48        105.37        11.39 o
   2  18  12        470.18        459.74        23.65 o
   3  18  12        861.39        936.58        29.46 o
   4  18  12        229.44        270.45        22.43 o
  -1  19  12         33.18         46.55        18.38 o
   0  19  12          9.09         34.51        20.21 o
   1   0  13       3689.05       4848.41       107.18 o
   2   0  13       1718.95       1703.89        32.35 o
   3   0  13       4959.30       4899.38        59.65 o
   4   0  13       7412.66       7882.91        95.81 o
   5   0  13       1101.43       1058.18        22.32 o
   6   0  13        136.84        114.99         9.23 o
   7   0  13         91.28         94.14         8.56 o
   8   0  13          3.27          5.38         7.39 o
   9   0  13        345.86        286.28        13.31 o
  10   0  13        115.39        115.61        13.26 o
  11   0  13         25.21         14.15         8.12 o
  12   0  13         27.24         72.49        16.80 o
 -12   1  13        758.77        838.96        52.88 o
 -11   1  13        358.77        319.19        15.37 o
 -10   1  13        848.19        834.67        25.78 o
  -9   1  13        995.60       1008.38        31.66 o
  -8   1  13          5.20         -0.88         7.07 o
  -7   1  13        177.92        178.66        11.33 o
  -6   1  13        907.67        888.05        22.06 o
  -5   1  13       1166.11       1185.22        23.14 o
  -4   1  13       2826.28       2877.79        39.18 o
  -3   1  13        886.52        932.58        21.45 o
  -2   1  13      10845.55      11208.85       122.91 o
  -1   1  13       6142.24       6510.24       128.40 o
   0   1  13       6896.80       7335.71       138.70 o
   1   1  13       6092.33       6465.32       164.63 o
   2   1  13      10937.34      11235.24       113.29 o
   3   1  13        951.90        917.11        22.23 o
   4   1  13       2746.64       2707.39        49.61 o
   5   1  13       1119.18       1137.13        24.86 o
   6   1  13        843.04        854.61        21.90 o
   7   1  13        240.02        254.24        11.53 o
   8   1  13          1.40         -4.15         6.85 o
   9   1  13        945.54        984.15        32.27 o
  10   1  13        827.12        847.03        29.52 o
  11   1  13        350.74        336.83        32.59 o
  12   1  13        747.60        844.23        34.33 o
 -12   2  13        157.35        188.59        25.11 o
 -11   2  13        274.80        286.23        24.17 o
 -10   2  13          6.57         12.94         8.27 o
  -9   2  13        118.82        118.17        12.66 o
  -8   2  13         85.74         85.66         9.68 o
  -7   2  13        337.68        307.18        15.39 o
  -6   2  13       1098.13       1078.59        25.34 o
  -5   2  13        296.11        342.39        13.02 o
  -4   2  13       6125.49       6518.97        61.66 o
  -3   2  13        641.30        821.41        17.95 o
  -2   2  13       3632.83       4200.75        52.08 o
  -1   2  13       6047.15       6348.00        96.96 o
   0   2  13       7616.47       7696.84       143.01 o
   1   2  13       5663.73       5991.64        91.36 o
   2   2  13       3191.03       3649.29        55.64 o
   3   2  13        742.30        893.71        19.61 o
   4   2  13       6709.06       6972.75        86.31 o
   5   2  13        368.31        423.64        15.34 o
   6   2  13       1170.87       1172.35        24.24 o
   7   2  13        325.00        287.08        12.89 o
   8   2  13         44.12         46.68         8.43 o
   9   2  13        134.59        154.27        13.87 o
  10   2  13          2.74          9.39        11.28 o
  11   2  13        295.77        369.71        35.07 o
  12   2  13        141.00        182.48        16.21 o
 -12   3  13          9.29         -2.22         7.84 o
 -11   3  13        163.33        166.32        16.65 o
 -10   3  13        384.35        369.50        19.01 o
  -9   3  13        567.93        544.16        21.80 o
  -8   3  13        536.93        548.63        20.85 o
  -7   3  13        955.34        982.71        25.89 o
  -6   3  13       1140.51       1005.75        31.26 o
  -5   3  13        510.10        442.94        14.58 o
  -4   3  13        555.55        592.46        15.96 o
  -3   3  13       4683.50       4740.48        49.58 o
  -2   3  13       4887.08       5573.97        55.31 o
  -1   3  13       9637.88       9855.93       104.12 o
   0   3  13        381.97        456.23        16.70 o
   1   3  13       9755.87      10094.51       123.51 o
   2   3  13       5603.22       6194.75        68.32 o
   3   3  13       4618.31       4373.41        66.63 o
   4   3  13        599.37        643.65        16.30 o
   5   3  13        551.25        477.98        15.20 o
   6   3  13       1182.50       1129.03        27.31 o
   7   3  13        888.50       1006.13        30.05 o
   8   3  13        615.07        659.79        23.07 o
   9   3  13        538.45        617.80        31.03 o
  10   3  13        358.66        369.12        62.59 o
  11   3  13        166.28        203.46        28.52 o
  12   3  13         12.29         11.88         7.51 o
 -12   4  13        426.72        326.75        21.32 o
 -11   4  13        144.95        123.35        17.24 o
 -10   4  13        590.67        693.52        24.78 o
  -9   4  13        355.82        381.60        18.23 o
  -8   4  13        356.11        342.22        16.82 o
  -7   4  13       1275.69       1327.14        44.77 o
  -6   4  13       2102.64       1962.38        62.16 o
  -5   4  13         62.82         48.28         6.47 o
  -4   4  13       1355.55       1495.29        31.47 o
  -3   4  13        773.66        849.52        19.62 o
  -2   4  13       3606.32       3614.98        44.95 o
  -1   4  13       6990.83       6730.26        69.36 o
   0   4  13       1475.18       1360.62        28.36 o
   1   4  13       7604.44       7285.92       106.38 o
   2   4  13       3592.10       3538.15        44.61 o
   3   4  13        870.68        899.95        19.91 o
   4   4  13       1179.41       1321.06        28.45 o
   5   4  13         36.48          5.03         4.98 o
   6   4  13       2172.47       2186.12        42.27 o
   7   4  13       1168.27       1251.19        33.23 o
   8   4  13        347.17        398.11        21.41 o
   9   4  13        333.71        361.23        21.58 o
  10   4  13        506.72        584.64        35.92 o
  11   4  13        118.04        114.37        12.52 o
  12   4  13        401.43        437.22        33.22 o
 -12   5  13        369.62        327.74        36.24 o
 -11   5  13         69.61         62.24        11.88 o
 -10   5  13        724.35        742.94        28.93 o
  -9   5  13        259.53        263.22        18.45 o
  -8   5  13        700.47        688.47        40.22 o
  -7   5  13         90.33         62.96        10.28 o
  -6   5  13         10.60          6.86         6.42 o
  -5   5  13        703.77        745.30        40.14 o
  -4   5  13        589.67        561.99        22.27 o
  -3   5  13       2275.64       2167.20        53.32 o
  -2   5  13        357.88        360.49        12.85 o
  -1   5  13        862.23        895.15        19.92 o
   0   5  13         90.02        107.21         7.97 o
   1   5  13        701.04        755.94        19.61 o
   2   5  13        240.46        234.46        10.40 o
   3   5  13       2332.18       2221.95        53.06 o
   4   5  13        684.08        654.00        25.04 o
   5   5  13        714.92        738.28        22.18 o
   6   5  13          4.08         13.78         6.37 o
   7   5  13         69.78         98.46        11.16 o
   8   5  13        651.95        664.04        39.01 o
   9   5  13        236.58        252.00        27.28 o
  10   5  13        694.78        767.15        40.52 o
  11   5  13         83.68         39.28        12.33 o
  12   5  13        326.32        232.64        30.93 o
 -11   6  13        276.25        265.75        18.94 o
 -10   6  13        221.84        184.99        16.01 o
  -9   6  13        732.67        802.21        26.90 o
  -8   6  13         94.03         79.40        11.89 o
  -7   6  13        658.39        622.79        41.81 o
  -6   6  13        323.73        306.80        13.59 o
  -5   6  13        501.88        475.16        16.47 o
  -4   6  13       1846.14       1784.81        43.11 o
  -3   6  13        198.94        231.57        11.01 o
  -2   6  13        495.86        536.13        15.32 o
  -1   6  13        829.04        862.34        20.91 o
   0   6  13        865.81        741.03        16.60 o
   1   6  13        857.47        848.58        20.30 o
   2   6  13        377.46        401.17        14.17 o
   3   6  13        181.52        211.24        11.43 o
   4   6  13       2067.14       2009.97        74.19 o
   5   6  13        565.57        586.96        23.93 o
   6   6  13        337.29        332.00        16.63 o
   7   6  13        743.67        719.98        26.48 o
   8   6  13         61.08         56.38        12.86 o
   9   6  13        716.15        803.31        36.06 o
  10   6  13        202.93        167.65        21.57 o
  11   6  13        291.02        173.88        36.96 o
  12   6  13          3.88         -5.45         7.58 o
 -11   7  13         56.41         47.45        10.43 o
 -10   7  13         60.30         45.43        10.07 o
  -9   7  13        449.91        526.03        21.63 o
  -8   7  13        568.41        610.63        23.70 o
  -7   7  13        642.58        670.56        22.56 o
  -6   7  13         45.39         41.62         6.89 o
  -5   7  13        357.66        358.33        15.49 o
  -4   7  13        358.83        384.17        14.47 o
  -3   7  13        352.79        374.68        14.81 o
  -2   7  13         96.91         85.20         6.80 o
  -1   7  13        281.21        348.07        12.78 o
   0   7  13       1007.88        992.57        20.18 o
   1   7  13        261.67        305.06        12.63 o
   2   7  13        123.45        113.08         8.39 o
   3   7  13        292.97        307.00        14.78 o
   4   7  13        353.96        350.72        17.67 o
   5   7  13        406.68        419.60        19.46 o
   6   7  13         81.00         79.08        10.55 o
   7   7  13        563.12        600.39        45.99 o
   8   7  13        495.08        541.17        37.02 o
   9   7  13        455.40        543.75        42.80 o
  10   7  13         51.75         32.86        16.65 o
  11   7  13         48.09         14.89        14.26 o
 -11   8  13        261.12        288.11        19.41 o
 -10   8  13          2.21         14.78         6.99 o
  -9   8  13        198.05        174.63        13.47 o
  -8   8  13         36.01         24.42         7.54 o
  -7   8  13        748.89        819.97        25.86 o
  -6   8  13       1285.29       1320.74        33.61 o
  -5   8  13         60.30         64.17         7.73 o
  -4   8  13        787.28        820.86        25.08 o
  -3   8  13        609.69        638.19        18.36 o
  -2   8  13        738.19        734.41        20.09 o
  -1   8  13        325.04        351.96        14.29 o
   0   8  13       5049.98       5167.40        93.54 o
   1   8  13        257.87        267.05        11.54 o
   2   8  13        692.83        672.53        19.00 o
   3   8  13        720.34        733.90        22.20 o
   4   8  13        743.04        758.09        24.49 o
   5   8  13         98.89         97.92        11.18 o
   6   8  13       1219.38       1217.60        42.60 o
   7   8  13        732.31        782.02        44.05 o
   8   8  13         30.74          7.42        13.84 o
   9   8  13        176.21        134.56        32.68 o
  10   8  13          2.87         -7.23        11.81 o
  11   8  13        276.23        226.94        22.41 o
 -11   9  13        112.15        118.23        16.02 o
 -10   9  13         69.24         86.45         9.81 o
  -9   9  13         76.97         75.91         9.52 o
  -8   9  13        115.07        125.07        12.80 o
  -7   9  13       1117.28       1173.89        32.02 o
  -6   9  13        127.76        139.35        11.50 o
  -5   9  13         16.92         14.67         6.17 o
  -4   9  13        885.58        922.91        25.14 o
  -3   9  13       1951.86       1986.77        34.03 o
  -2   9  13        107.64        118.56         8.85 o
  -1   9  13       1791.19       1867.49        36.32 o
   0   9  13       2075.64       2047.02        42.91 o
   1   9  13       1964.62       1977.37        39.22 o
   2   9  13        106.48        146.37        11.36 o
   3   9  13       1737.18       1750.93        35.55 o
   4   9  13        871.01        904.91        29.96 o
   5   9  13         14.26          6.50         7.81 o
   6   9  13        155.03        163.33        15.98 o
   7   9  13       1049.35       1057.59        52.88 o
   8   9  13        148.76        167.02        29.84 o
   9   9  13         93.41        103.96        18.61 o
  10   9  13         74.45         74.41        15.02 o
  11   9  13        110.11        118.16        15.24 o
 -10  10  13        288.48        255.28        14.53 o
  -9  10  13         76.84         91.32        11.74 o
  -8  10  13        357.88        359.07        20.80 o
  -7  10  13       1606.15       1721.16        40.44 o
  -6  10  13       1589.62       1550.04        39.23 o
  -5  10  13       1037.13       1086.93        28.41 o
  -4  10  13         71.10         48.33         8.13 o
  -3  10  13       1072.31       1062.31        25.53 o
  -2  10  13         34.64         44.42         7.99 o
  -1  10  13        523.98        519.90        19.12 o
   0  10  13        354.03        316.53        16.38 o
   1  10  13        470.39        469.02        17.57 o
   2  10  13         43.94         54.98         7.69 o
   3  10  13       1050.62       1103.70        29.32 o
   4  10  13         57.11         57.08         9.57 o
   5  10  13        942.40        996.53        33.50 o
   6  10  13       1477.49       1434.76        45.41 o
   7  10  13       1581.70       1612.58        65.52 o
   8  10  13        411.84        352.17        30.32 o
   9  10  13         66.76         79.80        16.57 o
  10  10  13        304.62        233.88        31.66 o
 -10  11  13          7.12          1.83         7.92 o
  -9  11  13          4.72          7.58         6.94 o
  -8  11  13         86.97        105.07        11.00 o
  -7  11  13         85.59         95.69        10.66 o
  -6  11  13        858.52        876.03        30.69 o
  -5  11  13        159.77        149.08        12.16 o
  -4  11  13        506.76        485.05        19.16 o
  -3  11  13        259.41        256.55        14.90 o
  -2  11  13        320.91        366.34        19.65 o
  -1  11  13        821.64        796.02        26.46 o
   0  11  13       1089.46       1006.94        28.02 o
   1  11  13        693.87        659.95        21.39 o
   2  11  13        325.65        354.02        16.12 o
   3  11  13        236.61        227.67        14.31 o
   4  11  13        422.57        431.14        23.79 o
   5  11  13        163.31        168.19        15.78 o
   6  11  13       1016.10        966.28        36.90 o
   7  11  13         80.85         90.65        15.61 o
   8  11  13        100.96        117.74        16.13 o
   9  11  13          4.73         10.70        11.05 o
  10  11  13          8.19          3.48         9.26 o
  -9  12  13         12.09         12.97         7.11 o
  -8  12  13        234.52        219.96        13.98 o
  -7  12  13        248.43        232.90        15.73 o
  -6  12  13       1065.05       1135.01        34.53 o
  -5  12  13       1747.57       1672.76        42.57 o
  -4  12  13        490.34        520.11        20.73 o
  -3  12  13       1176.10       1249.96        45.65 o
  -2  12  13       1551.77       1566.67        37.62 o
  -1  12  13        226.37        246.33        15.99 o
   0  12  13         19.11          9.95         7.05 o
   1  12  13        216.43        230.42        14.53 o
   2  12  13       1593.62       1588.71        39.03 o
   3  12  13       1110.28       1147.00        33.43 o
   4  12  13        432.19        470.93        24.81 o
   5  12  13       1808.75       1811.72        44.88 o
   6  12  13       1039.71       1111.47        41.44 o
   7  12  13        288.28        255.62        22.21 o
   8  12  13        249.99        248.30        21.34 o
   9  12  13         18.36         19.76         9.73 o
  -9  13  13        105.52         94.66        14.01 o
  -8  13  13       1062.89       1123.19        35.90 o
  -7  13  13        108.57        137.44        11.84 o
  -6  13  13        823.44        837.78        28.57 o
  -5  13  13        146.24        113.95        15.41 o
  -4  13  13        204.68        238.76        25.24 o
  -3  13  13        648.06        680.04        30.61 o
  -2  13  13        862.69        903.13        30.91 o
  -1  13  13        185.60        170.98        13.71 o
   0  13  13       2175.20       2121.20        58.67 o
   1  13  13        136.35        133.57        12.38 o
   2  13  13        863.43        884.65        28.03 o
   3  13  13        649.17        630.35        23.71 o
   4  13  13        197.87        225.25        15.80 o
   5  13  13        147.50        144.00        12.92 o
   6  13  13        859.62        879.91        37.59 o
   7  13  13         85.82        126.06        13.98 o
   8  13  13       1047.77       1101.28        53.58 o
   9  13  13        103.90        121.87        18.48 o
  -8  14  13        410.47        381.66        24.14 o
  -7  14  13        329.89        287.59        19.56 o
  -6  14  13        106.16        109.59        13.85 o
  -5  14  13        685.86        752.68        50.97 o
  -4  14  13        135.02        128.73        18.67 o
  -3  14  13        671.91        633.72        33.23 o
  -2  14  13          9.82          2.93         8.63 o
  -1  14  13        340.82        336.63        17.44 o
   0  14  13        602.19        582.64        24.80 o
   1  14  13        359.99        366.35        18.63 o
   2  14  13         10.13          2.97         7.95 o
   3  14  13        643.88        584.67        26.80 o
   4  14  13        183.31        199.33        16.44 o
   5  14  13        711.98        716.77        30.09 o
   6  14  13         93.82         88.74        11.41 o
   7  14  13        335.97        336.63        22.67 o
   8  14  13        374.58        318.70        23.56 o
  -7  15  13        102.45        102.38        13.40 o
  -6  15  13        197.72        226.18        17.53 o
  -5  15  13         42.93         67.76        12.47 o
  -4  15  13         34.40         32.28        11.30 o
  -3  15  13         10.71         -4.50        10.06 o
  -2  15  13         14.23          6.63        10.76 o
  -1  15  13         10.13         15.59         8.49 o
   0  15  13        228.89        231.24        15.35 o
   1  15  13         12.17          8.86         7.31 o
   2  15  13          5.22          7.10         7.55 o
   3  15  13          9.94         -1.72         8.18 o
   4  15  13         19.89          4.79         8.86 o
   5  15  13         45.20         36.44         8.36 o
   6  15  13        193.64        195.93        16.35 o
   7  15  13         80.43         70.52        13.16 o
  -6  16  13          5.32          0.07         8.04 o
  -5  16  13        412.14        394.32        22.05 o
  -4  16  13         16.76         15.06        11.75 o
  -3  16  13        146.39        112.72        13.06 o
  -2  16  13        194.29        194.37        16.07 o
  -1  16  13         65.52         85.17        11.08 o
   0  16  13          3.40          1.55         6.88 o
   1  16  13         74.38        101.58        10.48 o
   2  16  13        191.18        189.16        12.94 o
   3  16  13        140.88        136.52        12.97 o
   4  16  13          5.83          4.02         7.30 o
   5  16  13        423.25        436.02        21.14 o
   6  16  13          4.23         13.31        10.17 o
  -5  17  13          8.99         13.67         8.99 o
  -4  17  13        120.38        136.11        17.74 o
  -3  17  13         22.02         28.87         9.70 o
  -2  17  13        144.54        136.76        16.97 o
  -1  17  13        322.83        335.94        21.99 o
   0  17  13         19.68         16.49         7.03 o
   1  17  13        348.83        369.26        19.26 o
   2  17  13        140.10        144.94        12.60 o
   3  17  13         10.62         13.37         6.80 o
   4  17  13        148.09        170.43        13.58 o
   5  17  13          2.04          9.84        10.61 o
  -3  18  13        306.99        273.43        19.79 o
  -2  18  13         30.87         21.62         9.52 o
  -1  18  13         81.47         66.22        10.74 o
   0  18  13          8.89         12.46         9.10 o
   1  18  13         94.14         87.00        11.88 o
   2  18  13         19.13         23.49        10.29 o
   3  18  13        301.28        284.39        27.39 o
   0   0  14        213.98        412.86        41.68 o
   1   0  14        889.06        782.27        22.74 o
   2   0  14       1689.60       1516.24        25.88 o
   3   0  14         84.72        138.67         7.89 o
   4   0  14         72.30         87.97         6.84 o
   5   0  14        251.32        238.35        10.04 o
   6   0  14        654.39        654.88        18.36 o
   7   0  14         13.51         15.79         6.18 o
   8   0  14        617.60        694.95        22.99 o
   9   0  14          0.21          4.31         7.22 o
  10   0  14       1754.38       1958.52        51.76 o
  11   0  14        633.70        589.86        25.75 o
  12   0  14        520.43        551.89        34.60 o
 -12   1  14        533.72        486.42        47.37 o
 -11   1  14         70.17         51.00         9.50 o
 -10   1  14       1290.65       1247.34        51.40 o
  -9   1  14        117.23        106.30        10.70 o
  -8   1  14         83.52         74.04         9.61 o
  -7   1  14          0.75          8.30         6.92 o
  -6   1  14        755.39        650.12        21.48 o
  -5   1  14        524.32        557.60        16.92 o
  -4   1  14        189.05        205.98         9.32 o
  -3   1  14         90.41         89.79         7.15 o
  -2   1  14       3242.89       3342.11        43.32 o
  -1   1  14       2519.84       2677.75        39.37 o
   0   1  14        204.29        241.13        11.55 o
   1   1  14       2759.44       2882.85        47.32 o
   2   1  14       3633.56       3537.31        56.23 o
   3   1  14         93.95         88.78         6.32 o
   4   1  14        243.73        252.95        10.54 o
   5   1  14        630.81        632.92        16.78 o
   6   1  14        707.08        608.72        21.73 o
   7   1  14          4.26          2.81         5.79 o
   8   1  14        134.97        101.50         9.07 o
   9   1  14         92.53         69.45         9.04 o
  10   1  14       1232.99       1293.53        35.92 o
  11   1  14         63.00         77.31        11.41 o
  12   1  14        496.69        504.74        28.56 o
 -12   2  14        757.51        710.31        68.81 o
 -11   2  14        300.02        299.90        35.97 o
 -10   2  14        402.32        429.80        18.17 o
  -9   2  14         13.70         26.76         9.01 o
  -8   2  14        907.70        911.72        27.90 o
  -7   2  14         80.68         87.78        10.92 o
  -6   2  14        353.34        374.38        15.34 o
  -5   2  14        118.21        121.79         8.34 o
  -4   2  14       2920.93       3034.12        50.81 o
  -3   2  14        768.06        843.88        19.66 o
  -2   2  14       2005.10       1993.33        30.08 o
  -1   2  14        120.62        172.64         9.18 o
   0   2  14        438.27        524.99        18.53 o
   1   2  14        189.66        244.91        12.48 o
   2   2  14       2062.08       2015.75        35.13 o
   3   2  14        843.36        861.98        19.02 o
   4   2  14       2387.51       2419.79        39.62 o
   5   2  14        160.90        168.94         9.87 o
   6   2  14        357.30        375.78        16.37 o
   7   2  14         63.14         74.39         8.96 o
   8   2  14        847.08        828.72        24.01 o
   9   2  14         19.85         16.46         9.47 o
  10   2  14        398.34        460.64        31.61 o
  11   2  14        338.46        355.03        31.82 o
  12   2  14        776.47        792.47        45.67 o
 -12   3  14         89.41         71.72        14.10 o
 -11   3  14        398.27        324.69        24.27 o
 -10   3  14        227.19        238.07        16.92 o
  -9   3  14        913.32        947.54        30.30 o
  -8   3  14       1134.36       1145.64        30.15 o
  -7   3  14       2251.20       2207.96        40.07 o
  -6   3  14        351.41        309.93        13.49 o
  -5   3  14       1430.21       1424.11        26.84 o
  -4   3  14        195.11        164.74         8.59 o
  -3   3  14       4867.39       5212.52        62.90 o
  -2   3  14       5398.67       5629.53        54.02 o
  -1   3  14       2861.29       3180.25        40.88 o
   0   3  14       4454.06       4591.61        58.95 o
   1   3  14       3152.21       3483.46        47.90 o
   2   3  14       5481.97       5632.22        63.32 o
   3   3  14       4780.41       4909.38        81.02 o
   4   3  14        223.02        200.98         8.98 o
   5   3  14       1621.10       1589.54        36.55 o
   6   3  14        372.00        347.36        15.49 o
   7   3  14       2441.07       2437.75        49.49 o
   8   3  14       1180.44       1236.34        39.14 o
   9   3  14        894.02        943.11        41.57 o
  10   3  14        203.76        207.39        18.27 o
  11   3  14        469.24        417.03        34.01 o
  12   3  14        100.00        100.06        14.39 o
 -12   4  14         16.59         17.98        11.10 o
 -11   4  14        296.59        222.40        16.02 o
 -10   4  14        300.31        354.50        22.24 o
  -9   4  14         62.60         60.95        10.45 o
  -8   4  14       2827.66       2847.56        50.97 o
  -7   4  14       2662.57       2474.40        87.41 o
  -6   4  14         56.94         46.21         7.78 o
  -5   4  14        381.22        389.14        17.81 o
  -4   4  14       3244.53       3496.92        66.10 o
  -3   4  14        544.93        522.46        15.55 o
  -2   4  14        674.56        714.93        18.03 o
  -1   4  14       4303.52       4083.03        44.23 o
   0   4  14        419.40        411.57        13.14 o
   1   4  14       4035.92       3781.94        45.13 o
   2   4  14        608.63        632.40        17.30 o
   3   4  14        472.19        403.75        12.69 o
   4   4  14       3441.08       3651.77        58.08 o
   5   4  14        514.30        526.48        16.88 o
   6   4  14         40.50         48.64         8.81 o
   7   4  14       2675.97       2589.69        58.97 o
   8   4  14       2765.56       2839.03        65.56 o
   9   4  14         74.55         90.03        13.20 o
  10   4  14        302.84        336.05        29.24 o
  11   4  14        314.96        221.19        23.88 o
  12   4  14         18.07         16.64         8.40 o
 -11   5  14        199.00        165.79        13.05 o
 -10   5  14        562.71        598.69        27.97 o
  -9   5  14        175.43        178.17        15.36 o
  -8   5  14       1104.67       1185.46        37.48 o
  -7   5  14        593.68        553.53        28.04 o
  -6   5  14       1717.21       1691.07        82.58 o
  -5   5  14       3014.42       3197.01       125.35 o
  -4   5  14       2148.38       1968.58        54.27 o
  -3   5  14         26.51         35.59         5.59 o
  -2   5  14       1056.09       1190.71        24.38 o
  -1   5  14        904.10        830.16        17.98 o
   0   5  14       8290.23       8414.58        84.60 o
   1   5  14        796.65        715.84        19.12 o
   2   5  14        901.67       1037.19        20.98 o
   3   5  14         32.23         36.83         5.95 o
   4   5  14       2120.32       2021.60        57.56 o
   5   5  14       2940.61       3165.46        79.87 o
   6   5  14       1762.98       1810.16        48.81 o
   7   5  14        539.30        530.98        25.92 o
   8   5  14       1234.22       1401.27        59.11 o
   9   5  14        162.09        176.01        17.45 o
  10   5  14        560.69        575.28        42.19 o
  11   5  14        198.78        160.67        20.56 o
  12   5  14        113.63         76.00        19.79 o
 -11   6  14         46.44         55.75         8.51 o
 -10   6  14        233.26        234.73        19.46 o
  -9   6  14         37.01         38.63         9.97 o
  -8   6  14        271.75        251.09        18.17 o
  -7   6  14        595.20        647.52        25.69 o
  -6   6  14       1400.13       1406.30        54.31 o
  -5   6  14       3040.45       2880.83        97.21 o
  -4   6  14       1302.92       1272.61        32.12 o
  -3   6  14        786.34        801.04        21.44 o
  -2   6  14       1022.29       1032.30        22.14 o
  -1   6  14         40.85         32.02         5.32 o
   0   6  14       4375.60       4766.61        83.75 o
   1   6  14         37.29         26.80         4.83 o
   2   6  14        986.75       1022.73        23.57 o
   3   6  14        799.34        787.86        21.70 o
   4   6  14       1330.69       1310.36        39.57 o
   5   6  14       3110.98       3161.97        85.94 o
   6   6  14       1482.78       1571.12        43.23 o
   7   6  14        641.32        737.08        41.33 o
   8   6  14        239.67        227.87        22.15 o
   9   6  14         54.14         41.64        15.12 o
  10   6  14        219.51        190.08        19.07 o
  11   6  14         51.52         49.61        14.39 o
 -11   7  14         23.95         24.76         8.77 o
 -10   7  14        349.09        345.65        21.88 o
  -9   7  14        267.58        278.94        18.19 o
  -8   7  14        586.14        713.46        24.88 o
  -7   7  14        362.58        411.14        18.40 o
  -6   7  14        168.00        205.93        12.86 o
  -5   7  14         51.19         56.13         7.78 o
  -4   7  14        401.79        353.68        13.30 o
  -3   7  14       1178.33       1122.50        27.27 o
  -2   7  14       1306.21       1208.00        27.57 o
  -1   7  14       2149.91       2264.50        34.97 o
   0   7  14        323.74        295.07        11.45 o
   1   7  14       2330.69       2478.20        48.10 o
   2   7  14       1099.74       1025.90        24.37 o
   3   7  14       1067.12       1002.13        27.10 o
   4   7  14        430.40        386.65        19.09 o
   5   7  14         37.05         49.23         9.22 o
   6   7  14        123.44        156.89        14.14 o
   7   7  14        330.07        370.53        24.58 o
   8   7  14        582.99        720.16        42.24 o
   9   7  14        265.34        242.10        27.03 o
  10   7  14        348.24        287.21        55.38 o
  11   7  14         31.05         10.94         8.86 o
 -11   8  14         36.82         23.00        12.21 o
 -10   8  14         80.48         97.77        12.45 o
  -9   8  14          2.04          4.74         9.06 o
  -8   8  14         22.06         22.43         7.51 o
  -7   8  14         91.04        131.01        12.46 o
  -6   8  14        692.74        738.05        22.85 o
  -5   8  14          5.36         -0.40         5.92 o
  -4   8  14       1645.53       1697.76        34.94 o
  -3   8  14        728.80        695.56        20.24 o
  -2   8  14        250.34        202.03        12.31 o
  -1   8  14       2142.92       2037.21        34.44 o
   0   8  14        165.84        145.42        10.08 o
   1   8  14       2185.12       1995.68        33.14 o
   2   8  14        292.66        243.82        12.17 o
   3   8  14        768.53        744.30        22.29 o
   4   8  14       1534.87       1523.69        36.55 o
   5   8  14          4.93         -2.25         7.94 o
   6   8  14        610.30        639.56        27.64 o
   7   8  14        128.75        165.89        20.38 o
   8   8  14         30.00         40.44        13.07 o
   9   8  14          0.44          1.87        13.31 o
  10   8  14         89.03         65.08        12.94 o
  11   8  14         31.01         11.46        16.07 o
 -11   9  14          3.98         -1.02        11.84 o
 -10   9  14         19.39         28.35         9.40 o
  -9   9  14         47.55         45.21         8.96 o
  -8   9  14        954.19        972.67        31.28 o
  -7   9  14        406.37        375.41        19.17 o
  -6   9  14        562.13        611.56        21.66 o
  -5   9  14        880.49        864.13        26.85 o
  -4   9  14       1321.21       1382.64        31.81 o
  -3   9  14         32.02         21.60         6.31 o
  -2   9  14          4.24         13.04         6.11 o
  -1   9  14        872.88        846.18        24.60 o
   0   9  14        686.48        611.92        22.07 o
   1   9  14       1132.39       1080.03        25.97 o
   2   9  14          1.97          8.97         6.27 o
   3   9  14         76.21         61.61         8.16 o
   4   9  14       1323.43       1390.71        36.43 o
   5   9  14       1009.85       1012.80        30.93 o
   6   9  14        599.44        665.26        28.27 o
   7   9  14        445.70        402.23        32.87 o
   8   9  14       1019.45        985.60        49.69 o
   9   9  14         45.29         35.28        12.72 o
  10   9  14         26.67          0.03        11.01 o
 -10  10  14        216.73        213.16        18.07 o
  -9  10  14        280.00        311.45        16.96 o
  -8  10  14         61.02         87.82        10.46 o
  -7  10  14        832.82        854.09        27.22 o
  -6  10  14       1242.67       1261.33        32.44 o
  -5  10  14       1653.38       1661.21        37.61 o
  -4  10  14       1760.95       1773.07        43.72 o
  -3  10  14         75.16         68.08         9.00 o
  -2  10  14       1202.97       1195.53        29.76 o
  -1  10  14       1708.67       1730.91        36.09 o
   0  10  14       1906.99       1865.65        43.47 o
   1  10  14       1662.14       1612.89        35.43 o
   2  10  14       1194.01       1206.61        28.42 o
   3  10  14         97.25        112.45        10.60 o
   4  10  14       1578.39       1603.16        41.27 o
   5  10  14       1522.55       1612.56        45.39 o
   6  10  14       1225.45       1178.77        45.37 o
   7  10  14        757.83        758.48        43.92 o
   8  10  14         46.44         58.93        15.85 o
   9  10  14        275.95        313.44        26.59 o
  10  10  14        208.99        187.10        19.50 o
 -10  11  14         21.56         17.25         9.50 o
  -9  11  14        169.26        177.55        13.99 o
  -8  11  14        558.48        532.18        21.39 o
  -7  11  14        862.46        858.28        31.65 o
  -6  11  14        337.59        334.23        19.05 o
  -5  11  14        923.56        947.04        28.06 o
  -4  11  14        980.78        911.11        27.24 o
  -3  11  14       1464.61       1482.98        40.52 o
  -2  11  14        683.78        678.26        26.40 o
  -1  11  14        709.80        753.81        26.24 o
   0  11  14         24.49         18.77         7.02 o
   1  11  14        719.94        742.84        23.18 o
   2  11  14        744.61        680.87        21.88 o
   3  11  14       1396.98       1358.60        31.84 o
   4  11  14       1113.90       1036.92        38.87 o
   5  11  14        985.89       1018.64        38.38 o
   6  11  14        317.97        333.03        25.98 o
   7  11  14        773.11        783.52        44.05 o
   8  11  14        594.33        527.21        29.83 o
   9  11  14        189.80        203.60        22.10 o
  10  11  14         17.89         26.96        16.03 o
  -9  12  14         87.89         70.69        12.83 o
  -8  12  14        210.68        188.69        14.04 o
  -7  12  14       1340.89       1282.20        35.12 o
  -6  12  14        248.67        212.32        15.40 o
  -5  12  14       1006.20       1028.45        32.76 o
  -4  12  14       1996.00       2059.71        59.91 o
  -3  12  14        863.95        872.69        31.54 o
  -2  12  14        422.62        424.56        21.96 o
  -1  12  14         57.67         62.95        10.26 o
   0  12  14         69.83         50.05        18.02 o
   1  12  14         80.37         86.55         9.86 o
   2  12  14        463.75        457.05        20.05 o
   3  12  14        871.67        823.28        28.60 o
   4  12  14       1790.95       1839.17        44.06 o
   5  12  14       1099.56       1146.58        37.54 o
   6  12  14        261.26        230.94        21.83 o
   7  12  14       1344.08       1269.75        54.22 o
   8  12  14        172.68        154.40        16.88 o
   9  12  14        118.62         98.64        14.44 o
  -8  13  14         80.03         84.17        11.63 o
  -7  13  14         71.09         75.52        10.93 o
  -6  13  14        374.42        427.71        22.88 o
  -5  13  14        429.88        452.28        26.92 o
  -4  13  14       1446.02       1379.41        56.44 o
  -3  13  14        312.77        325.56        20.35 o
  -2  13  14        685.52        685.14        26.18 o
  -1  13  14        215.03        197.48        13.46 o
   0  13  14       1771.12       1765.78        39.23 o
   1  13  14        170.87        185.92        13.52 o
   2  13  14        694.16        691.16        25.09 o
   3  13  14        343.48        331.52        17.77 o
   4  13  14       1419.07       1348.72        34.88 o
   5  13  14        388.97        409.51        19.66 o
   6  13  14        366.70        429.51        23.56 o
   7  13  14         69.71         77.36        11.24 o
   8  13  14         78.90         78.75        10.29 o
  -8  14  14        182.59        179.91        21.51 o
  -7  14  14        355.47        333.34        20.07 o
  -6  14  14         20.54         28.46         9.71 o
  -5  14  14         57.86         48.70        13.70 o
  -4  14  14        642.68        665.85        32.39 o
  -3  14  14        241.91        227.34        18.62 o
  -2  14  14        245.93        212.85        16.76 o
  -1  14  14        735.10        674.56        24.49 o
   0  14  14        132.70        146.10        13.40 o
   1  14  14        684.44        647.09        23.39 o
   2  14  14        314.83        281.86        16.54 o
   3  14  14        255.46        231.43        17.39 o
   4  14  14        624.85        589.32        22.14 o
   5  14  14         42.56         38.32         9.07 o
   6  14  14          4.79         10.91         8.24 o
   7  14  14        325.75        301.02        21.36 o
   8  14  14        185.61        196.62        22.20 o
  -7  15  14        260.69        261.31        25.40 o
  -6  15  14        671.19        723.40        29.33 o
  -5  15  14         73.86         80.83        12.24 o
  -4  15  14        249.09        275.32        20.70 o
  -3  15  14        268.04        252.04        18.07 o
  -2  15  14        327.53        314.54        22.86 o
  -1  15  14        138.90        118.71        13.13 o
   0  15  14          0.78         -0.80         7.33 o
   1  15  14        144.46        122.42        11.82 o
   2  15  14        412.54        411.99        19.09 o
   3  15  14        251.00        246.36        15.71 o
   4  15  14        247.53        288.33        15.60 o
   5  15  14         68.96         57.89        10.80 o
   6  15  14        689.20        706.83        36.17 o
   7  15  14        264.41        250.74        21.01 o
  -6  16  14         23.99         25.18         9.85 o
  -5  16  14         68.77         59.21        10.40 o
  -4  16  14        646.31        590.19        27.79 o
  -3  16  14         46.47         28.60        11.21 o
  -2  16  14        528.51        503.52        24.52 o
  -1  16  14        280.95        255.17        18.39 o
   0  16  14        337.57        294.61        15.86 o
   1  16  14        342.78        324.58        17.55 o
   2  16  14        507.32        466.37        19.33 o
   3  16  14         24.25         24.37         7.21 o
   4  16  14        648.86        601.04        25.44 o
   5  16  14         74.41         75.40        12.04 o
   6  16  14         30.37         19.99         9.36 o
  -4  17  14          3.22          8.67         9.17 o
  -3  17  14        129.54        165.81        15.02 o
  -2  17  14         36.69         37.72        10.02 o
  -1  17  14        255.93        285.58        16.85 o
   0  17  14         13.30          7.20         6.99 o
   1  17  14        267.02        243.45        15.38 o
   2  17  14         40.79         32.42         8.34 o
   3  17  14        162.70        216.89        15.22 o
   4  17  14          6.06         19.75        10.69 o
  -2  18  14         93.41         63.66        11.50 o
  -1  18  14        280.41        251.26        17.29 o
   0  18  14        130.88        169.51        19.16 o
   1  18  14        304.93        354.88        31.75 o
   2  18  14         80.18         70.24        21.85 o
   1   0  15          4.48         36.96         4.87 o
   2   0  15        285.30        239.32         9.77 o
   3   0  15       1415.05       1405.47        27.91 o
   4   0  15        432.55        384.38        14.41 o
   5   0  15       5128.76       5409.23       109.72 o
   6   0  15       2657.61       2580.65        61.55 o
   7   0  15        513.13        478.25        17.43 o
   8   0  15        259.49        248.34        14.71 o
   9   0  15         43.64         55.63         9.29 o
  10   0  15        369.27        337.59        19.62 o
  11   0  15        573.64        501.16        23.92 o
  12   0  15          7.64         15.04        24.71 o
 -12   1  15        263.86        553.87       189.08 o
 -11   1  15        772.71        854.23        29.74 o
 -10   1  15        328.46        330.11        19.15 o
  -9   1  15         44.01         32.88         8.13 o
  -8   1  15       1234.77       1288.21        34.14 o
  -7   1  15        461.84        509.30        18.11 o
  -6   1  15       1083.65       1103.34        28.11 o
  -5   1  15        547.31        586.33        18.05 o
  -4   1  15        782.51        714.34        18.41 o
  -3   1  15        756.69        758.38        18.01 o
  -2   1  15       3926.31       3696.71        53.42 o
  -1   1  15        557.49        509.90        14.11 o
   0   1  15        832.84        771.85        18.14 o
   1   1  15        538.43        509.13        14.00 o
   2   1  15       3718.70       3445.57        48.85 o
   3   1  15        795.29        782.94        17.48 o
   4   1  15        790.68        692.08        19.30 o
   5   1  15        579.63        595.72        19.59 o
   6   1  15       1045.38       1080.88        26.07 o
   7   1  15        389.51        418.93        16.61 o
   8   1  15       1337.80       1350.61        55.33 o
   9   1  15         60.21         44.23         8.70 o
  10   1  15        294.10        320.22        20.48 o
  11   1  15        775.29        825.13        29.62 o
  12   1  15        231.20        194.80        41.96 o
 -12   2  15         52.88        567.21       361.71 o
 -11   2  15        158.81        125.10        14.58 o
 -10   2  15         92.68        100.14        10.60 o
  -9   2  15        355.82        394.26        17.08 o
  -8   2  15         36.93         38.12         9.19 o
  -7   2  15       1835.83       1790.87        53.12 o
  -6   2  15        202.21        200.54        12.71 o
  -5   2  15        477.93        552.88        17.89 o
  -4   2  15        386.10        398.93        14.27 o
  -3   2  15       2779.52       2796.12        40.78 o
  -2   2  15       5064.29       5567.78        58.77 o
  -1   2  15       2977.14       3049.22        39.82 o
   0   2  15       2207.68       2002.54        29.39 o
   1   2  15       2980.27       3026.58        48.67 o
   2   2  15       4642.57       4998.90        49.58 o
   3   2  15       2853.44       2748.80        38.27 o
   4   2  15        282.19        270.54        11.03 o
   5   2  15        541.96        600.25        18.49 o
   6   2  15        175.76        161.58        10.82 o
   7   2  15       1652.65       1579.91        47.90 o
   8   2  15         52.74         43.96         8.64 o
   9   2  15        302.74        338.38        17.77 o
  10   2  15        106.02        121.78        15.64 o
  11   2  15        140.08        129.67        17.62 o
  12   2  15         58.43         80.83        12.60 o
 -12   3  15        187.71        219.09        40.63 o
 -11   3  15        933.34        899.72        40.47 o
 -10   3  15        203.80        204.54        14.68 o
  -9   3  15         36.59         20.71         8.71 o
  -8   3  15       1629.56       1756.18        41.75 o
  -7   3  15        912.66        892.47        26.86 o
  -6   3  15        812.87        784.60        25.36 o
  -5   3  15       1136.51       1092.91        26.89 o
  -4   3  15         61.91         78.37         7.83 o
  -3   3  15       5862.59       6138.18        63.52 o
  -2   3  15       2768.04       2571.82        34.33 o
  -1   3  15       1019.71        904.49        18.54 o
   0   3  15        250.19        324.51        12.12 o
   1   3  15        910.83        764.57        21.46 o
   2   3  15       2596.57       2390.64        37.10 o
   3   3  15       5649.00       5657.23        84.19 o
   4   3  15         72.33         86.34         6.62 o
   5   3  15       1131.74       1030.82        29.84 o
   6   3  15        872.80        844.62        26.75 o
   7   3  15        935.07        921.67        32.37 o
   8   3  15       1661.58       1835.24        43.58 o
   9   3  15         66.49         46.51         9.23 o
  10   3  15        187.09        189.10        16.68 o
  11   3  15        955.26        970.48        39.09 o
  12   3  15        191.68        183.72        20.83 o
 -12   4  15        358.00        372.64        48.60 o
 -11   4  15        120.15         87.49        11.49 o
 -10   4  15        538.74        551.34        23.10 o
  -9   4  15        564.60        723.90        71.21 o
  -8   4  15        445.65        429.07        22.91 o
  -7   4  15        719.34        828.65        41.89 o
  -6   4  15        719.27        764.95        34.61 o
  -5   4  15       1328.86       1294.68        35.96 o
  -4   4  15        772.47        792.69        23.02 o
  -3   4  15       4136.77       4154.65        53.74 o
  -2   4  15        978.36       1116.96        22.76 o
  -1   4  15       3986.38       4133.64        45.76 o
   0   4  15       1106.67       1064.54        22.24 o
   1   4  15       4107.99       4244.55        55.58 o
   2   4  15       1079.56       1230.62        25.32 o
   3   4  15       4085.72       4082.79        65.13 o
   4   4  15        915.46        901.67        24.84 o
   5   4  15       1394.93       1307.92        37.95 o
   6   4  15        596.03        668.87        23.78 o
   7   4  15        803.54        887.73        27.84 o
   8   4  15        448.32        434.47        23.24 o
   9   4  15        535.95        525.49        22.57 o
  10   4  15        512.54        515.08        24.73 o
  11   4  15        132.57        114.84        15.41 o
  12   4  15        374.02        306.47        32.47 o
 -11   5  15        211.46        211.71        19.47 o
 -10   5  15        135.83        105.22        10.17 o
  -9   5  15        709.62        711.18        31.37 o
  -8   5  15        241.18        225.76        17.05 o
  -7   5  15        159.97        128.55        12.87 o
  -6   5  15        970.90        939.80        66.57 o
  -5   5  15       1014.00       1058.33        48.78 o
  -4   5  15        146.46        165.95        10.52 o
  -3   5  15       2765.90       2792.83        49.37 o
  -2   5  15       1026.32        926.41        21.98 o
  -1   5  15        953.13        901.34        19.42 o
   0   5  15        858.63        886.77        20.50 o
   1   5  15        948.13        901.33        23.37 o
   2   5  15       1023.49        955.32        22.34 o
   3   5  15       2764.59       2846.21        44.18 o
   4   5  15        136.88        148.38        11.27 o
   5   5  15        958.99        993.76        35.21 o
   6   5  15        911.76        834.61        31.30 o
   7   5  15        135.83        125.78        13.75 o
   8   5  15        246.84        227.17        20.88 o
   9   5  15        698.51        672.98        64.27 o
  10   5  15        126.38        117.18        13.62 o
  11   5  15        173.68        165.98        23.04 o
 -11   6  15         48.67         72.15        12.58 o
 -10   6  15         66.00         79.16        10.99 o
  -9   6  15        232.73        226.63        18.19 o
  -8   6  15        674.82        709.14        28.45 o
  -7   6  15        393.94        445.25        21.56 o
  -6   6  15       1074.62       1044.99        48.18 o
  -5   6  15        339.48        321.13        16.73 o
  -4   6  15        759.22        746.32        22.29 o
  -3   6  15       1137.76       1156.38        28.13 o
  -2   6  15       2386.44       2420.10        39.65 o
  -1   6  15        240.77        189.41        10.19 o
   0   6  15       2984.33       2809.11        36.81 o
   1   6  15        295.78        238.97        11.01 o
   2   6  15       2620.79       2658.73        41.02 o
   3   6  15       1201.11       1200.87        27.26 o
   4   6  15        814.30        820.31        27.06 o
   5   6  15        302.53        302.18        21.60 o
   6   6  15        990.10        954.44        34.19 o
   7   6  15        369.93        378.71        25.48 o
   8   6  15        654.31        721.43        57.09 o
   9   6  15        247.06        226.16        24.35 o
  10   6  15         58.92         59.60        10.72 o
  11   6  15         47.54         16.91        16.13 o
 -11   7  15         20.38          6.69         9.25 o
 -10   7  15        125.49        140.16        13.11 o
  -9   7  15        131.74        156.41        14.77 o
  -8   7  15         52.65         49.23         9.85 o
  -7   7  15        659.07        664.34        29.04 o
  -6   7  15       1462.27       1483.94        51.92 o
  -5   7  15        459.49        469.15        20.63 o
  -4   7  15        308.31        271.85        14.86 o
  -3   7  15        326.67        301.06        13.96 o
  -2   7  15        812.48        788.58        22.60 o
  -1   7  15        211.57        237.69        12.21 o
   0   7  15        252.98        286.20        12.11 o
   1   7  15        215.46        241.77        11.00 o
   2   7  15        846.57        825.46        22.46 o
   3   7  15        356.29        318.47        16.29 o
   4   7  15        315.28        282.96        16.82 o
   5   7  15        444.08        419.77        20.31 o
   6   7  15       1439.99       1498.35        44.42 o
   7   7  15        676.66        690.87        36.92 o
   8   7  15         63.61         49.28        13.90 o
   9   7  15         98.31         88.70        12.30 o
  10   7  15        106.27        125.18        19.89 o
  11   7  15         25.49         16.81        10.19 o
 -11   8  15         71.09         64.34        12.46 o
 -10   8  15        442.20        509.28        21.26 o
  -9   8  15        174.72        190.88        17.38 o
  -8   8  15        225.48        264.00        19.85 o
  -7   8  15        518.19        599.35        23.65 o
  -6   8  15        590.62        607.92        20.77 o
  -5   8  15        332.72        324.76        15.02 o
  -4   8  15       2201.70       2247.32        40.72 o
  -3   8  15        801.40        762.99        22.48 o
  -2   8  15        299.40        279.93        15.88 o
  -1   8  15       5120.25       4855.91        59.38 o
   0   8  15       3689.98       3717.58        53.15 o
   1   8  15       5311.16       5025.52        97.04 o
   2   8  15        221.81        180.32        10.81 o
   3   8  15        685.03        674.73        23.05 o
   4   8  15       2304.65       2319.19        45.39 o
   5   8  15        276.61        278.17        17.78 o
   6   8  15        624.70        604.21        32.63 o
   7   8  15        535.58        602.85        42.92 o
   8   8  15        223.33        219.44        23.61 o
   9   8  15        184.42        163.88        15.94 o
  10   8  15        431.40        468.01        35.57 o
  11   8  15         65.18         50.23        23.89 o
 -10   9  15         77.71         77.07        12.06 o
  -9   9  15        351.75        316.50        20.96 o
  -8   9  15        527.96        508.76        23.29 o
  -7   9  15        972.28        996.71        28.06 o
  -6   9  15         48.13         52.80         8.28 o
  -5   9  15        399.83        404.53        18.54 o
  -4   9  15         16.42         16.55         6.76 o
  -3   9  15        374.05        384.46        17.40 o
  -2   9  15         72.15        107.28         9.53 o
  -1   9  15       1380.79       1360.25        35.61 o
   0   9  15          3.65          3.97         6.83 o
   1   9  15       1195.61       1147.90        26.55 o
   2   9  15         90.02        128.47         9.68 o
   3   9  15        299.64        304.61        15.42 o
   4   9  15         20.66         28.28         7.21 o
   5   9  15        433.35        446.40        25.48 o
   6   9  15         35.44         38.05         9.99 o
   7   9  15        944.08        947.42        43.49 o
   8   9  15        526.52        474.56        45.54 o
   9   9  15        318.15        268.49        34.19 o
  10   9  15         97.50        102.67        15.35 o
 -10  10  15        167.06        138.09        17.40 o
  -9  10  15        159.69        156.36        16.77 o
  -8  10  15        126.76        129.76        11.41 o
  -7  10  15        187.89        211.48        13.96 o
  -6  10  15        530.51        531.71        22.75 o
  -5  10  15        234.41        218.67        14.02 o
  -4  10  15       2112.61       2100.18        44.43 o
  -3  10  15        179.60        222.86        13.39 o
  -2  10  15       3603.57       3730.19        56.37 o
  -1  10  15        597.30        682.52        22.85 o
   0  10  15       1130.97       1152.47        28.88 o
   1  10  15        553.80        608.63        20.07 o
   2  10  15       3732.37       3823.42        62.91 o
   3  10  15        202.08        253.82        15.05 o
   4  10  15       2058.02       2113.41        56.71 o
   5  10  15        302.12        293.53        19.80 o
   6  10  15        535.02        522.29        32.14 o
   7  10  15        138.49        118.88        19.17 o
   8  10  15        121.25        125.22        19.37 o
   9  10  15        147.31        147.53        18.85 o
  10  10  15        152.19        156.40        17.47 o
  -9  11  15        353.42        338.36        21.86 o
  -8  11  15         36.65         30.89         8.05 o
  -7  11  15         29.06         27.61         8.26 o
  -6  11  15        146.43        126.27        12.86 o
  -5  11  15       1147.01       1028.41        29.12 o
  -4  11  15         25.60         37.67         9.00 o
  -3  11  15        830.43        936.91        32.98 o
  -2  11  15       4255.20       4468.80        81.82 o
  -1  11  15        401.58        411.94        19.95 o
   0  11  15        778.06        771.58        24.10 o
   1  11  15        389.19        408.85        17.14 o
   2  11  15       4610.52       4650.28        63.68 o
   3  11  15        924.35        976.49        28.25 o
   4  11  15         33.79         35.98         9.57 o
   5  11  15       1223.99       1204.69        41.78 o
   6  11  15         96.07         70.73        13.12 o
   7  11  15         36.51         23.22        12.73 o
   8  11  15         28.93         10.67         9.39 o
   9  11  15        352.86        322.65        24.50 o
  -9  12  15         46.73         58.65         9.97 o
  -8  12  15       1063.50       1144.40        37.52 o
  -7  12  15        247.73        244.74        17.40 o
  -6  12  15        319.33        314.63        20.70 o
  -5  12  15        887.78        933.70        40.12 o
  -4  12  15        949.34       1100.60        50.72 o
  -3  12  15        482.06        494.01        32.37 o
  -2  12  15        390.43        420.20        22.90 o
  -1  12  15         85.80         62.58        11.20 o
   0  12  15        635.15        673.03        27.49 o
   1  12  15         66.28         67.91         9.50 o
   2  12  15        453.47        473.78        19.39 o
   3  12  15        520.36        513.42        23.16 o
   4  12  15        970.62       1063.53        34.66 o
   5  12  15        853.86        842.48        31.51 o
   6  12  15        340.07        379.57        26.60 o
   7  12  15        302.58        339.45        31.50 o
   8  12  15       1084.59       1116.68        61.33 o
   9  12  15         37.29         65.31        19.70 o
  -8  13  15        264.53        262.61        17.52 o
  -7  13  15        300.26        295.72        17.70 o
  -6  13  15       1043.51        951.25        33.19 o
  -5  13  15         65.20         52.34        14.38 o
  -4  13  15        404.24        419.25        31.11 o
  -3  13  15        575.65        557.16        23.95 o
  -2  13  15        179.00        206.35        14.95 o
  -1  13  15        204.25        170.55        12.82 o
   0  13  15        534.73        547.31        21.79 o
   1  13  15        170.45        152.93        11.77 o
   2  13  15        207.29        238.53        14.20 o
   3  13  15        585.63        570.14        22.39 o
   4  13  15        339.93        406.80        20.03 o
   5  13  15         78.03         90.25        10.54 o
   6  13  15        999.67        882.55        32.78 o
   7  13  15        305.27        327.58        19.42 o
   8  13  15        308.58        294.85        16.67 o
  -7  14  15         77.38         59.99        12.69 o
  -6  14  15         26.61         14.82        10.80 o
  -5  14  15        366.00        399.68        28.63 o
  -4  14  15        890.48        904.40        37.25 o
  -3  14  15         37.36         31.11         9.98 o
  -2  14  15        160.27        139.83        12.69 o
  -1  14  15         92.02         59.27         9.60 o
   0  14  15         79.53         45.77         9.22 o
   1  14  15        110.19         92.00        10.80 o
   2  14  15        156.36        140.02        11.45 o
   3  14  15         50.59         39.80         7.59 o
   4  14  15        902.25        917.11        28.72 o
   5  14  15        354.46        372.39        20.00 o
   6  14  15         45.02         34.20         7.93 o
   7  14  15         70.00         60.66        11.40 o
  -6  15  15         53.65         44.17         9.46 o
  -5  15  15        143.88        175.06        15.98 o
  -4  15  15          3.04          2.20        11.23 o
  -3  15  15         17.04         15.20         8.22 o
  -2  15  15        463.60        407.13        20.64 o
  -1  15  15         95.90        120.12        12.60 o
   0  15  15        586.29        475.17        19.54 o
   1  15  15        120.20        130.86        11.95 o
   2  15  15        392.30        367.66        17.84 o
   3  15  15         24.86         20.70         7.70 o
   4  15  15          5.41          5.58         7.79 o
   5  15  15        140.83        180.36        16.34 o
   6  15  15         42.47         45.29        10.70 o
  -5  16  15         27.00         36.07        10.27 o
  -4  16  15         69.28         56.50        11.94 o
  -3  16  15         12.94         18.56         9.23 o
  -2  16  15        702.00        710.89        28.55 o
  -1  16  15        618.46        635.47        25.92 o
   0  16  15         51.97         42.20         7.70 o
   1  16  15        580.65        578.56        22.72 o
   2  16  15        682.63        716.79        26.51 o
   3  16  15         20.11         27.58         7.20 o
   4  16  15         78.41         92.52        12.80 o
   5  16  15         30.52         26.22        14.13 o
  -4  17  15         72.00         79.61        10.90 o
  -3  17  15        646.92        668.57        28.69 o
  -2  17  15         37.08         44.00         8.57 o
  -1  17  15        555.48        591.39        23.13 o
   0  17  15         72.58         92.25        11.18 o
   1  17  15        604.05        604.11        22.83 o
   2  17  15         29.99         27.11         7.69 o
   3  17  15        654.79        687.49        31.18 o
   4  17  15         58.54         67.92        15.67 o
   0   0  16          6.00          8.06         5.17 o
   1   0  16        174.83        157.50         8.41 o
   2   0  16       3320.49       3171.89        40.74 o
   3   0  16          2.98          1.58         5.00 o
   4   0  16       1801.29       1833.87        30.18 o
   5   0  16       1519.20       1538.07        36.03 o
   6   0  16        341.60        284.67        15.82 o
   7   0  16        930.36        977.61        35.67 o
   8   0  16        491.77        442.31        19.27 o
   9   0  16       1151.95       1258.36        35.26 o
  10   0  16         60.54         65.19        10.79 o
  11   0  16        991.39       1097.78        33.08 o
  12   0  16         83.76        562.73        42.67 o
 -12   1  16        104.37        623.28       337.31 o
 -11   1  16        550.33        510.76        31.72 o
 -10   1  16        100.03        100.32        16.89 o
  -9   1  16        178.43        186.72        13.74 o
  -8   1  16         16.21         28.86         7.56 o
  -7   1  16        157.09        151.60        12.85 o
  -6   1  16       1043.74       1073.00        31.35 o
  -5   1  16         75.96        105.58         9.80 o
  -4   1  16        299.21        327.26        12.75 o
  -3   1  16        766.40        757.37        19.34 o
  -2   1  16       1327.27       1514.16        26.99 o
  -1   1  16       1085.84       1102.35        20.80 o
   0   1  16        668.99        741.50        16.92 o
   1   1  16        947.19        938.80        19.37 o
   2   1  16       1218.59       1367.19        23.37 o
   3   1  16        906.97        873.94        20.11 o
   4   1  16        256.35        264.09        11.70 o
   5   1  16        116.85        132.76         9.68 o
   6   1  16       1102.96       1151.37        27.87 o
   7   1  16        167.60        175.95        11.70 o
   8   1  16          5.48         15.62         7.74 o
   9   1  16        185.87        191.05        14.86 o
  10   1  16        111.78        106.24        12.92 o
  11   1  16        562.03        594.60        24.16 o
  12   1  16        109.35        349.57        33.89 o
 -12   2  16         10.68         22.05        20.62 o
 -11   2  16         92.71         63.41        15.41 o
 -10   2  16        117.52        119.01        12.03 o
  -9   2  16         64.98         58.61         9.91 o
  -8   2  16        315.86        348.72        16.17 o
  -7   2  16       1448.43       1456.51        49.33 o
  -6   2  16        569.47        514.05        18.94 o
  -5   2  16       3004.50       2986.28        59.31 o
  -4   2  16        157.60        192.60        10.97 o
  -3   2  16        421.93        391.44        15.39 o
  -2   2  16         65.02         71.61         6.51 o
  -1   2  16       2538.06       2531.88        37.00 o
   0   2  16       4318.03       3957.93        45.97 o
   1   2  16       2437.62       2455.14        35.03 o
   2   2  16        104.09        114.93         7.28 o
   3   2  16        389.44        350.08        12.88 o
   4   2  16         64.88         71.26         6.91 o
   5   2  16       2992.28       2876.85        70.34 o
   6   2  16        515.03        460.22        17.49 o
   7   2  16       1258.15       1200.22        47.09 o
   8   2  16        379.74        414.46        20.16 o
   9   2  16         57.62         60.86        10.59 o
  10   2  16        102.58         89.82        11.79 o
  11   2  16         87.41         60.83        10.89 o
  12   2  16          9.25        152.32        23.28 o
 -11   3  16        272.90        250.55        29.34 o
 -10   3  16        194.86        196.45        15.77 o
  -9   3  16        801.43        831.40        25.77 o
  -8   3  16       1602.81       1665.39        43.85 o
  -7   3  16        660.99        687.10        25.62 o
  -6   3  16       1602.44       1699.34        48.99 o
  -5   3  16        345.51        357.53        16.04 o
  -4   3  16       1578.51       1697.46        44.40 o
  -3   3  16       2548.02       2576.92        42.99 o
  -2   3  16       2478.77       2385.42        32.77 o
  -1   3  16         70.13         68.68         6.40 o
   0   3  16       1766.85       1858.74        28.89 o
   1   3  16        116.71        110.48         8.64 o
   2   3  16       2498.60       2392.65        36.83 o
   3   3  16       2470.88       2473.02        39.65 o
   4   3  16       1428.06       1461.62        36.52 o
   5   3  16        270.41        248.40        12.55 o
   6   3  16       1537.44       1613.43        48.10 o
   7   3  16        575.69        563.22        21.91 o
   8   3  16       1669.28       1664.02        60.07 o
   9   3  16        793.92        754.17        40.12 o
  10   3  16        182.14        206.29        17.04 o
  11   3  16        299.03        298.25        25.23 o
 -11   4  16        573.72        574.34        30.43 o
 -10   4  16        169.91        183.64        18.52 o
  -9   4  16        567.31        598.87        26.29 o
  -8   4  16          3.78          0.92         9.95 o
  -7   4  16       1226.86       1244.11        40.82 o
  -6   4  16        957.11        910.82        37.83 o
  -5   4  16        772.15        750.28        26.97 o
  -4   4  16       2247.64       2326.17        45.28 o
  -3   4  16       4037.93       4110.73        51.69 o
  -2   4  16       2574.59       2816.24        37.35 o
  -1   4  16        124.71        149.83         8.33 o
   0   4  16        292.41        304.02        12.93 o
   1   4  16        130.78        157.35         9.88 o
   2   4  16       2540.20       2731.84        41.41 o
   3   4  16       4356.33       4345.19        56.58 o
   4   4  16       2008.25       2102.45        53.53 o
   5   4  16        836.03        783.65        25.97 o
   6   4  16        970.34        954.21        30.65 o
   7   4  16       1108.81       1019.16        39.73 o
   8   4  16          0.57          8.05         8.12 o
   9   4  16        575.86        579.72        27.01 o
  10   4  16        182.38        175.85        19.63 o
  11   4  16        574.07        588.17        33.10 o
 -11   5  16         22.76         34.20        10.32 o
 -10   5  16        758.60        757.95        30.42 o
  -9   5  16         69.30         79.86        11.53 o
  -8   5  16        278.51        261.46        19.84 o
  -7   5  16         75.83        100.16        13.76 o
  -6   5  16       1106.43       1117.72        57.73 o
  -5   5  16       1426.88       1386.37        51.88 o
  -4   5  16        413.04        477.83        19.12 o
  -3   5  16       2453.72       2423.51        38.46 o
  -2   5  16        117.61        105.27         7.69 o
  -1   5  16       1774.41       1667.81        27.81 o
   0   5  16       6319.00       6333.87        72.16 o
   1   5  16       1777.12       1718.39        33.33 o
   2   5  16        153.88        135.17         9.56 o
   3   5  16       2524.24       2469.43        46.00 o
   4   5  16        575.41        619.87        21.74 o
   5   5  16       1447.26       1373.09        32.94 o
   6   5  16       1055.26       1029.17        38.01 o
   7   5  16         73.86         80.54        10.12 o
   8   5  16        231.57        179.97        23.45 o
   9   5  16         68.76         59.81         9.92 o
  10   5  16        770.72        740.81        32.12 o
  11   5  16         24.26         40.06        10.01 o
 -11   6  16         84.11         80.91        12.76 o
 -10   6  16         38.80         56.53        11.31 o
  -9   6  16         81.10         60.82        11.09 o
  -8   6  16        177.32        183.37        14.71 o
  -7   6  16        237.26        275.50        17.26 o
  -6   6  16       1337.32       1365.90        62.97 o
  -5   6  16        120.82         85.56         9.77 o
  -4   6  16       1605.55       1604.66        41.85 o
  -3   6  16        422.93        427.13        17.48 o
  -2   6  16        985.00        979.71        23.56 o
  -1   6  16       2154.95       2329.04        36.14 o
   0   6  16        300.91        305.70        12.59 o
   1   6  16       2198.37       2343.95        39.84 o
   2   6  16        987.48       1003.44        27.32 o
   3   6  16        396.85        403.72        16.23 o
   4   6  16       1531.76       1509.66        35.09 o
   5   6  16        110.63         57.03         8.06 o
   6   6  16       1329.55       1307.28        49.57 o
   7   6  16        234.77        241.76        15.95 o
   8   6  16        163.18        129.21        17.98 o
   9   6  16        105.63         82.84        12.03 o
  10   6  16         33.42         31.11         9.58 o
  11   6  16         91.08         92.44        11.99 o
 -11   7  16         56.47         33.35        10.74 o
 -10   7  16        221.10        199.18        16.89 o
  -9   7  16        127.73        144.50        12.69 o
  -8   7  16        199.75        167.48        16.09 o
  -7   7  16         23.83         31.83         8.29 o
  -6   7  16        755.85        855.05        27.29 o
  -5   7  16        357.06        363.28        16.73 o
  -4   7  16        290.63        274.61        15.14 o
  -3   7  16       4908.45       4750.66        68.20 o
  -2   7  16        597.77        570.11        18.65 o
  -1   7  16        436.88        435.52        16.83 o
   0   7  16          7.51          2.69         5.39 o
   1   7  16        534.90        523.91        17.68 o
   2   7  16        507.53        477.99        17.99 o
   3   7  16       4851.34       4716.83        63.31 o
   4   7  16        336.85        318.24        17.45 o
   5   7  16        399.32        388.93        20.12 o
   6   7  16        752.06        777.53        29.12 o
   7   7  16         28.16         24.04         9.30 o
   8   7  16        163.36        111.39        20.73 o
   9   7  16        131.02        126.59        15.82 o
  10   7  16        209.97        174.74        19.35 o
  11   7  16         48.55         23.69        19.81 o
 -10   8  16         70.16         77.02        12.75 o
  -9   8  16        441.29        449.43        24.53 o
  -8   8  16        776.04        811.89        32.46 o
  -7   8  16        408.23        441.81        21.06 o
  -6   8  16       1575.09       1492.83        36.36 o
  -5   8  16        514.14        481.68        22.83 o
  -4   8  16        673.96        700.27        24.76 o
  -3   8  16        100.06         75.44         9.85 o
  -2   8  16        110.21        124.41        11.66 o
  -1   8  16        845.80        916.80        25.25 o
   0   8  16         25.37         27.59         5.57 o
   1   8  16        827.00        872.43        23.26 o
   2   8  16        151.15        166.78        10.14 o
   3   8  16         88.50         70.21         9.49 o
   4   8  16        641.08        632.07        23.50 o
   5   8  16        487.97        445.57        21.62 o
   6   8  16       1544.61       1484.13        45.63 o
   7   8  16        458.83        444.04        24.62 o
   8   8  16        784.22        709.80        55.17 o
   9   8  16        484.47        426.49        41.02 o
  10   8  16         59.10         56.03        15.74 o
 -10   9  16         69.51         69.69        13.79 o
  -9   9  16        456.56        452.35        23.82 o
  -8   9  16        116.20        128.33        14.87 o
  -7   9  16         15.36         28.57        10.53 o
  -6   9  16        633.44        625.93        25.04 o
  -5   9  16       1603.31       1591.86        36.76 o
  -4   9  16       1047.63       1077.06        30.98 o
  -3   9  16        525.47        573.64        20.10 o
  -2   9  16        129.21        141.23        11.17 o
  -1   9  16       2169.15       2058.14        43.78 o
   0   9  16       9530.90       9341.70       161.14 o
   1   9  16       1982.38       1883.33        43.33 o
   2   9  16        121.42        131.96        10.34 o
   3   9  16        398.68        423.94        19.14 o
   4   9  16       1015.55       1038.10        30.88 o
   5   9  16       1374.17       1381.26        53.51 o
   6   9  16        616.48        584.15        27.99 o
   7   9  16         23.46         26.02        10.89 o
   8   9  16        106.80        137.64        19.83 o
   9   9  16        432.45        464.94        31.06 o
  10   9  16         77.28         85.65        14.51 o
  -9  10  16         71.22         64.81        11.48 o
  -8  10  16        287.45        307.47        21.10 o
  -7  10  16        196.48        226.42        19.62 o
  -6  10  16        522.10        511.03        21.89 o
  -5  10  16        153.91        101.21        11.81 o
  -4  10  16        621.93        628.19        23.56 o
  -3  10  16        187.95        204.34        14.48 o
  -2  10  16       2058.52       2056.49        41.67 o
  -1  10  16        631.81        633.71        22.48 o
   0  10  16        539.61        519.58        19.87 o
   1  10  16        595.01        574.87        20.82 o
   2  10  16       2023.07       1982.45        40.23 o
   3  10  16        179.02        212.68        14.31 o
   4  10  16        715.13        721.48        29.86 o
   5  10  16        136.97         99.83        13.09 o
   6  10  16        526.69        492.89        28.40 o
   7  10  16        244.36        218.39        26.93 o
   8  10  16        257.08        251.02        24.48 o
   9  10  16         63.44         52.64        12.36 o
  -9  11  16        122.54        160.30        16.95 o
  -8  11  16        587.04        586.44        27.40 o
  -7  11  16        163.31        133.13        13.99 o
  -6  11  16         70.67         66.97        11.66 o
  -5  11  16        680.84        685.50        26.33 o
  -4  11  16       1176.55       1144.21        31.46 o
  -3  11  16       1905.04       1948.81        48.80 o
  -2  11  16        293.16        295.58        18.97 o
  -1  11  16        732.77        741.59        31.53 o
   0  11  16         84.38         99.26        10.98 o
   1  11  16        723.92        784.87        24.78 o
   2  11  16        313.62        316.10        15.33 o
   3  11  16       1879.22       1896.22        42.08 o
   4  11  16       1092.07       1054.97        32.68 o
   5  11  16        731.45        773.57        33.00 o
   6  11  16         67.73         63.86        12.30 o
   7  11  16        146.03        144.05        23.89 o
   8  11  16        549.25        526.91        27.95 o
   9  11  16        130.95        160.90        19.40 o
  -8  12  16        173.76        176.63        14.77 o
  -7  12  16         10.58          6.31         7.72 o
  -6  12  16        942.57        941.86        34.11 o
  -5  12  16       1548.76       1564.67        45.26 o
  -4  12  16         16.11         43.74        11.23 o
  -3  12  16        447.06        453.95        23.13 o
  -2  12  16        461.85        421.86        22.09 o
  -1  12  16       4372.12       4438.82        84.90 o
   0  12  16        179.74        224.39        14.55 o
   1  12  16       4238.45       4338.67       104.29 o
   2  12  16        416.90        375.58        17.38 o
   3  12  16        467.25        477.56        21.91 o
   4  12  16         35.13         49.35        10.33 o
   5  12  16       1419.69       1470.37        43.92 o
   6  12  16        934.64        976.00        35.21 o
   7  12  16          9.67         13.97         9.51 o
   8  12  16        179.45        174.81        17.07 o
  -8  13  16        315.83        340.42        29.13 o
  -7  13  16        281.85        268.01        16.42 o
  -6  13  16         43.66         29.98         9.19 o
  -5  13  16        151.52        154.99        19.44 o
  -4  13  16          0.00         -1.20        10.90 o
  -3  13  16       1383.17       1468.07        38.64 o
  -2  13  16        659.58        656.11        27.17 o
  -1  13  16        953.00        851.74        27.13 o
   0  13  16        581.93        631.83        22.41 o
   1  13  16       1013.76        956.32        30.91 o
   2  13  16        630.53        625.07        22.27 o
   3  13  16       1416.80       1485.20        38.67 o
   4  13  16          3.47         10.37         7.73 o
   5  13  16        169.25        189.73        13.52 o
   6  13  16         46.33         32.28         8.60 o
   7  13  16        292.96        294.53        17.96 o
   8  13  16        296.44        340.86        47.17 o
  -7  14  16        156.51        172.17        15.59 o
  -6  14  16        270.37        314.50        18.55 o
  -5  14  16          2.98          7.49         9.48 o
  -4  14  16        154.66        156.64        16.57 o
  -3  14  16        103.41         93.28        12.21 o
  -2  14  16        599.42        565.37        23.44 o
  -1  14  16          1.88          1.06         7.16 o
   0  14  16        263.66        228.42        13.15 o
   1  14  16          1.15          3.01         6.67 o
   2  14  16        624.57        641.54        22.21 o
   3  14  16        127.35        147.10        11.66 o
   4  14  16        147.22        148.41        11.88 o
   5  14  16          2.80         -7.69         7.69 o
   6  14  16        284.54        312.32        17.20 o
   7  14  16        189.32        171.57        17.99 o
  -6  15  16          9.93         25.04        15.38 o
  -5  15  16        258.99        255.33        16.99 o
  -4  15  16         78.08         61.90        11.91 o
  -3  15  16        123.99        104.45        11.91 o
  -2  15  16        414.98        406.31        20.38 o
  -1  15  16         94.92         69.31        11.10 o
   0  15  16        127.18        126.01        10.77 o
   1  15  16        106.44         66.76         9.18 o
   2  15  16        380.58        351.45        19.59 o
   3  15  16        120.40        117.95        11.72 o
   4  15  16         83.54         78.82         9.88 o
   5  15  16        240.43        232.02        17.38 o
   6  15  16         13.18         31.77        13.40 o
  -5  16  16        124.51        129.55        16.49 o
  -4  16  16        102.66        107.68        11.02 o
  -3  16  16          3.95          3.04         7.41 o
  -2  16  16         71.37         67.03         9.76 o
  -1  16  16       1021.85       1016.49        36.51 o
   0  16  16        196.70        190.20        12.54 o
   1  16  16       1038.53       1048.01        29.63 o
   2  16  16         70.14         65.82         9.55 o
   3  16  16         20.43         16.22         7.44 o
   4  16  16         99.14        137.96        13.66 o
   5  16  16        130.75        159.47        35.12 o
  -3  17  16        458.19        454.78        22.61 o
  -2  17  16        225.77        199.15        17.59 o
  -1  17  16        225.19        240.03        15.64 o
   0  17  16         75.60         59.73        10.11 o
   1  17  16        226.39        256.02        17.18 o
   2  17  16        203.87        141.83        14.64 o
   3  17  16        450.15        447.17        51.05 o
   1   0  17        422.35        413.37        13.42 o
   2   0  17       1742.88       1745.40        29.98 o
   3   0  17       1057.52       1036.99        24.70 o
   4   0  17       1088.15       1010.57        23.41 o
   5   0  17          9.78         20.77         6.27 o
   6   0  17        268.20        231.75        14.73 o
   7   0  17          0.77          8.24         8.35 o
   8   0  17        520.18        577.50        21.63 o
   9   0  17         19.00         33.21         8.38 o
  10   0  17        688.43        716.14        28.96 o
  11   0  17          0.26          9.79        11.23 o
 -11   1  17       1203.15       1146.57       105.05 o
 -10   1  17        507.55        587.59        49.00 o
  -9   1  17       1087.50       1057.49        35.44 o
  -8   1  17       1107.85       1108.34        33.70 o
  -7   1  17       1141.99       1132.94        34.03 o
  -6   1  17       1632.02       1533.29        38.42 o
  -5   1  17        724.96        784.54        22.97 o
  -4   1  17        123.20        126.66         9.23 o
  -3   1  17        607.50        644.98        20.46 o
  -2   1  17       1305.37       1278.90        25.38 o
  -1   1  17       2190.87       2039.06        29.31 o
   0   1  17        892.40        966.55        20.28 o
   1   1  17       2082.04       1967.77        30.22 o
   2   1  17       1568.21       1512.25        26.40 o
   3   1  17        603.45        596.36        17.98 o
   4   1  17        184.20        168.32         9.66 o
   5   1  17        731.02        762.56        23.27 o
   6   1  17       1751.43       1674.91        50.23 o
   7   1  17       1234.98       1248.70        41.22 o
   8   1  17       1155.46       1166.71        33.77 o
   9   1  17       1063.26        958.00        39.26 o
  10   1  17        444.44        508.46        23.98 o
  11   1  17       1147.99       1144.10        36.68 o
 -11   2  17        393.34        396.59        44.61 o
 -10   2  17        182.64        190.77        16.90 o
  -9   2  17          3.96         -0.76         8.87 o
  -8   2  17        315.67        357.83        20.78 o
  -7   2  17       2425.01       2506.36        52.16 o
  -6   2  17        594.99        611.97        23.68 o
  -5   2  17        670.02        666.25        22.91 o
  -4   2  17        138.50        140.18        11.07 o
  -3   2  17        217.02        193.98        11.59 o
  -2   2  17       1291.67       1286.84        25.29 o
  -1   2  17        909.01        879.02        20.58 o
   0   2  17        905.54        830.33        19.27 o
   1   2  17        833.56        800.58        19.75 o
   2   2  17       1407.42       1369.19        26.69 o
   3   2  17        187.92        160.27         9.40 o
   4   2  17        164.59        155.72         9.29 o
   5   2  17        679.04        654.50        25.46 o
   6   2  17        633.90        607.75        22.81 o
   7   2  17       2426.43       2449.24        71.61 o
   8   2  17        348.79        339.32        19.13 o
   9   2  17          9.41          9.71         8.25 o
  10   2  17        163.99        180.55        15.06 o
  11   2  17        382.51        432.71        23.66 o
 -11   3  17        280.94        249.06        23.25 o
 -10   3  17         71.42         63.81        11.94 o
  -9   3  17        419.66        412.37        25.02 o
  -8   3  17        630.53        613.67        31.29 o
  -7   3  17        817.13        885.67        37.23 o
  -6   3  17       1887.33       1996.81        90.33 o
  -5   3  17       2010.24       2000.24        43.51 o
  -4   3  17         88.88         97.04        10.24 o
  -3   3  17       2218.78       2206.76        37.07 o
  -2   3  17        243.66        265.24        12.31 o
  -1   3  17       3026.63       3053.72        40.50 o
   0   3  17        244.23        180.77         9.79 o
   1   3  17       3115.93       3176.37        44.82 o
   2   3  17        252.19        252.92        12.70 o
   3   3  17       2446.65       2420.33        40.22 o
   4   3  17         76.54         80.24         8.26 o
   5   3  17       1947.17       1903.63        61.13 o
   6   3  17       1836.26       1875.91        62.95 o
   7   3  17        901.17        940.96        30.10 o
   8   3  17        639.41        616.19        25.15 o
   9   3  17        409.41        383.64        20.57 o
  10   3  17         78.54         91.68        11.46 o
  11   3  17        305.97        343.70        21.01 o
 -11   4  17         26.27         31.31        11.51 o
 -10   4  17         57.05         55.36        11.44 o
  -9   4  17        222.98        181.48        17.23 o
  -8   4  17        446.65        406.61        25.71 o
  -7   4  17       1173.72       1252.49        49.20 o
  -6   4  17        591.15        557.28        31.29 o
  -5   4  17        262.34        247.80        16.66 o
  -4   4  17       1876.50       1863.84        44.94 o
  -3   4  17        524.73        557.86        23.41 o
  -2   4  17        711.53        663.14        18.52 o
  -1   4  17        176.26        142.58         8.71 o
   0   4  17        397.87        415.15        15.25 o
   1   4  17        254.71        223.75        11.95 o
   2   4  17        642.66        627.44        18.72 o
   3   4  17        671.78        628.76        20.63 o
   4   4  17       1789.86       1723.11        35.44 o
   5   4  17        218.43        225.89        13.36 o
   6   4  17        637.14        623.53        24.04 o
   7   4  17       1162.67       1239.93        56.18 o
   8   4  17        439.53        376.22        25.15 o
   9   4  17        206.12        197.36        21.27 o
  10   4  17         47.18         44.40        11.11 o
  11   4  17         21.99         34.89         8.58 o
 -11   5  17        815.44        932.70        36.29 o
 -10   5  17        233.88        220.24        16.65 o
  -9   5  17        980.99        914.14        35.38 o
  -8   5  17        419.90        416.97        25.43 o
  -7   5  17         63.45         50.05        10.78 o
  -6   5  17        813.12        756.18        48.64 o
  -5   5  17        239.18        222.23        17.50 o
  -4   5  17        654.28        660.78        21.32 o
  -3   5  17        253.87        244.68        12.37 o
  -2   5  17       1389.36       1436.88        28.02 o
  -1   5  17        146.60        151.38         8.95 o
   0   5  17       1261.13       1234.82        24.98 o
   1   5  17        175.19        183.31        10.32 o
   2   5  17       1304.71       1378.16        30.26 o
   3   5  17        255.09        256.49        15.13 o
   4   5  17        710.21        680.58        26.48 o
   5   5  17        246.63        242.31        14.79 o
   6   5  17        880.76        873.37        34.07 o
   7   5  17         42.76         25.46         8.27 o
   8   5  17        434.66        425.96        28.73 o
   9   5  17        901.71        812.94        56.84 o
  10   5  17        255.56        249.67        18.23 o
  11   5  17        857.62        785.22        41.19 o
 -11   6  17        396.34        362.24        28.80 o
 -10   6  17        187.11        219.52        17.64 o
  -9   6  17         96.71         77.24        12.79 o
  -8   6  17        317.33        285.46        23.26 o
  -7   6  17        529.66        591.30        28.38 o
  -6   6  17        436.74        454.89        23.15 o
  -5   6  17        104.46         71.52         9.50 o
  -4   6  17       3637.03       3542.22        69.18 o
  -3   6  17       1581.08       1524.51        34.05 o
  -2   6  17       1112.07       1017.15        24.12 o
  -1   6  17       1929.09       1861.33        32.75 o
   0   6  17        123.60        104.42         8.00 o
   1   6  17       1833.70       1806.83        33.35 o
   2   6  17        898.34        795.53        25.25 o
   3   6  17       1420.44       1354.87        32.34 o
   4   6  17       3549.17       3538.90        57.47 o
   5   6  17        114.78         95.69        10.97 o
   6   6  17        566.50        537.77        23.26 o
   7   6  17        536.44        519.76        23.81 o
   8   6  17        331.00        329.54        18.34 o
   9   6  17        105.65         62.70        10.18 o
  10   6  17        219.61        220.49        16.51 o
  11   6  17        385.27        328.74        48.60 o
 -10   7  17        113.79        145.61        14.29 o
  -9   7  17         52.82         62.71        10.84 o
  -8   7  17        600.92        678.43        29.36 o
  -7   7  17        513.51        552.46        25.73 o
  -6   7  17        299.09        301.21        18.20 o
  -5   7  17        319.27        293.99        16.94 o
  -4   7  17       1161.18       1205.36        31.29 o
  -3   7  17        637.72        675.23        22.51 o
  -2   7  17        902.43        985.89        24.32 o
  -1   7  17        213.43        194.29        11.19 o
   0   7  17       4119.99       4094.78        54.35 o
   1   7  17        242.80        207.56        11.46 o
   2   7  17        894.52        960.02        27.96 o
   3   7  17        608.87        619.65        21.57 o
   4   7  17       1146.56       1215.36        34.22 o
   5   7  17        334.69        297.95        17.49 o
   6   7  17        286.35        296.75        20.89 o
   7   7  17        514.52        479.98        21.92 o
   8   7  17        648.43        669.93        26.91 o
   9   7  17         38.93         19.73         8.07 o
  10   7  17         97.42        103.65        26.01 o
 -10   8  17        267.12        249.25        19.03 o
  -9   8  17        590.39        615.51        29.12 o
  -8   8  17        619.72        607.45        27.22 o
  -7   8  17        145.07        159.70        14.86 o
  -6   8  17        843.61        839.22        29.21 o
  -5   8  17        416.78        431.48        22.94 o
  -4   8  17        291.60        310.20        18.52 o
  -3   8  17         68.51         78.30         9.21 o
  -2   8  17        573.41        538.86        22.75 o
  -1   8  17       3706.83       3593.07        50.23 o
   0   8  17       1713.47       1673.37        33.25 o
   1   8  17       3744.74       3647.57        59.06 o
   2   8  17        825.46        809.01        22.95 o
   3   8  17        124.47        123.53        11.50 o
   4   8  17        297.81        317.82        17.17 o
   5   8  17        404.84        417.36        22.88 o
   6   8  17        737.63        673.07        30.42 o
   7   8  17        186.09        185.25        16.42 o
   8   8  17        621.95        593.84        32.98 o
   9   8  17        557.90        597.81        35.15 o
  10   8  17        302.58        287.54        25.31 o
 -10   9  17         65.41         61.46        12.49 o
  -9   9  17        136.98        106.20        12.57 o
  -8   9  17         42.47         31.62         9.96 o
  -7   9  17        889.99        947.29        35.71 o
  -6   9  17        445.93        524.18        25.33 o
  -5   9  17        278.69        289.43        19.23 o
  -4   9  17        544.26        538.46        21.97 o
  -3   9  17        470.36        485.29        18.73 o
  -2   9  17        755.36        753.07        24.89 o
  -1   9  17       1099.87       1109.37        30.13 o
   0   9  17        327.45        333.28        16.46 o
   1   9  17       1059.74       1008.75        27.58 o
   2   9  17        677.03        674.47        22.44 o
   3   9  17        528.44        577.44        21.59 o
   4   9  17        561.90        548.22        24.28 o
   5   9  17        319.55        360.82        20.30 o
   6   9  17        368.16        440.26        24.39 o
   7   9  17        882.44        903.11        37.26 o
   8   9  17         35.62         26.81        15.96 o
   9   9  17        121.93        107.38        15.84 o
  10   9  17         55.28         59.01        23.69 o
  -9  10  17        257.31        249.11        16.69 o
  -8  10  17        133.79        112.50        14.71 o
  -7  10  17        101.95         71.66        12.52 o
  -6  10  17        831.01        773.83        33.08 o
  -5  10  17        238.83        266.56        15.75 o
  -4  10  17        958.66        949.71        28.79 o
  -3  10  17       1606.11       1636.66        41.19 o
  -2  10  17        541.06        600.66        25.21 o
  -1  10  17       1502.05       1449.31        34.24 o
   0  10  17       4516.03       4547.27        65.05 o
   1  10  17       1318.79       1321.42        32.35 o
   2  10  17        617.46        660.11        25.73 o
   3  10  17       1373.98       1352.17        35.29 o
   4  10  17        976.80        983.38        31.75 o
   5  10  17        278.37        328.66        20.66 o
   6  10  17        846.28        783.17        38.60 o
   7  10  17        131.77         98.86        17.12 o
   8  10  17        131.46        110.51        16.85 o
   9  10  17        240.11        247.37        21.03 o
  -9  11  17        262.54        245.78        25.92 o
  -8  11  17        238.82        237.67        17.51 o
  -7  11  17        198.73        170.71        16.17 o
  -6  11  17        153.03        123.26        12.89 o
  -5  11  17        294.46        256.31        16.50 o
  -4  11  17        603.72        589.43        24.51 o
  -3  11  17        607.20        641.80        27.82 o
  -2  11  17        312.08        305.40        21.36 o
  -1  11  17       1849.56       1788.09        39.59 o
   0  11  17        430.15        378.24        17.52 o
   1  11  17       1947.01       1876.54        39.54 o
   2  11  17        274.70        272.00        16.27 o
   3  11  17        630.48        651.43        24.35 o
   4  11  17        638.74        661.29        25.83 o
   5  11  17        262.77        249.96        17.29 o
   6  11  17        110.84         82.78        13.23 o
   7  11  17        228.76        218.50        22.23 o
   8  11  17        281.81        271.00        19.80 o
   9  11  17        271.29        287.70        42.88 o
  -8  12  17        140.61        141.00        14.04 o
  -7  12  17         72.31         53.24         9.73 o
  -6  12  17        322.19        263.85        16.72 o
  -5  12  17        447.83        550.51        26.42 o
  -4  12  17         20.56         20.71         9.99 o
  -3  12  17         99.55         93.92        11.67 o
  -2  12  17        290.01        220.52        18.12 o
  -1  12  17        168.40        178.86        13.18 o
   0  12  17       2972.68       2896.66        52.95 o
   1  12  17        148.52        152.35        12.54 o
   2  12  17        306.77        241.96        16.89 o
   3  12  17         60.66         44.04         8.71 o
[truncated: 128,122 more chars]
